# Supplementary material for: Efficient search, mapping, and optimization of multi-protein genetic systems in diverse bacteria
Source: Mol Syst Biol. 2014 Jul 1;10(6):731. doi: 10.15252/msb.20134955 (PMC4265053; doi:10.15252/msb.20134955)
Supplement: Supplementary file 12 — Supplementary Table S1 [file msb0010-0731-sd12.xlsx]

## Sheet: Sheet1
	Protein Name	Protein CDS
	mRFP1	ATGGCGAGCTCTgaagacgttatcaaagagttcatgcgtttcaaagttcgtatggaaggttccgttaacggtcacgagttcgaaatcgaaggtgaaggtgaaggtcgtccgtacgaaggtacccagaccgctaaactgaaagttaccaaaggtggtccgctgccgttcgcttgggacatcctgtccccgcagttccagtacggttccaaagcttacgttaaacacccggctgacatcccggactacctgaaactgtccttcccggaaggtttcaaatgggaacgtgttatgaacttcgaagacggtggtgttgttaccgttacccaggactcctccctgcaagacggtgagttcatctacaaagttaaactgcgtggtaccaacttcccgtccgacggt…
	sfGFP	ATGCGTAAAGGCGAAGAACTGTTTACCGGTGTGGTTCCGATTCTGGTGGAACTGGATGGTGATGTTAATGGTCATAAATTCAGCGTTCGTGGTGAAGGCGAAGGTGATGCCACGAATGGTAAACTGACCCTGAAATTTATCTGCACCACAGGTAAACTGCCGGTTCCGTGGCCGACCCTGGTTACCACCCTGACCTATGGTGTTCAGTGTTTCGCACGTTATCCGGATCATATGAAACAGCACGATTTCTTTAAAAGCGCCATGCCGGAAGGTTATGTTCAGGAACGTACCATTAGCTTTAAAGATGACGGCACCTATAAAACCCGTGCCGAAGTTAAATTCGAAGGCGATACCCTGGTGAATCGTATCGAACTGAAAGGCATCGATTTTAAAGAGGAT…
																											Organism	Escherichia coli BL21					Organism	S. typhimurium LT2
	Protein Name	Degenerate RBS sequence	Library size				Protein Name	Degenerate RBS sequence	Library size				Protein Name	Degenerate RBS sequence	Library size				Protein Name	Degenerate RBS sequence	Library size						Protein Name	Degenerate RBS sequence	Library size				Protein Name	Degenerate RBS sequence	Library size				Organism	C. glutamicum B-2784					Organism	P. fluorescens
	mRFP1	AACGACGTCGACGATCACAACTTSAKGDBGTATTC	36				sGFP	TGATCTAGGGAAAGCATTASGSASGTCRAAAGA	16				sGFP	GTAAAGTTAAACCGMGCGAAATTAGKASGTATTA	8				LacZ	TTGTGAGCGGATAACAATTTTWAVGASGAAACAGCT	12						mRFP1	AACGACGTCGACGATCACAACTTSAKGDBGTATTC	36				mRFP1	AACGACGTCGACGATCACAACTTSAKGDBGTATTC	36				Protein Name	Degenerate RBS sequence	Library size				Protein Name	Degenerate RBS sequence	Library size
				Fluorescence						Fluorescence						Fluorescence						Miller Unit (au)		Specific Growth Rate						Fluorescence						Fluorescence			mRFP1	AACGACGTCGACGATCACAACTTSAKGDBGTATTC	36				mRFP1	AACGACGTCGACGATCACAACTTSAKGDBGTATTC	36
	index	sequence	TIR (au)	Average (au)	Std Dev		index	sequence	TIR (au)	Average (au)	Std Dev		index	sequence	TIR (au)	Average (au)	Std Dev		index	sequence	TIR (au)	Average	Std Dev	Average, 1 / hour	Std Dev		index	sequence	TIR (au)	Average (au)	Std Dev		index	sequence	TIR (au)	Average (au)	Std Dev					Fluorescence						Fluorescence
	1	AACGACGTCGACGATCACAACTTGATGTCGTATTC	2.52114	11.4352	28.1324		1	TGATCTAGGGAAAGCATTACGCACGTCGAAAGA	3.83722	5.66748	8.12097		1	GTAAAGTTAAACCGCGCGAAATTAGTACGTATTA	29.9628	63.0208	3.78352		1	TTGTGAGCGGATAACAATTTTAACGACGAAACAGCT	20	16.8101	36.9834	0.459	0.018		1	AACGACGTCGACGATCACAACTTGATGTCGTATTC	2.52114	3.3	4.25088		1	AACGACGTCGACGATCACAACTTGATGTCGTATTC	2.52114	4.33333	1.73205		index	sequence	TIR (au)	Average (au)	Std Dev		index	sequence	TIR (au)	Average (au)	Std Dev
	2	AACGACGTCGACGATCACAACTTGATGTTGTATTC	6.01823	10.2941	16.6174		2	TGATCTAGGGAAAGCATTACGCACGTCAAAAGA	20.2857	1.69484	4.52047		2	GTAAAGTTAAACCGAGCGAAATTAGTACGTATTA	190.498	362.031	74.8376		2	TTGTGAGCGGATAACAATTTTTACGACGAAACAGCT	30	357.456	69.7982	0.522	0.0207846		2	AACGACGTCGACGATCACAACTTGATGGCGTATTC	9.80254	1.63333	0.702377		2	AACGACGTCGACGATCACAACTTGATGGCGTATTC	9.80254	4	2.3094		1	AACGACGTCGACGATCACAACTTGATGTCGTATTC	1.19081	33.6667	10.1489		1	AACGACGTCGACGATCACAACTTGATGTCGTATTC	1.28357	3.9	1.17189
	3	AACGACGTCGACGATCACAACTTGATGACGTATTC	7.76652	5.0696	15.3315		3	TGATCTAGGGAAAGCATTACGCAGGTCGAAAGA	20.2857	0.295867	0.860628		3	GTAAAGTTAAACCGCGCGAAATTAGTAGGTATTA	558.497	1963.63	212.537		3	TTGTGAGCGGATAACAATTTTTAAGACGAAACAGCT	74	1754.1	260.113	0.378	0.0464758		3	AACGACGTCGACGATCACAACTTGATGATGTATTC	17.4598	1.76667	1.50444		3	AACGACGTCGACGATCACAACTTGATGATGTATTC	17.4598	1.66667	2.08167		2	AACGACGTCGACGATCACAACTTGATGGCGTATTC	6.83876	21	7.23418		2	AACGACGTCGACGATCACAACTTGATGGCGTATTC	6.83876	12.8	3.21921
	4	AACGACGTCGACGATCACAACTTCATGTTGTATTC	8.12403	1.2253	24.459		4	TGATCTAGGGAAAGCATTAGGCACGTCGAAAGA	65.9589	637.386	8.51268		4	GTAAAGTTAAACCGCGCGAAATTAGGACGTATTA	693.167	6063.33	713.586		4	TTGTGAGCGGATAACAATTTTTAGGACGAAACAGCT	289	8422.72	681.866	0.549	0.045299		4	AACGACGTCGACGATCACAACTTCAGGGCGTATTC	13.2087	2.36667	3.15647		4	AACGACGTCGACGATCACAACTTCAGGGCGTATTC	13.2087	7.66667	3.21455		3	AACGACGTCGACGATCACAACTTGATGATGTATTC	8.88919	13	3.05505		3	AACGACGTCGACGATCACAACTTGATGATGTATTC	12.1809	3.76667	3.34515
	5	AACGACGTCGACGATCACAACTTGATGGCGTATTC	9.80254	9.44945	8.4275		5	TGATCTAGGGAAAGCATTACGCAGGTCAAAAGA	107.241	13.2802	3.28482		5	GTAAAGTTAAACCGAGCGAAATTAGTAGGTATTA	2253.84	6059.68	483.73		5	TTGTGAGCGGATAACAATTTTAAGGACGAAACAGCT	777	2360.97	341.845	0.45	0.036		5	AACGACGTCGACGATCACAACTTCATGGCGTATTC	23.8965	1.53333	0.83865		5	AACGACGTCGACGATCACAACTTCATGGCGTATTC	23.8965	3.66667	2.08167		4	AACGACGTCGACGATCACAACTTCAGGGCGTATTC	18.9331	47.6667	39.8497		4	AACGACGTCGACGATCACAACTTCAGGGCGTATTC	18.9331	1.23333	1.1547
	6	AACGACGTCGACGATCACAACTTCATGTCGTATTC	11.1324	23.3	51.1631		6	TGATCTAGGGAAAGCATTACGGACGTCGAAAGA	230.479	2523.77	208.573		6	GTAAAGTTAAACCGAGCGAAATTAGGACGTATTA	5021.43	18817.9	73.9998		6	TTGTGAGCGGATAACAATTTTTACGAGGAAACAGCT	1720	19115.8	2529.86	0.423	0.045299		6	AACGACGTCGACGATCACAACTTCAGGGTGTATTC	37.1877	16.1	2.87924		6	AACGACGTCGACGATCACAACTTCAGGGTGTATTC	37.1877	14.6667	2.08167		5	AACGACGTCGACGATCACAACTTCATGGCGTATTC	22.037	20.6667	6		5	AACGACGTCGACGATCACAACTTCATGGCGTATTC	22.037	11.2333	2.05994
	7	AACGACGTCGACGATCACAACTTCAGGGCGTATTC	13.2087	9.84336	11.465		7	TGATCTAGGGAAAGCATTAGGCACGTCAAAAGA	348.695	762.368	98.1078		7	GTAAAGTTAAACCGCGCGAAATTAGGAGGTATTA	11968.8	29862.5	13007.2		7	TTGTGAGCGGATAACAATTTTAAAGAGGAAACAGCT	2953	38595.7	2526.06	0.378	0.0207846		7	AACGACGTCGACGATCACAACTTGATGGTGTATTC	116.5	38.5	3.60555		7	AACGACGTCGACGATCACAACTTGATGGTGTATTC	116.5	16.6667	3.21455		6	AACGACGTCGACGATCACAACTTCAGGGTGTATTC	53.3042	116.667	3.60555		6	AACGACGTCGACGATCACAACTTGATGGTGTATTC	43.2843	64.5667	6
	8	AACGACGTCGACGATCACAACTTGATGATGTATTC	17.4598	35.6999	16.0003		8	TGATCTAGGGAAAGCATTAGGCAGGTCGAAAGA	620.333	2397.73	206.103		8	GTAAAGTTAAACCGAGCGAAATTAGGAGGTATTA	113072	49010.6	38784.8		8	TTGTGAGCGGATAACAATTTTTAAGAGGAAACAGCT	2953	40263.3	4138.56	0.432	0.0293939		8	AACGACGTCGACGATCACAACTTCATGGTGTATTC	144.591	30.0667	5.29748		8	AACGACGTCGACGATCACAACTTCATGGTGTATTC	144.591	14.3333	4.3589		7	AACGACGTCGACGATCACAACTTGATGGTGTATTC	43.2843	82.6667	5.2915		7	AACGACGTCGACGATCACAACTTCATGGTGTATTC	47.361	82.2333	98.1546
	9	AACGACGTCGACGATCACAACTTCATGGCGTATTC	23.8965	55.7653	15.5576		9	TGATCTAGGGAAAGCATTACGGACGTCAAAAGA	1218.44	3392.22	58.004								9	TTGTGAGCGGATAACAATTTTTAGGAGGAAACAGCT	15147	21047	2725.14	0.369	0.018		9	AACGACGTCGACGATCACAACTTGAGGTTGTATTC	220.336	32.3	8.16823		9	AACGACGTCGACGATCACAACTTGAGGTTGTATTC	220.336	8.33333	1		8	AACGACGTCGACGATCACAACTTCATGGTGTATTC	47.361	54.6667	18.3303		8	AACGACGTCGACGATCACAACTTGAGGTTGTATTC	71.5245	65.5667	2
	10	AACGACGTCGACGATCACAACTTCATGACGTATTC	29.9628	28.2048	37.6678		10	TGATCTAGGGAAAGCATTACGGAGGTCGAAAGA	2503.38	29899.3	1037.49								10	TTGTGAGCGGATAACAATTTTAAGGAGGAAACAGCT	55117	5737.96	536.091	0.585	0.0742159		10	AACGACGTCGACGATCACAACTTCAGGATGTATTC	356.098	81.1667	16.0728		10	AACGACGTCGACGATCACAACTTCAGGATGTATTC	356.098	24	2.88675		9	AACGACGTCGACGATCACAACTTGAGGTTGTATTC	71.5245	80.3333	5.50757		9	AACGACGTCGACGATCACAACTTCAGGATGTATTC	311.124	140.9	2.08167
	11	AACGACGTCGACGATCACAACTTCAGGTCGTATTC	35.8726	8.38267	11.4171		11	TGATCTAGGGAAAGCATTAGGCAGGTCAAAAGA	3279.42	6705.18	1148.03								LacI_KO	TTGTGAGCGGATAACAATTTCACACAGGAAACAGCT	731.63	16698.1	1186.09	1186.09	1186.09		11	AACGACGTCGACGATCACAACTTGATGGGGTATTC	699.434	585.167	93.2166		11	AACGACGTCGACGATCACAACTTGATGGGGTATTC	699.434	143	3.05505		10	AACGACGTCGACGATCACAACTTCAGGATGTATTC	311.124	158	3.21455		10	AACGACGTCGACGATCACAACTTCATGAGGTATTC	445.959	156.567	3.60555
	12	AACGACGTCGACGATCACAACTTCAGGGTGTATTC	37.1877	9.61533	6.9318		12	TGATCTAGGGAAAGCATTAGGGACGTCGAAAGA	5627.82	2014.16	80.6631																12	AACGACGTCGACGATCACAACTTCATGAGGTATTC	765.31	154.5	23.8956		12	AACGACGTCGACGATCACAACTTCATGAGGTATTC	765.31	34.6667	2.08167		11	AACGACGTCGACGATCACAACTTCATGAGGTATTC	445.959	143	4.72582		11	AACGACGTCGACGATCACAACTTCAGGGGGTATTC	2154.65	1544.23	94.733
	13	AACGACGTCGACGATCACAACTTCATGATGTATTC	44.9251	125.793	29.2163		13	TGATCTAGGGAAAGCATTAGGGACGTCAAAAGA	8139.74	6271.93	321.058																13	AACGACGTCGACGATCACAACTTCAGGGGGTATTC	1503.2	241.5	13		13	AACGACGTCGACGATCACAACTTCAGGGGGTATTC	1503.2	99	1.52753		12	AACGACGTCGACGATCACAACTTCAGGGGGTATTC	2154.65	1655.33	86.2226		12	AACGACGTCGACGATCACAACTTCAGGAGGTATTC	9095.44	7291.23	298.272
	14	AACGACGTCGACGATCACAACTTCATGTGGTATTC	61.561	23.0301	12.95		14	TGATCTAGGGAAAGCATTACGGAGGTCAAAAGA	11562.8	84734.5	13584.8																14	AACGACGTCGACGATCACAACTTCAGGAGGTATTC	6943.09	2161.17	139.658		14	AACGACGTCGACGATCACAACTTCAGGAGGTATTC	6943.09	763.667	34.4287		13	AACGACGTCGACGATCACAACTTCAGGAGGTATTC	9095.44	8079.67	147.421		13	AACGACGTCGACGATCACAACTTGAGGGGGTATTC	8312.53	10844.9	251.661
	15	AACGACGTCGACGATCACAACTTGATGTGGTATTC	67.3591	50.4901	19.8901		15	TGATCTAGGGAAAGCATTAGGGAGGTCGAAAGA	61127.4	8138.08	3126.64																15	AACGACGTCGACGATCACAACTTGAGGGGGTATTC	25607.3	6351.5	963.399		15	AACGACGTCGACGATCACAACTTGAGGGGGTATTC	25607.3	2790	574.695		14	AACGACGTCGACGATCACAACTTGAGGGGGTATTC	5300.07	11631	305.505		14	AACGACGTCGACGATCACAACTTGAGGAGGTATTC	25607.3	13444.9	208.167
	16	AACGACGTCGACGATCACAACTTCAGGTTGTATTC	70.4598	14.2193	12.3619		16	TGATCTAGGGAAAGCATTAGGGAGGTCAAAAGA	180020	52185.5	4110.73																16	AACGACGTCGACGATCACAACTTGAGGAGGTATTC	52612.2	7398.5	772.119		16	AACGACGTCGACGATCACAACTTGAGGAGGTATTC	52612.2	3206.33	83.8809		15	AACGACGTCGACGATCACAACTTGAGGAGGTATTC	16327.2	13664.3	550.757
	17	AACGACGTCGACGATCACAACTTGAGGTCGTATTC	105.645	94.4936	37.7273
	18	AACGACGTCGACGATCACAACTTGATGGTGTATTC	116.5	542.166	156.504
	19	AACGACGTCGACGATCACAACTTCATGGTGTATTC	144.591	330.27	83.8376				TIR: Translation initiation rate
	20	AACGACGTCGACGATCACAACTTCAGGACGTATTC	165.692	176.782	65.9191
	21	AACGACGTCGACGATCACAACTTGAGGTTGTATTC	220.336	663.142	371.947
	22	AACGACGTCGACGATCACAACTTGAGGGCGTATTC	235.371	2775.38	1019.85
	23	AACGACGTCGACGATCACAACTTCAGGATGTATTC	356.098	580.12	380.774
	24	AACGACGTCGACGATCACAACTTCAGGTGGTATTC	487.961	760.441	482.631
	25	AACGACGTCGACGATCACAACTTGAGGGTGTATTC	662.663	7022.51	4252.31
	26	AACGACGTCGACGATCACAACTTGATGGGGTATTC	699.434	3807.44	1455.1
	27	AACGACGTCGACGATCACAACTTCATGGGGTATTC	699.434	4053.42	3376.38
	28	AACGACGTCGACGATCACAACTTGATGAGGTATTC	731.631	5132.76	3208.82
	29	AACGACGTCGACGATCACAACTTCATGAGGTATTC	765.31	2245.13	1535.74
	30	AACGACGTCGACGATCACAACTTGAGGACGTATTC	800.539	1667.09	685.331			SCROLL RIGHT FOR ADDITIONAL TABLES
	31	AACGACGTCGACGATCACAACTTCAGGGGGTATTC	1503.2	5578.23	2115.22
	32	AACGACGTCGACGATCACAACTTGAGGATGTATTC	1799.68	8128.49	5405.57
	33	AACGACGTCGACGATCACAACTTGAGGTGGTATTC	2579.63	2576.96	1149.56
	34	AACGACGTCGACGATCACAACTTCAGGAGGTATTC	6943.09	32451.1	17032.8
	35	AACGACGTCGACGATCACAACTTGAGGGGGTATTC	25607.3	30422.2	20044.9
	36	AACGACGTCGACGATCACAACTTGAGGAGGTATTC	52612.2	60165	19356.4
