# Supplementary material for: Efficient search, mapping, and optimization of multi-protein genetic systems in diverse bacteria
Source: Mol Syst Biol. 2014 Jul 1;10(6):731. doi: 10.15252/msb.20134955 (PMC4265053; doi:10.15252/msb.20134955)
Supplement: Supplementary file 13 — Supplementary Table S2 [file msb0010-0731-sd13.xlsx]

## Sheet: Sheet1
	Names	Descriptions	References
	Plasmids
	pFTV1	ColE1 origin, CmR, J23100 promoter, mRFP1	H. Salis et al., 2009
	pIF1	ColE1 origin, CmR, J23100 promoter, CFP-RFP-GFPmut3b operon	This study
	pIF2	ColE1 origin, CmR, J23100 promoter, RBS Library, mRFP1	This study
	pIF3	ColE1 origin, CmR, J23100 promoter, RBS Library, sfGFP	This study
	pIF4	ColE1 origin, CmR, J23100 promoter, RBS library, sfGFP	This study
	pIF5	ColE1 origin, CmR, J23100 promoter, combinatorial library, CFP-RFP-GFPmut3b operon	This study
	pIF6	ColE1 origin, CmR, pBAD promoter, combinatorial library, CrtE-CrtB-CrtI operon (Search Mode)	This study
	pIF7	ColE1 origin, CmR, pBAD promoter, combinatorial library, CrtE-CrtB-CrtI operon (Zoom Mode)	This study
	pIF8	ColE1 origin, CmR,placO1 promoter, CrtE-CrtB-CrtI operon	This study
	Strains
	DH10B	F– mcrA Δ(mrr-hsdRMS-mcrBC) Φ80lacZΔM15 ΔlacX74 recA1 endA1 araD139 Δ(ara leu) 7697 galU galK rpsL nupG λ–	Grant et al., 1990
	EcNR2	K12 MG1655 λ-prophage::bioA/bioB, CmR::mutS	H.Wang et al., 2009
	Echw2f	K12 MG1655 λ-prophage::bioA/bioB, KanR::mutS	H.Wang et al., 2009
	E_IF1	EcNR2, ΔlacI	This study
	E_IF2	EcNR2, ΔlacI, genomic RBS library, lacZq	This study
	E_IF3	K12 MG1655 λ-prophage::bioA/bioB, KanR::mutS, dxs genomic RBS library	This study
	E. coli BL21	Escherichia coli BL21	Ueda, A. and T. K. Wood (2009).
	S. typhimurium	Salmonella typhimurium LT2	Widmaier, D. M., D. Tullman-Ercek, et al. (2009)
	C. glutamicum	Corynebacterium glutamicumB-2784 (ATCC# 13032)	Kinoshita, S., et al. (1958)
	P. fluorescens	Pseudomonas fluorescens B2	Walker, S. P., et al. (2005)
