# Supplementary material for: Efficient search, mapping, and optimization of multi-protein genetic systems in diverse bacteria
Source: Mol Syst Biol. 2014 Jul 1;10(6):731. doi: 10.15252/msb.20134955 (PMC4265053; doi:10.15252/msb.20134955)
Supplement: Supplementary file 14 — Supplementary Table S3 [file msb0010-0731-sd14.xlsx]

## Sheet: Sheet1
	Oligo name	Sequence
	LacI_KO	C*G*T*C*TGCGTCTGGCTGGCTGGCATAAATATCTCACTCGCAATCAAATT/i2FU/AGCCGATAGCGGAACGGGAAGGCGACTGGAGTGCCATGTCC
	dLacZ	G*C*T*T*CCGGCTCGTATGTTGTGTGGAATTGTGAGCGGATAACAATTT/i2FU/W*AV*G*AS*GAAACAGCTATGACCATGATTACGGATTCACTGGCC
	lacZ_oligo_m1_v1(**)	G*G*AAACAGCTatgACCATGATTACGGATTCACTGGCCGTCGTT TGACAACGTCGTGACTGGGAAAACCCTGGCGTTACCCAACTTAA*T*C
	lacZ_restore	G*G*AAACAGCTatgACCATGATTACGGATTCACTGGCCGTCGTT TTACAACGTCGTGACTGGGAAAACCCTGGCGTTACCCAACTTAA*T*C
	dxs_dRBS	C*T*A*G*CGGACTACATCATCCAGCGTAATAAAtaaACAATAAGTATAARRAGSYCCCTGatgAGTTTTGATATTGCCAAATACCCGACCCTG
