# Supplementary material for: Efficient search, mapping, and optimization of multi-protein genetic systems in diverse bacteria
Source: Mol Syst Biol. 2014 Jul 1;10(6):731. doi: 10.15252/msb.20134955 (PMC4265053; doi:10.15252/msb.20134955)
Supplement: Supplementary file 15 — Supplementary Table S4 [file msb0010-0731-sd15.xlsx]

## Sheet: Sheet1
	Protein Name	Degenerate RBS sequence	Number of constructs		Protein Name	Degenerate RBS sequence	Number of constructs		Protein Name	Degenerate RBS sequence	Number of constructs
	CFP	AACGAAGACMATGATCACAACTTAAKGASGTATTC	8		RFP	AACGCCGTCGACGKTCACAACTTCAGGASGTMTTC	8		GFPmut3b	ACTAGGTTTATACCACAAAACAAGKGGKWTAAAAA	8
	index	sequence	TIR (au)		index	sequence	TIR (au)		index	sequence	TIR (au)
	1	AACGAAGACCATGATCACAACTTAATGACGTATTC	8.498		1	AACGCCGTCGACGTTCACAACTTCAGGACGTCTTC	70.4598		1	ACTAGGTTTATACCACAAAACAAGTGGTATAAAAA	10.3279
	2	AACGAAGACCATGATCACAACTTAATGAGGTATTC	120.916		2	AACGCCGTCGACGTTCACAACTTCAGGACGTATTC	198.372		2	ACTAGGTTTATACCACAAAACAAGTGGTTTAAAAA	59.7412
	3	AACGAAGACAATGATCACAACTTAATGACGTATTC	158.4		3	AACGCCGTCGACGGTCACAACTTCAGGACGTCTTC	237.499		3	ACTAGGTTTATACCACAAAACAAGTGGGATAAAAA	199.925
	4	AACGAAGACCATGATCACAACTTAAGGACGTATTC	173.319		4	AACGCCGTCGACGTTCACAACTTCAGGAGGTCTTC	3088.44		4	ACTAGGTTTATACCACAAAACAAGTGGGTTAAAAA	615.882
	5	AACGAAGACAATGATCACAACTTAATGAGGTATTC	2253.84		5	AACGCCGTCGACGGTCACAACTTCAGGACGTATTC	3534.88		5	ACTAGGTTTATACCACAAAACAAGGGGTATAAAAA	620.333
	6	AACGAAGACCATGATCACAACTTAAGGAGGTATTC	2466.11		6	AACGCCGTCGACGGTCACAACTTCAGGAGGTCTTC	5799.25		6	ACTAGGTTTATACCACAAAACAAGGGGTTTAAAAA	3588.29
	7	AACGAAGACAATGATCACAACTTAAGGACGTATTC	3230.61		7	AACGCCGTCGACGTTCACAACTTCAGGAGGTATTC	18687.3		7	ACTAGGTTTATACCACAAAACAAGGGGGATAAAAA	17212.5
	8	AACGAAGACAATGATCACAACTTAAGGAGGTATTC	45967.5		8	AACGCCGTCGACGGTCACAACTTCAGGAGGTATTC	35089.7		8	ACTAGGTTTATACCACAAAACAAGGGGGTTAAAAA	46327.4
		TIR: Translation initiation rate
		Protein CDS
	CFP	ATGGTCGACAAGGGCGAAGAACTCTTTACCGGCGTCGTCCCGATCCTGGTAGAGCTTGACGGCGATGTCAACGGTCATAAGTTTAGCGTTAGCGGCGAAGGCGAGGGCGACGCGACGTACGGTAAATTAACCTTAAAATTCATCTGTACAACCGGTAAATTACCGGTACCGTGGCCCACGTTAGTTACCACCCTTACCTGGGGCGTCCAGTGCTTCGCGCGCTATCCAGACCACATGAAGCAACACGATTTCTTCAAATCGGCTATGCCCGAAGGCTATGTACAGGAGCGCACCATCTTCTTCAAGGACGACGGTAATTATAAAACCCGCGCAGAAGTTAAGTTCGAGGGCGATACGCTCGTTAATCGCATCGAACTCAAAGGTATCGACTTCAAAGAG…
	RFP	ATGGCGAGCTCCGAAGACGTTATCAAAGAATTTATGCGTTTTAAAGTTCGCATGGAGGGCTCGGTTAACGGTCACGAGTTCGAAATCGAAGGGGAAGGCGAAGGTCGTCCGTACGAAGGTACCCAGACCGCTAAACTCAAAGTTACCAAAGGCGGTCCCTTACCGTTCGCTTGGGATATTTTAAGCCCGCAGTTCCAGTACGGTTCCAAAGCTTACGTTAAACACCCGGCGGACATCCCGGACTACCTTAAATTATCCTTCCCCGAAGGGTTTAAGTGGGAGCGCGTTATGAACTTCGAGGACGGCGGCGTCGTTACCGTTACCCAGGACTCCTCCCTTCAAGACGGCGAGTTCATCTACAAAGTTAAACTTCGCGGTACCAACTTCCCATCCGATGGT…
	GFPmut3b	ATGCGTAAACTCGAGGAACTTTTCACGGGGGTCGTCCCAATTCTGGTAGAATTAGACGGTGATGTAAACGGGCACAAGTTTAGCGTCAGCGGAGAGGGCGAGGGGGACGCCACCTACGGTAAACTTACCCTTAAGTTTATTTGCACGACGGGCAAATTACCCGTTCCGTGGCCAACGCTCGTCACTACTTTCGGCTACGGCGTTCAGTGCTTCGCGAGATATCCGGATCACATGAAGCAGCACGATTTCTTCAAGTCGGCCATGCCAGAGGGTTACGTTCAGGAGAGAACTATATTTTTCAAGGACGACGGCAATTACAAGACACGCGCCGAAGTCAAGTTCGAAGGCGATACCCTGGTTAACCGTATCGAGTTAAAAGGTATCGATTTTAAAGAAGAC…
