# Supplementary material for: Efficient search, mapping, and optimization of multi-protein genetic systems in diverse bacteria
Source: Mol Syst Biol. 2014 Jul 1;10(6):731. doi: 10.15252/msb.20134955 (PMC4265053; doi:10.15252/msb.20134955)
Supplement: Supplementary file 16 — Supplementary Table S5 [file msb0010-0731-sd16.xlsx]

## Sheet: Sheet1
	CFP	AAAAGCAAGAACAATAAAAGAATNNNNNNTTATA						RFP	ACACAACAATCAAATATACACATANNNNNNTTTAA							GFPmut3b	GCTTAATAAAGATCTTCACTAGGTTTATACCACAAAACAANNNNNNTAACAA
	TIR	RBS sequences						TIR	RBS sequences							TIR	RBS sequences
	33545.5	AAAAGCAAGAACAATAAAAGAATGGGAGGTTATA						148124	ACACAACAATCAAATATACACATAAGGAGGTTTAA							57705.6	GCTTAATAAAGATCTTCACTAGGTTTATACCACAAAACAAAGGAGGTAACAA
	30658	AAAAGCAAGAACAATAAAAGAATAGGAGGTTATA						129417	ACACAACAATCAAATATACACATAGGGAGGTTTAA							53024.1	GCTTAATAAAGATCTTCACTAGGTTTATACCACAAAACAAGGAGGTTAACAA
	15608.7	AAAAGCAAGAACAATAAAAGAATGGGGGGTTATA						98791.5	ACACAACAATCAAATATACACATAAGGGGGTTTAA							52738.5	GCTTAATAAAGATCTTCACTAGGTTTATACCACAAAACAAGGGAGGTAACAA
	13037.2	AAAAGCAAGAACAATAAAAGAATAGGGGGTTATA						78884.9	ACACAACAATCAAATATACACATAGGGGGGTTTAA							35364.4	GCTTAATAAAGATCTTCACTAGGTTTATACCACAAAACAAGGGGGTTAACAA
	8695.18	AAAAGCAAGAACAATAAAAGAATCGGAGGTTATA						55166.2	ACACAACAATCAAATATACACATAGGAGGTTTTAA							32320.3	GCTTAATAAAGATCTTCACTAGGTTTATACCACAAAACAAGGAGGATAACAA
	8332.48	AAAAGCAAGAACAATAAAAGAATGGAGGTTTATA						36793.1	ACACAACAATCAAATATACACATAGGGGGTTTTAA							32320.3	GCTTAATAAAGATCTTCACTAGGTTTATACCACAAAACAAGGAGGCTAACAA
	7965.79	AAAAGCAAGAACAATAAAAGAATGGGGGTTTATA						26786.1	ACACAACAATCAAATATACACATACGGAGGTTTAA							32146.3	GCTTAATAAAGATCTTCACTAGGTTTATACCACAAAACAAAGGGGGTAACAA
	7262.69	AAAAGCAAGAACAATAAAAGAATCGGGGGTTATA						26786.1	ACACAACAATCAAATATACACATATGGAGGTTTAA							29379.2	GCTTAATAAAGATCTTCACTAGGTTTATACCACAAAACAAGGGGGGTAACAA
	6943.09	AAAAGCAAGAACAATAAAAGAATTGGAGGTTATA						25668.7	ACACAACAATCAAATATACACATAGGAGGATTTAA							23586.3	GCTTAATAAAGATCTTCACTAGGTTTATACCACAAAACAAGGAGGGTAACAA
	6080.76	AAAAGCAAGAACAATAAAAGAATGGAGGATTATA						17865	ACACAACAATCAAATATACACATAAGGTGGTTTAA							21556	GCTTAATAAAGATCTTCACTAGGTTTATACCACAAAACAAGGGGGATAACAA
	5799.25	AAAAGCAAGAACAATAAAAGAATGAGAGGTTATA						17865	ACACAACAATCAAATATACACATACGGGGGTTTAA							21556	GCTTAATAAAGATCTTCACTAGGTTTATACCACAAAACAAGGGGGCTAACAA
	5544.04	AAAAGCAAGAACAATAAAAGAATAAGAGGTTATA						17119.8	ACACAACAATCAAATATACACATAGGGGGATTTAA							18732.2	GCTTAATAAAGATCTTCACTAGGTTTATACCACAAAACAACGGAGGTAACAA
	5544.04	AAAAGCAAGAACAATAAAAGAATGGGTGGTTATA						17119.8	ACACAACAATCAAATATACACATAGGAGGCTTTAA							14299.4	GCTTAATAAAGATCTTCACTAGGTTTATACCACAAAACAAGGAGAGTAACAA
	5066.83	AAAAGCAAGAACAATAAAAGAATAGGTGGTTATA						15646.1	ACACAACAATCAAATATACACATAAGGGGTTTTAA							14299.4	GCTTAATAAAGATCTTCACTAGGTTTATACCACAAAACAAGGAGCGTAACAA
	5066.83	AAAAGCAAGAACAATAAAAGAATCTGAGGTTATA						15646.1	ACACAACAATCAAATATACACATAGGAGGGTTTAA							12381.5	GCTTAATAAAGATCTTCACTAGGTTTATACCACAAAACAAGAGAGGTAACAA
	4881.77	AAAAGCAAGAACAATAAAAGAATGAGGTATTATA						15608.7	ACACAACAATCAAATATACACATAAGGAGATTTAA							12381.5	GCTTAATAAAGATCTTCACTAGGTTTATACCACAAAACAAGCGAGGTAACAA
	4843.85	AAAAGCAAGAACAATAAAAGAATATGAGGTTATA						15608.7	ACACAACAATCAAATATACACATAAGGAGTTTTAA							12381.5	GCTTAATAAAGATCTTCACTAGGTTTATACCACAAAACAAGGAAGGTAACAA
	4843.85	AAAAGCAAGAACAATAAAAGAATCCGAGGTTATA						15608.7	ACACAACAATCAAATATACACATAAGGCGGTTTAA							12381.5	GCTTAATAAAGATCTTCACTAGGTTTATACCACAAAACAAGGACGGTAACAA
	4843.85	AAAAGCAAGAACAATAAAAGAATTAGAGGTTATA						13637.4	ACACAACAATCAAATATACACATAGGGAGATTTAA							12381.5	GCTTAATAAAGATCTTCACTAGGTTTATACCACAAAACAAGGCAGGTAACAA
	4630.69	AAAAGCAAGAACAATAAAAGAATGAGGGGTTATA						13637.4	ACACAACAATCAAATATACACATAGGGAGTTTTAA							11418	GCTTAATAAAGATCTTCACTAGGTTTATACCACAAAACAATGGAGGTAACAA
	4630.69	AAAAGCAAGAACAATAAAAGAATTAGGGGTTATA						13637.4	ACACAACAATCAAATATACACATAGGGCGGTTTAA							10435.2	GCTTAATAAAGATCTTCACTAGGTTTATACCACAAAACAACGGGGGTAACAA
	4630.69	AAAAGCAAGAACAATAAAAGAATTGGGGGTTATA						13037.2	ACACAACAATCAAATATACACATATGGGGGTTTAA							9952.09	GCTTAATAAAGATCTTCACTAGGTTTATACCACAAAACAAGAGGAGTAACAA
	4630.69	AAAAGCAAGAACAATAAAAGAATAAGGGGTTATA						12463.5	ACACAACAATCAAATATACACATAGGGTGGTTTAA							9536.96	GCTTAATAAAGATCTTCACTAGGTTTATACCACAAAACAAGGGGAGTAACAA
	4426.91	AAAAGCAAGAACAATAAAAGAATACGAGGTTATA						11418	ACACAACAATCAAATATACACATAGGGGGCTTTAA							9117.27	GCTTAATAAAGATCTTCACTAGGTTTATACCACAAAACAAGGGGCGTAACAA
	4232.09	AAAAGCAAGAACAATAAAAGAATCAGAGGTTATA						10410.2	ACACAACAATCAAATATACACATAAGGGGATTTAA							8716.05	GCTTAATAAAGATCTTCACTAGGTTTATACCACAAAACAAGAGGGGTAACAA
	4232.09	AAAAGCAAGAACAATAAAAGAATGGAAGGTTATA						10410.2	ACACAACAATCAAATATACACATAGAGGGGTTTAA							8332.48	GCTTAATAAAGATCTTCACTAGGTTTATACCACAAAACAAAGGAGATAACAA
	4045.85	AAAAGCAAGAACAATAAAAGAATTTGAGGTTATA						9952.09	ACACAACAATCAAATATACACATAGAGAGGTTTAA							8332.48	GCTTAATAAAGATCTTCACTAGGTTTATACCACAAAACAAAGGAGCTAACAA
	3898.08	AAAAGCAAGAACAATAAAAGAATGAGGTGTTATA						9952.09	ACACAACAATCAAATATACACATAGCGAGGTTTAA							8332.48	GCTTAATAAAGATCTTCACTAGGTTTATACCACAAAACAAAGGAGTTAACAA
	3877.09	AAAAGCAAGAACAATAAAAGAATAGAGGTTTATA						9952.09	ACACAACAATCAAATATACACATAGGAAGGTTTAA							8312.53	GCTTAATAAAGATCTTCACTAGGTTTATACCACAAAACAAAAGGAGTAACAA
	3867.81	AAAAGCAAGAACAATAAAAGAATGTGAGGTTATA						9952.09	ACACAACAATCAAATATACACATAGGAGCGTTTAA							7319.54	GCTTAATAAAGATCTTCACTAGGTTTATACCACAAAACAAGGAGAATAACAA
	3781.75	AAAAGCAAGAACAATAAAAGAATGGGAGTTTATA						9952.09	ACACAACAATCAAATATACACATAGGCAGGTTTAA							7319.54	GCTTAATAAAGATCTTCACTAGGTTTATACCACAAAACAAGGAGATTAACAA
	3706.47	AAAAGCAAGAACAATAAAAGAATAGGGGTTTATA						9514.13	ACACAACAATCAAATATACACATAGGACGGTTTAA							7319.54	GCTTAATAAAGATCTTCACTAGGTTTATACCACAAAACAAGGAGCATAACAA
	3706.47	AAAAGCAAGAACAATAAAAGAATGGAGGGTTATA						9514.13	ACACAACAATCAAATATACACATAGGAGAGTTTAA							7280.12	GCTTAATAAAGATCTTCACTAGGTTTATACCACAAAACAAAAGGGGTAACAA
	3697.6	AAAAGCAAGAACAATAAAAGAATGGTAGGTTATA						9514.13	ACACAACAATCAAATATACACATAGTGAGGTTTAA							7280.12	GCTTAATAAAGATCTTCACTAGGTTTATACCACAAAACAAGGGAGATAACAA
	3697.6	AAAAGCAAGAACAATAAAAGAATCAGGGGTTATA						9095.44	ACACAACAATCAAATATACACATAAGAGGGTTTAA							7280.12	GCTTAATAAAGATCTTCACTAGGTTTATACCACAAAACAAGGGAGCTAACAA
	3615.32	AAAAGCAAGAACAATAAAAGAATAGGAGTTTATA						8695.18	ACACAACAATCAAATATACACATAAAGGGGTTTAA							7280.12	GCTTAATAAAGATCTTCACTAGGTTTATACCACAAAACAAGGGAGTTAACAA
	3230.61	AAAAGCAAGAACAATAAAAGAATATGGGGTTATA						8695.18	ACACAACAATCAAATATACACATAAGGGAGTTTAA							7262.69	GCTTAATAAAGATCTTCACTAGGTTTATACCACAAAACAAAGGGAGTAACAA
	3088.44	AAAAGCAAGAACAATAAAAGAATGGAGTGTTATA						8695.18	ACACAACAATCAAATATACACATAAGGAGCTTTAA							6959.75	GCTTAATAAAGATCTTCACTAGGTTTATACCACAAAACAAGGCGGGTAACAA
	3088.44	AAAAGCAAGAACAATAAAAGAATCTGGGGTTATA						7946.72	ACACAACAATCAAATATACACATAAAGAGGTTTAA							6653.47	GCTTAATAAAGATCTTCACTAGGTTTATACCACAAAACAAGCGGGGTAACAA
	2829.37	AAAAGCAAGAACAATAAAAGAATCGAGGTTTATA						7946.72	ACACAACAATCAAATATACACATAACGAGGTTTAA							6653.47	GCTTAATAAAGATCTTCACTAGGTTTATACCACAAAACAAAGGCGGTAACAA
	2822.59	AAAAGCAAGAACAATAAAAGAATTCGAGGTTATA						7946.72	ACACAACAATCAAATATACACATAAGGAAGTTTAA							6653.47	GCTTAATAAAGATCTTCACTAGGTTTATACCACAAAACAAGTGAGGTAACAA
	2822.59	AAAAGCAAGAACAATAAAAGAATACGGGGTTATA						7946.72	ACACAACAATCAAATATACACATAAGGACGTTTAA							6360.67	GCTTAATAAAGATCTTCACTAGGTTTATACCACAAAACAATGGGGGTAACAA
	2704.86	AAAAGCAAGAACAATAAAAGAATGGGGGATTATA						7946.72	ACACAACAATCAAATATACACATAAGGATGTTTAA							6080.76	GCTTAATAAAGATCTTCACTAGGTTTATACCACAAAACAAGGGCGGTAACAA
	2698.38	AAAAGCAAGAACAATAAAAGAATAGGAAGTTATA						7946.72	ACACAACAATCAAATATACACATAATGAGGTTTAA							6080.76	GCTTAATAAAGATCTTCACTAGGTTTATACCACAAAACAAGGAGTGTAACAA
	2698.38	AAAAGCAAGAACAATAAAAGAATGGGAAGTTATA						7946.72	ACACAACAATCAAATATACACATAGGTAGGTTTAA							6080.76	GCTTAATAAAGATCTTCACTAGGTTTATACCACAAAACAAGGATGGTAACAA
	2698.38	AAAAGCAAGAACAATAAAAGAATTCGGGGTTATA						7597.01	ACACAACAATCAAATATACACATAGGGAGCTTTAA							5844.64	GCTTAATAAAGATCTTCACTAGGTTTATACCACAAAACAAGGAGTCTAACAA
	2599.83	AAAAGCAAGAACAATAAAAGAATGGGGTGTTATA						7597.01	ACACAACAATCAAATATACACATAGGGGAGTTTAA							5844.64	GCTTAATAAAGATCTTCACTAGGTTTATACCACAAAACAAGGAGTTTAACAA
	2585.82	AAAAGCAAGAACAATAAAAGAATTGAGGTTTATA						6943.09	ACACAACAATCAAATATACACATAAGAAGGTTTAA							5557.35	GCTTAATAAAGATCTTCACTAGGTTTATACCACAAAACAAAGGGGATAACAA
	2466.11	AAAAGCAAGAACAATAAAAGAATGCGAGGTTATA						6943.09	ACACAACAATCAAATATACACATAAGCAGGTTTAA							5557.35	GCTTAATAAAGATCTTCACTAGGTTTATACCACAAAACAAAGGGGCTAACAA
	2466.11	AAAAGCAAGAACAATAAAAGAATGGCAGGTTATA						6943.09	ACACAACAATCAAATATACACATAAGCGGGTTTAA							5544.04	GCTTAATAAAGATCTTCACTAGGTTTATACCACAAAACAACAGGAGTAACAA
	2363.24	AAAAGCAAGAACAATAAAAGAATCGGGGTTTATA						6943.09	ACACAACAATCAAATATACACATAGGGAAGTTTAA							5544.04	GCTTAATAAAGATCTTCACTAGGTTTATACCACAAAACAACGGGAGTAACAA
	2357.59	AAAAGCAAGAACAATAAAAGAATAGAAGGTTATA						6943.09	ACACAACAATCAAATATACACATAGGGACGTTTAA							5544.04	GCTTAATAAAGATCTTCACTAGGTTTATACCACAAAACAATAGGAGTAACAA
	2336.8	AAAAGCAAGAACAATAAAAGAATGAGGAATTATA						6943.09	ACACAACAATCAAATATACACATAAGGGGCTTTAA							5341.55	GCTTAATAAAGATCTTCACTAGGTTTATACCACAAAACAAAGGGGTTAACAA
	2271.48	AAAAGCAAGAACAATAAAAGAATGAGGTTTTATA						6637.54	ACACAACAATCAAATATACACATAGCGGGGTTTAA							5033.48	GCTTAATAAAGATCTTCACTAGGTTTATACCACAAAACAAAAGAGGTAACAA
	2233.97	AAAAGCAAGAACAATAAAAGAATAAGGAATTATA						6637.54	ACACAACAATCAAATATACACATAGGCGGGTTTAA							5033.48	GCTTAATAAAGATCTTCACTAGGTTTATACCACAAAACAAACGAGGTAACAA
	2171.52	AAAAGCAAGAACAATAAAAGAATGGGGTATTATA						6637.54	ACACAACAATCAAATATACACATAGGGGCGTTTAA							5033.48	GCTTAATAAAGATCTTCACTAGGTTTATACCACAAAACAACAGAGGTAACAA
	2059.83	AAAAGCAAGAACAATAAAAGAATAGGATGTTATA						6637.54	ACACAACAATCAAATATACACATAGGATGGTTTAA							5033.48	GCTTAATAAAGATCTTCACTAGGTTTATACCACAAAACAATAGAGGTAACAA
	2059.83	AAAAGCAAGAACAATAAAAGAATGGGATGTTATA						6080.76	ACACAACAATCAAATATACACATAAGAGGTTTTAA							5033.48	GCTTAATAAAGATCTTCACTAGGTTTATACCACAAAACAATCGAGGTAACAA
	1951.83	AAAAGCAAGAACAATAAAAGAATAGGGAATTATA						6080.76	ACACAACAATCAAATATACACATACGAGGTTTTAA							4970.45	GCTTAATAAAGATCTTCACTAGGTTTATACCACAAAACAAGGAGCTTAACAA
	1882.53	AAAAGCAAGAACAATAAAAGAATAAGGTGTTATA						6066.2	ACACAACAATCAAATATACACATACAGAGGTTTAA							4917.05	GCTTAATAAAGATCTTCACTAGGTTTATACCACAAAACAAGGGGTCTAACAA
	1882.53	AAAAGCAAGAACAATAAAAGAATAGTAGGTTATA						6066.2	ACACAACAATCAAATATACACATACCGAGGTTTAA							4881.77	GCTTAATAAAGATCTTCACTAGGTTTATACCACAAAACAAGGGGAATAACAA
	1804	AAAAGCAAGAACAATAAAAGAATGGTGGTTTATA						6066.2	ACACAACAATCAAATATACACATACTGAGGTTTAA							4881.77	GCTTAATAAAGATCTTCACTAGGTTTATACCACAAAACAAGGGGATTAACAA
	1799.68	AAAAGCAAGAACAATAAAAGAATAGGAGCTTATA						6066.2	ACACAACAATCAAATATACACATATAGAGGTTTAA							4881.77	GCTTAATAAAGATCTTCACTAGGTTTATACCACAAAACAAGGGGCATAACAA
	1799.68	AAAAGCAAGAACAATAAAAGAATGGGAGCTTATA						6066.2	ACACAACAATCAAATATACACATATCGAGGTTTAA							4881.77	GCTTAATAAAGATCTTCACTAGGTTTATACCACAAAACAAGGCGGTTAACAA
	1783.82	AAAAGCAAGAACAATAAAAGAATTAGGAGTTATA						5813.16	ACACAACAATCAAATATACACATAGGAGAATTTAA							4855.48	GCTTAATAAAGATCTTCACTAGGTTTATACCACAAAACAACAGGGGTAACAA
	1695.37	AAAAGCAAGAACAATAAAAGAATGAGGGTTTATA						5813.16	ACACAACAATCAAATATACACATAGGAGATTTTAA							4855.48	GCTTAATAAAGATCTTCACTAGGTTTATACCACAAAACAATAGGGGTAACAA
	1644.77	AAAAGCAAGAACAATAAAAGAATAGGAAATTATA						5813.16	ACACAACAATCAAATATACACATAGGAGCATTTAA							4855.48	GCTTAATAAAGATCTTCACTAGGTTTATACCACAAAACAAGGTAGGTAACAA
	1644.77	AAAAGCAAGAACAATAAAAGAATAGGAATTTATA						5813.16	ACACAACAATCAAATATACACATAGGAGTATTTAA							4666.94	GCTTAATAAAGATCTTCACTAGGTTTATACCACAAAACAAGGGGCTTAACAA
	1644.77	AAAAGCAAGAACAATAAAAGAATAGGTAGTTATA						5813.16	ACACAACAATCAAATATACACATAGGAGTTTTTAA							4265.22	GCTTAATAAAGATCTTCACTAGGTTTATACCACAAAACAAGAGGGTTAACAA
	1644.77	AAAAGCAAGAACAATAAAAGAATGGGAAATTATA						5813.16	ACACAACAATCAAATATACACATAGGCGGTTTTAA							4242.25	GCTTAATAAAGATCTTCACTAGGTTTATACCACAAAACAAAGGAAGTAACAA
	1630.27	AAAAGCAAGAACAATAAAAGAATAGGGAGTTATA						5799.25	ACACAACAATCAAATATACACATACAGGGGTTTAA							4242.25	GCTTAATAAAGATCTTCACTAGGTTTATACCACAAAACAAAGGACGTAACAA
	1630.27	AAAAGCAAGAACAATAAAAGAATCAGGAGTTATA						5341.55	ACACAACAATCAAATATACACATAGAGGTATTTAA							4106.99	GCTTAATAAAGATCTTCACTAGGTTTATACCACAAAACAAGAGGTCTAACAA
	1630.27	AAAAGCAAGAACAATAAAAGAATGGGGAGTTATA						5341.55	ACACAACAATCAAATATACACATAGAGGTTTTTAA							4106.99	GCTTAATAAAGATCTTCACTAGGTTTATACCACAAAACAAGGGGTTTAACAA
	1576.16	AAAAGCAAGAACAATAAAAGAATGGAGAATTATA						5300.07	ACACAACAATCAAATATACACATAAGTAGGTTTAA							4055.56	GCTTAATAAAGATCTTCACTAGGTTTATACCACAAAACAAAGGATGTAACAA
	1572.39	AAAAGCAAGAACAATAAAAGAATAGGGTGTTATA						5300.07	ACACAACAATCAAATATACACATAACGGGGTTTAA							4055.56	GCTTAATAAAGATCTTCACTAGGTTTATACCACAAAACAAAGAGGGTAACAA
	1572.39	AAAAGCAAGAACAATAAAAGAATTGGTGGTTATA						5300.07	ACACAACAATCAAATATACACATAAGGGCGTTTAA							3898.08	GCTTAATAAAGATCTTCACTAGGTTTATACCACAAAACAAGGCGGATAACAA
	1572.39	AAAAGCAAGAACAATAAAAGAATTTGGGGTTATA						5300.07	ACACAACAATCAAATATACACATAATGGGGTTTAA							3898.08	GCTTAATAAAGATCTTCACTAGGTTTATACCACAAAACAAGGAGACTAACAA
	1558.53	AAAAGCAAGAACAATAAAAGAATAAGGAGTTATA						5300.07	ACACAACAATCAAATATACACATAGTGGGGTTTAA							3726.54	GCTTAATAAAGATCTTCACTAGGTTTATACCACAAAACAAGGAAGTTAACAA
	1558.53	AAAAGCAAGAACAATAAAAGAATGAGGAGTTATA						5253.34	ACACAACAATCAAATATACACATAGAGGAGTTTAA							3726.54	GCTTAATAAAGATCTTCACTAGGTTTATACCACAAAACAAGGACGTTAACAA
	1506.8	AAAAGCAAGAACAATAAAAGAATGGGGAATTATA						5106.49	ACACAACAATCAAATATACACATAGGGGTTTTTAA							3726.54	GCTTAATAAAGATCTTCACTAGGTTTATACCACAAAACAAGGATGTTAACAA
	1503.2	AAAAGCAAGAACAATAAAAGAATAAAAGGTTATA						5066.83	ACACAACAATCAAATATACACATAGGGATGTTTAA							3726.54	GCTTAATAAAGATCTTCACTAGGTTTATACCACAAAACAAAGAGGTTAACAA
	1503.2	AAAAGCAAGAACAATAAAAGAATAATAGGTTATA						4843.85	ACACAACAATCAAATATACACATAAGGAAATTTAA							3726.54	GCTTAATAAAGATCTTCACTAGGTTTATACCACAAAACAACGAGGTTAACAA
	1503.2	AAAAGCAAGAACAATAAAAGAATACAAGGTTATA						4843.85	ACACAACAATCAAATATACACATAAGGAATTTTAA							3706.47	GCTTAATAAAGATCTTCACTAGGTTTATACCACAAAACAAGGGAAGTAACAA
	1503.2	AAAAGCAAGAACAATAAAAGAATAGGATATTATA						4843.85	ACACAACAATCAAATATACACATAAGGACATTTAA							3706.47	GCTTAATAAAGATCTTCACTAGGTTTATACCACAAAACAAGGGACGTAACAA
	1503.2	AAAAGCAAGAACAATAAAAGAATATAAGGTTATA						4843.85	ACACAACAATCAAATATACACATAAGGATATTTAA							3673.26	GCTTAATAAAGATCTTCACTAGGTTTATACCACAAAACAACCGAGGTAACAA
	1503.2	AAAAGCAAGAACAATAAAAGAATGAAAGGTTATA						4843.85	ACACAACAATCAAATATACACATAAGGATCTTTAA							3387.43	GCTTAATAAAGATCTTCACTAGGTTTATACCACAAAACAAACGGGGTAACAA
	1503.2	AAAAGCAAGAACAATAAAAGAATGGGCGGTTATA						4843.85	ACACAACAATCAAATATACACATAAGGTAGTTTAA							3387.43	GCTTAATAAAGATCTTCACTAGGTTTATACCACAAAACAAGGGATGTAACAA
	1503.2	AAAAGCAAGAACAATAAAAGAATGTAAGGTTATA						4666.94	ACACAACAATCAAATATACACATAGGGGTATTTAA							3387.43	GCTTAATAAAGATCTTCACTAGGTTTATACCACAAAACAATCGGGGTAACAA
	1503.2	AAAAGCAAGAACAATAAAAGAATTAAAGGTTATA						4630.69	ACACAACAATCAAATATACACATAAGGACCTTTAA							3379.32	GCTTAATAAAGATCTTCACTAGGTTTATACCACAAAACAATGGGAGTAACAA
	1503.2	AAAAGCAAGAACAATAAAAGAATTCAAGGTTATA						4630.69	ACACAACAATCAAATATACACATATTGAGGTTTAA							3357.08	GCTTAATAAAGATCTTCACTAGGTTTATACCACAAAACAAAGCGGGTAACAA
	1503.2	AAAAGCAAGAACAATAAAAGAATTTCAGGTTATA						4387.88	ACACAACAATCAAATATACACATAAAGGAGTTTAA							3255.89	GCTTAATAAAGATCTTCACTAGGTTTATACCACAAAACAAGAAGGTTAACAA
	1503.2	AAAAGCAAGAACAATAAAAGAATGAGTGGTTATA						4265.22	ACACAACAATCAAATATACACATAGGGGTCTTTAA							3255.89	GCTTAATAAAGATCTTCACTAGGTTTATACCACAAAACAAGCAGGTTAACAA
	1437.04	AAAAGCAAGAACAATAAAAGAATCGGAGTTTATA						4232.09	ACACAACAATCAAATATACACATAGGGAAATTTAA							3212.23	GCTTAATAAAGATCTTCACTAGGTTTATACCACAAAACAAGGCGGCTAACAA
	1437.04	AAAAGCAAGAACAATAAAAGAATGGATGGTTATA						4232.09	ACACAACAATCAAATATACACATAGGGAATTTTAA							3209.34	GCTTAATAAAGATCTTCACTAGGTTTATACCACAAAACAAAGAAGGTAACAA
	1437.04	AAAAGCAAGAACAATAAAAGAATAAGTGGTTATA						4232.09	ACACAACAATCAAATATACACATAGGGACATTTAA							3209.34	GCTTAATAAAGATCTTCACTAGGTTTATACCACAAAACAAAGCAGGTAACAA
	1377.1	AAAAGCAAGAACAATAAAAGAATAGAGGATTATA						4232.09	ACACAACAATCAAATATACACATAGGGATATTTAA							3112.61	GCTTAATAAAGATCTTCACTAGGTTTATACCACAAAACAAGCGGGTTAACAA
	1377.1	AAAAGCAAGAACAATAAAAGAATTGGGGTTTATA						4232.09	ACACAACAATCAAATATACACATAGGGATCTTTAA							3112.61	GCTTAATAAAGATCTTCACTAGGTTTATACCACAAAACAAGGAGTATAACAA
	1373.81	AAAAGCAAGAACAATAAAAGAATAATGGGTTATA						4232.09	ACACAACAATCAAATATACACATATAGGGGTTTAA							3088.44	GCTTAATAAAGATCTTCACTAGGTTTATACCACAAAACAAGAGGAATAACAA
	1373.81	AAAAGCAAGAACAATAAAAGAATCAAAGGTTATA						4232.09	ACACAACAATCAAATATACACATAAGTGGGTTTAA							3088.44	GCTTAATAAAGATCTTCACTAGGTTTATACCACAAAACAAGAGGACTAACAA
	1373.81	AAAAGCAAGAACAATAAAAGAATCTAAGGTTATA						4055.56	ACACAACAATCAAATATACACATACGGGGTTTTAA							3088.44	GCTTAATAAAGATCTTCACTAGGTTTATACCACAAAACAAGAGGATTAACAA
	1373.81	AAAAGCAAGAACAATAAAAGAATCTCAGGTTATA						4045.85	ACACAACAATCAAATATACACATAGGGACCTTTAA							2997.14	GCTTAATAAAGATCTTCACTAGGTTTATACCACAAAACAAGAGGTTTAACAA
	1373.81	AAAAGCAAGAACAATAAAAGAATGGGAATTTATA						4045.85	ACACAACAATCAAATATACACATACCGGGGTTTAA							2704.86	GCTTAATAAAGATCTTCACTAGGTTTATACCACAAAACAACGGAGATAACAA
	1373.81	AAAAGCAAGAACAATAAAAGAATGGGATATTATA						4045.85	ACACAACAATCAAATATACACATACTGGGGTTTAA							2704.86	GCTTAATAAAGATCTTCACTAGGTTTATACCACAAAACAACGGAGCTAACAA
	1373.81	AAAAGCAAGAACAATAAAAGAATAGGCGGTTATA						3877.09	ACACAACAATCAAATATACACATAGGGGAATTTAA							2704.86	GCTTAATAAAGATCTTCACTAGGTTTATACCACAAAACAACGGAGTTAACAA
	1323.63	AAAAGCAAGAACAATAAAAGAATAAGGTATTATA						3877.09	ACACAACAATCAAATATACACATAGGGGCATTTAA							2704.86	GCTTAATAAAGATCTTCACTAGGTTTATACCACAAAACAATGGAGATAACAA
	1323.63	AAAAGCAAGAACAATAAAAGAATTAGGTATTATA						3867.81	ACACAACAATCAAATATACACATAAGATGGTTTAA							2704.86	GCTTAATAAAGATCTTCACTAGGTTTATACCACAAAACAAATGAGGTAACAA
	1313.35	AAAAGCAAGAACAATAAAAGAATCCTAGGTTATA						3867.81	ACACAACAATCAAATATACACATAGGTGGGTTTAA							2698.38	GCTTAATAAAGATCTTCACTAGGTTTATACCACAAAACAAACGGAGTAACAA
	1313.35	AAAAGCAAGAACAATAAAAGAATGATAGGTTATA						3697.6	ACACAACAATCAAATATACACATAGGGTAGTTTAA							2698.38	GCTTAATAAAGATCTTCACTAGGTTTATACCACAAAACAATCGGAGTAACAA
	1313.35	AAAAGCAAGAACAATAAAAGAATTAAGGGTTATA						3534.88	ACACAACAATCAAATATACACATAAGCTGGTTTAA							2599.83	GCTTAATAAAGATCTTCACTAGGTTTATACCACAAAACAAGGGGACTAACAA
	1313.35	AAAAGCAAGAACAATAAAAGAATGGGAGATTATA						3387.43	ACACAACAATCAAATATACACATAGAGGGTTTTAA							2585.82	GCTTAATAAAGATCTTCACTAGGTTTATACCACAAAACAAAGGGCGTAACAA
	1265.38	AAAAGCAAGAACAATAAAAGAATGGGGTTTTATA						3387.43	ACACAACAATCAAATATACACATAGGCGGATTTAA							2585.82	GCTTAATAAAGATCTTCACTAGGTTTATACCACAAAACAAAGGAAATAACAA
	1258.56	AAAAGCAAGAACAATAAAAGAATAAAGGTTTATA						3387.43	ACACAACAATCAAATATACACATAGGAGTCTTTAA							2585.82	GCTTAATAAAGATCTTCACTAGGTTTATACCACAAAACAAAGGAACTAACAA
	1258.56	AAAAGCAAGAACAATAAAAGAATAAGGGTTTATA						3379.32	ACACAACAATCAAATATACACATAAGGATTTTTAA							2585.82	GCTTAATAAAGATCTTCACTAGGTTTATACCACAAAACAAAGGAATTAACAA
	1258.56	AAAAGCAAGAACAATAAAAGAATACAGGTTTATA						3379.32	ACACAACAATCAAATATACACATAGGCTGGTTTAA							2585.82	GCTTAATAAAGATCTTCACTAGGTTTATACCACAAAACAAAGGACATAACAA
	1258.56	AAAAGCAAGAACAATAAAAGAATATAGGTTTATA						3379.32	ACACAACAATCAAATATACACATAAGTCGGTTTAA							2585.82	GCTTAATAAAGATCTTCACTAGGTTTATACCACAAAACAAAGGATTTAACAA
	1255.55	AAAAGCAAGAACAATAAAAGAATACAGGGTTATA						3230.61	ACACAACAATCAAATATACACATAAGGGAATTTAA							2585.82	GCTTAATAAAGATCTTCACTAGGTTTATACCACAAAACAAGGTTGGTAACAA
	1255.55	AAAAGCAAGAACAATAAAAGAATATAGGGTTATA						3230.61	ACACAACAATCAAATATACACATAAGGGATTTTAA							2579.63	GCTTAATAAAGATCTTCACTAGGTTTATACCACAAAACAAAAGGAATAACAA
	1255.55	AAAAGCAAGAACAATAAAAGAATCTTAGGTTATA						3230.61	ACACAACAATCAAATATACACATAAGGGCATTTAA							2579.63	GCTTAATAAAGATCTTCACTAGGTTTATACCACAAAACAAAAGGACTAACAA
	1255.55	AAAAGCAAGAACAATAAAAGAATGGGTAGTTATA						3230.61	ACACAACAATCAAATATACACATAAGGGTTTTTAA							2579.63	GCTTAATAAAGATCTTCACTAGGTTTATACCACAAAACAAAAGGATTAACAA
	1255.55	AAAAGCAAGAACAATAAAAGAATTCAGGGTTATA						3230.61	ACACAACAATCAAATATACACATACGGTGGTTTAA							2485.42	GCTTAATAAAGATCTTCACTAGGTTTATACCACAAAACAACGGGGTTAACAA
	1209.69	AAAAGCAAGAACAATAAAAGAATGAGGCATTATA						3095.85	ACACAACAATCAAATATACACATAGGAGACTTTAA							2485.42	GCTTAATAAAGATCTTCACTAGGTTTATACCACAAAACAAGGGCGTTAACAA
	1209.69	AAAAGCAAGAACAATAAAAGAATGAGGGATTATA						3095.85	ACACAACAATCAAATATACACATAGGGGATTTTAA							2472.03	GCTTAATAAAGATCTTCACTAGGTTTATACCACAAAACAAAGGATATAACAA
	1203.18	AAAAGCAAGAACAATAAAAGAATGGAGTTTTATA						3095.85	ACACAACAATCAAATATACACATAGGTGGTTTTAA							2472.03	GCTTAATAAAGATCTTCACTAGGTTTATACCACAAAACAACTGAGGTAACAA
	1200.3	AAAAGCAAGAACAATAAAAGAATAGGAGATTATA						3088.44	ACACAACAATCAAATATACACATAAGGGTCTTTAA							2376.04	GCTTAATAAAGATCTTCACTAGGTTTATACCACAAAACAAAGAGGATAACAA
	1200.3	AAAAGCAAGAACAATAAAAGAATCAAGGGTTATA						2992.66	ACACAACAATCAAATATACACATAAGTTGGTTTAA							2376.04	GCTTAATAAAGATCTTCACTAGGTTTATACCACAAAACAAAGAGGCTAACAA
	1200.3	AAAAGCAAGAACAATAAAAGAATTATAGGTTATA						2959.61	ACACAACAATCAAATATACACATAGGAAGTTTTAA							2376.04	GCTTAATAAAGATCTTCACTAGGTTTATACCACAAAACAACGAGGATAACAA
	1200.3	AAAAGCAAGAACAATAAAAGAATAGCAGGTTATA						2959.61	ACACAACAATCAAATATACACATAGGACGTTTTAA							2376.04	GCTTAATAAAGATCTTCACTAGGTTTATACCACAAAACAACGAGGCTAACAA
	1200.3	AAAAGCAAGAACAATAAAAGAATCGGTGGTTATA						2952.53	ACACAACAATCAAATATACACATAGGGATTTTTAA							2336.8	GCTTAATAAAGATCTTCACTAGGTTTATACCACAAAACAATAAGGATAACAA
	1150.23	AAAAGCAAGAACAATAAAAGAATGGAGTATTATA						2952.53	ACACAACAATCAAATATACACATAGGTCGGTTTAA							2271.48	GCTTAATAAAGATCTTCACTAGGTTTATACCACAAAACAAGGAAAATAACAA
	1150.23	AAAAGCAAGAACAATAAAAGAATTCAGGTTTATA						2952.53	ACACAACAATCAAATATACACATATCGGGGTTTAA							2271.48	GCTTAATAAAGATCTTCACTAGGTTTATACCACAAAACAAGGAAAGTAACAA
	1147.48	AAAAGCAAGAACAATAAAAGAATAGGGGATTATA						2952.53	ACACAACAATCAAATATACACATAGGAGTGTTTAA							2271.48	GCTTAATAAAGATCTTCACTAGGTTTATACCACAAAACAAGGAAATTAACAA
	1147.48	AAAAGCAAGAACAATAAAAGAATAACAGGTTATA						2926.5	ACACAACAATCAAATATACACATACAGGAGTTTAA							2271.48	GCTTAATAAAGATCTTCACTAGGTTTATACCACAAAACAAGGAACATAACAA
	1147.48	AAAAGCAAGAACAATAAAAGAATCACAGGTTATA						2926.5	ACACAACAATCAAATATACACATACGGGAGTTTAA							2271.48	GCTTAATAAAGATCTTCACTAGGTTTATACCACAAAACAAGGAACGTAACAA
	1147.48	AAAAGCAAGAACAATAAAAGAATCTAGGGTTATA						2926.5	ACACAACAATCAAATATACACATATAGGAGTTTAA							2271.48	GCTTAATAAAGATCTTCACTAGGTTTATACCACAAAACAAGGAAGATAACAA
	1147.48	AAAAGCAAGAACAATAAAAGAATTACAGGTTATA						2844.69	ACACAACAATCAAATATACACATAGAGGTCTTTAA							2271.48	GCTTAATAAAGATCTTCACTAGGTTTATACCACAAAACAAGGAAGCTAACAA
	1147.48	AAAAGCAAGAACAATAAAAGAATCCGGGGTTATA						2829.37	ACACAACAATCAAATATACACATAAGAGGATTTAA							2271.48	GCTTAATAAAGATCTTCACTAGGTTTATACCACAAAACAAGGAATATAACAA
	1113.56	AAAAGCAAGAACAATAAAAGAATAGGTAATTATA						2829.37	ACACAACAATCAAATATACACATACGAGGATTTAA							2271.48	GCTTAATAAAGATCTTCACTAGGTTTATACCACAAAACAAGGAATGTAACAA
	1113.56	AAAAGCAAGAACAATAAAAGAATAGGTATTTATA						2829.37	ACACAACAATCAAATATACACATACGAGGGTTTAA							2271.48	GCTTAATAAAGATCTTCACTAGGTTTATACCACAAAACAAGGAATTTAACAA
	1113.56	AAAAGCAAGAACAATAAAAGAATGGGTAATTATA						2829.37	ACACAACAATCAAATATACACATAGTGGGTTTTAA							2271.48	GCTTAATAAAGATCTTCACTAGGTTTATACCACAAAACAAGGACAATAACAA
	1105.57	AAAAGCAAGAACAATAAAAGAATGAGGCGTTATA						2822.59	ACACAACAATCAAATATACACATACGGAGATTTAA							2271.48	GCTTAATAAAGATCTTCACTAGGTTTATACCACAAAACAAGGACACTAACAA
	1096.98	AAAAGCAAGAACAATAAAAGAATGGAGCGTTATA						2822.59	ACACAACAATCAAATATACACATACGGAGTTTTAA							2271.48	GCTTAATAAAGATCTTCACTAGGTTTATACCACAAAACAAGGACAGTAACAA
	1096.98	AAAAGCAAGAACAATAAAAGAATGGGGCGTTATA						2822.59	ACACAACAATCAAATATACACATACGGCGGTTTAA							2271.48	GCTTAATAAAGATCTTCACTAGGTTTATACCACAAAACAAGGACATTAACAA
	1096.98	AAAAGCAAGAACAATAAAAGAATTTTGGGTTATA						2822.59	ACACAACAATCAAATATACACATATGGCGGTTTAA							2271.48	GCTTAATAAAGATCTTCACTAGGTTTATACCACAAAACAAGGACGATAACAA
	1096.98	AAAAGCAAGAACAATAAAAGAATAGGACGTTATA						2822.59	ACACAACAATCAAATATACACATAAGGGTATTTAA							2271.48	GCTTAATAAAGATCTTCACTAGGTTTATACCACAAAACAAGGACTATAACAA
	1087.31	AAAAGCAAGAACAATAAAAGAATACGGAGTTATA						2797.71	ACACAACAATCAAATATACACATATGGGAGTTTAA							2271.48	GCTTAATAAAGATCTTCACTAGGTTTATACCACAAAACAAGGACTCTAACAA
	1087.31	AAAAGCAAGAACAATAAAAGAATATGGAGTTATA						2698.38	ACACAACAATCAAATATACACATAAGGAACTTTAA							2271.48	GCTTAATAAAGATCTTCACTAGGTTTATACCACAAAACAAGGACTGTAACAA
	1051.22	AAAAGCAAGAACAATAAAAGAATTTAGGTTTATA						2698.38	ACACAACAATCAAATATACACATAAGACGGTTTAA							2271.48	GCTTAATAAAGATCTTCACTAGGTTTATACCACAAAACAAGGACTTTAACAA
	1051.22	AAAAGCAAGAACAATAAAAGAATGGAGCTTTATA						2698.38	ACACAACAATCAAATATACACATAAGGCAGTTTAA							2271.48	GCTTAATAAAGATCTTCACTAGGTTTATACCACAAAACAAGGATAATAACAA
	1048.71	AAAAGCAAGAACAATAAAAGAATATCAGGTTATA						2585.82	ACACAACAATCAAATATACACATAGAAGGTTTTAA							2271.48	GCTTAATAAAGATCTTCACTAGGTTTATACCACAAAACAAGGATACTAACAA
	1048.71	AAAAGCAAGAACAATAAAAGAATCCAAGGTTATA						2585.82	ACACAACAATCAAATATACACATAGCAGGTTTTAA							2271.48	GCTTAATAAAGATCTTCACTAGGTTTATACCACAAAACAAGGATATTAACAA
	1048.71	AAAAGCAAGAACAATAAAAGAATGGTGGGTTATA						2585.82	ACACAACAATCAAATATACACATAGCGGGTTTTAA							2271.48	GCTTAATAAAGATCTTCACTAGGTTTATACCACAAAACAAGGATCATAACAA
	1010.4	AAAAGCAAGAACAATAAAAGAATCAGGTATTATA						2585.82	ACACAACAATCAAATATACACATAGGATGTTTTAA							2271.48	GCTTAATAAAGATCTTCACTAGGTTTATACCACAAAACAAGGATCGTAACAA
	1010.4	AAAAGCAAGAACAATAAAAGAATCAGGTGTTATA						2579.63	ACACAACAATCAAATATACACATATGGAGATTTAA							2271.48	GCTTAATAAAGATCTTCACTAGGTTTATACCACAAAACAAGGATCTTAACAA
	1004.96	AAAAGCAAGAACAATAAAAGAATGAAGGTTTATA						2485.42	ACACAACAATCAAATATACACATAGAGGAATTTAA							2271.48	GCTTAATAAAGATCTTCACTAGGTTTATACCACAAAACAAGGATGATAACAA
	1004.96	AAAAGCAAGAACAATAAAAGAATGGAAGTTTATA						2485.42	ACACAACAATCAAATATACACATAGAGGCATTTAA							2271.48	GCTTAATAAAGATCTTCACTAGGTTTATACCACAAAACAAGGATGCTAACAA
	1002.56	AAAAGCAAGAACAATAAAAGAATGCAAGGTTATA						2485.42	ACACAACAATCAAATATACACATAGAGGCGTTTAA							2271.48	GCTTAATAAAGATCTTCACTAGGTTTATACCACAAAACAAGGATTATAACAA
	1002.56	AAAAGCAAGAACAATAAAAGAATTCTAGGTTATA						2485.42	ACACAACAATCAAATATACACATAGAGGGATTTAA							2271.48	GCTTAATAAAGATCTTCACTAGGTTTATACCACAAAACAAGGATTCTAACAA
	1002.56	AAAAGCAAGAACAATAAAAGAATTTTAGGTTATA						2472.03	ACACAACAATCAAATATACACATAGGTGGCTTTAA							2271.48	GCTTAATAAAGATCTTCACTAGGTTTATACCACAAAACAAGGATTGTAACAA
	1002.56	AAAAGCAAGAACAATAAAAGAATGGGACGTTATA						2363.24	ACACAACAATCAAATATACACATATGAGGTTTTAA							2271.48	GCTTAATAAAGATCTTCACTAGGTTTATACCACAAAACAAGGATTTTAACAA
	993.718	AAAAGCAAGAACAATAAAAGAATCGGGAGTTATA						2357.59	ACACAACAATCAAATATACACATAAGGTCGTTTAA							2271.48	GCTTAATAAAGATCTTCACTAGGTTTATACCACAAAACAATGAGGTTAACAA
	993.718	AAAAGCAAGAACAATAAAAGAATGAGGATTTATA						2357.59	ACACAACAATCAAATATACACATAGGGAACTTTAA							2259.24	GCTTAATAAAGATCTTCACTAGGTTTATACCACAAAACAAAGGTCGTAACAA
	960.737	AAAAGCAAGAACAATAAAAGAATTGAGGATTATA						2357.59	ACACAACAATCAAATATACACATAGGGCAGTTTAA							2259.24	GCTTAATAAAGATCTTCACTAGGTTTATACCACAAAACAAGGGAAATAACAA
	960.737	AAAAGCAAGAACAATAAAAGAATCAAGGTTTATA						2357.59	ACACAACAATCAAATATACACATATTGGGGTTTAA							2259.24	GCTTAATAAAGATCTTCACTAGGTTTATACCACAAAACAAGGGAACTAACAA
	960.737	AAAAGCAAGAACAATAAAAGAATCAGGGTTTATA						2259.24	ACACAACAATCAAATATACACATAGGCGGCTTTAA							2259.24	GCTTAATAAAGATCTTCACTAGGTTTATACCACAAAACAAGGGAATTAACAA
	960.737	AAAAGCAAGAACAATAAAAGAATCTAGGTTTATA						2253.84	ACACAACAATCAAATATACACATAAGGGACTTTAA							2259.24	GCTTAATAAAGATCTTCACTAGGTTTATACCACAAAACAAGGGACATAACAA
	960.737	AAAAGCAAGAACAATAAAAGAATCTGGGTTTATA						2159.82	ACACAACAATCAAATATACACATAGTAGGTTTTAA							2259.24	GCTTAATAAAGATCTTCACTAGGTTTATACCACAAAACAAGGGATTTAACAA
	958.437	AAAAGCAAGAACAATAAAAGAATGGAGAGTTATA						2159.82	ACACAACAATCAAATATACACATAGGTGGATTTAA							2253.84	GCTTAATAAAGATCTTCACTAGGTTTATACCACAAAACAAATGGAGTAACAA
	958.437	AAAAGCAAGAACAATAAAAGAATACTGGGTTATA						2154.65	ACACAACAATCAAATATACACATAGGTTGGTTTAA							2253.84	GCTTAATAAAGATCTTCACTAGGTTTATACCACAAAACAAAGGGAATAACAA
	958.437	AAAAGCAAGAACAATAAAAGAATAGTGGGTTATA						2064.78	ACACAACAATCAAATATACACATATGGGGTTTTAA							2253.84	GCTTAATAAAGATCTTCACTAGGTTTATACCACAAAACAAAGGGACTAACAA
	958.437	AAAAGCAAGAACAATAAAAGAATTATGGGTTATA						2064.78	ACACAACAATCAAATATACACATAGGGGACTTTAA							2253.84	GCTTAATAAAGATCTTCACTAGGTTTATACCACAAAACAAAGGGATTAACAA
	958.437	AAAAGCAAGAACAATAAAAGAATTTAAGGTTATA						2059.83	ACACAACAATCAAATATACACATAGGGGTGTTTAA							2199.06	GCTTAATAAAGATCTTCACTAGGTTTATACCACAAAACAAAGGACTTAACAA
	949.988	AAAAGCAAGAACAATAAAAGAATAAGGATTTATA						2059.83	ACACAACAATCAAATATACACATAAGGCAATTTAA							2159.82	GCTTAATAAAGATCTTCACTAGGTTTATACCACAAAACAACGGCGGTAACAA
	916.259	AAAAGCAAGAACAATAAAAGAATAAGCGGTTATA						2059.83	ACACAACAATCAAATATACACATAAGGCACTTTAA							2140.47	GCTTAATAAAGATCTTCACTAGGTTTATACCACAAAACAAGGCCGGTAACAA
	916.259	AAAAGCAAGAACAATAAAAGAATACTAGGTTATA						2059.83	ACACAACAATCAAATATACACATAAGGCATTTTAA							2102.28	GCTTAATAAAGATCTTCACTAGGTTTATACCACAAAACAAAGGATCTAACAA
	878.039	AAAAGCAAGAACAATAAAAGAATCGAGGATTATA						2059.83	ACACAACAATCAAATATACACATAAGGCGTTTTAA							2064.78	GCTTAATAAAGATCTTCACTAGGTTTATACCACAAAACAAGGGATATAACAA
	875.937	AAAAGCAAGAACAATAAAAGAATCGGAGCTTATA						2059.83	ACACAACAATCAAATATACACATAAGGTAATTTAA							2064.78	GCTTAATAAAGATCTTCACTAGGTTTATACCACAAAACAAGGTCGGTAACAA
	839.4	AAAAGCAAGAACAATAAAAGAATACGGGTTTATA						2059.83	ACACAACAATCAAATATACACATAAGGTACTTTAA							2059.83	GCTTAATAAAGATCTTCACTAGGTTTATACCACAAAACAACTGGAGTAACAA
	839.4	AAAAGCAAGAACAATAAAAGAATTAAGGTTTATA						2059.83	ACACAACAATCAAATATACACATAAGGTATTTTAA							2059.83	GCTTAATAAAGATCTTCACTAGGTTTATACCACAAAACAAGCGGAGTAACAA
	839.4	AAAAGCAAGAACAATAAAAGAATTTGGGTTTATA						2059.83	ACACAACAATCAAATATACACATAAGGTCCTTTAA							2059.83	GCTTAATAAAGATCTTCACTAGGTTTATACCACAAAACAAGAGGGATAACAA
	837.39	AAAAGCAAGAACAATAAAAGAATAGAGGGTTATA						2059.83	ACACAACAATCAAATATACACATAAGGTTATTTAA							2059.83	GCTTAATAAAGATCTTCACTAGGTTTATACCACAAAACAAGAGGGCTAACAA
	830.008	AAAAGCAAGAACAATAAAAGAATAGGGATTTATA						2059.83	ACACAACAATCAAATATACACATAAGGTTCTTTAA							2041.67	GCTTAATAAAGATCTTCACTAGGTTTATACCACAAAACAATAGGGATAACAA
	830.008	AAAAGCAAGAACAATAAAAGAATTAGGAATTATA						2059.83	ACACAACAATCAAATATACACATAAGGTTTTTTAA							2038.92	GCTTAATAAAGATCTTCACTAGGTTTATACCACAAAACAAGGACCATAACAA
	806.806	AAAAGCAAGAACAATAAAAGAATAGGGTATTATA						2059.83	ACACAACAATCAAATATACACATAGGGTCGTTTAA							2038.92	GCTTAATAAAGATCTTCACTAGGTTTATACCACAAAACAAGGACCGTAACAA
	806.806	AAAAGCAAGAACAATAAAAGAATGAGGTCTTATA						1984.6	ACACAACAATCAAATATACACATAGAGGATTTTAA							2029.76	GCTTAATAAAGATCTTCACTAGGTTTATACCACAAAACAAGGACCCTAACAA
	802.46	AAAAGCAAGAACAATAAAAGAATGGAAAATTATA						1973.91	ACACAACAATCAAATATACACATAGGGCGTTTTAA							1998.94	GCTTAATAAAGATCTTCACTAGGTTTATACCACAAAACAAGAGGCATAACAA
	802.46	AAAAGCAAGAACAATAAAAGAATGGAATATTATA						1897.26	ACACAACAATCAAATATACACATAGAGGCTTTTAA							1998.94	GCTTAATAAAGATCTTCACTAGGTTTATACCACAAAACAAGAGGCGTAACAA
	802.46	AAAAGCAAGAACAATAAAAGAATTGAGGGTTATA						1887.05	ACACAACAATCAAATATACACATAAGAGGCTTTAA							1984.6	GCTTAATAAAGATCTTCACTAGGTTTATACCACAAAACAAGGATCCTAACAA
	800.539	AAAAGCAAGAACAATAAAAGAATAAGGGATTATA						1887.05	ACACAACAATCAAATATACACATACGAGGCTTTAA							1984.6	GCTTAATAAAGATCTTCACTAGGTTTATACCACAAAACAACGAGGGTAACAA
	800.539	AAAAGCAAGAACAATAAAAGAATCCTGGGTTATA						1887.05	ACACAACAATCAAATATACACATACGGGGATTTAA							1969.19	GCTTAATAAAGATCTTCACTAGGTTTATACCACAAAACAATTGGAGTAACAA
	793.482	AAAAGCAAGAACAATAAAAGAATCTGGAGTTATA						1887.05	ACACAACAATCAAATATACACATATGAGGCTTTAA							1945.69	GCTTAATAAAGATCTTCACTAGGTTTATACCACAAAACAAGAGGCTTAACAA
	767.147	AAAAGCAAGAACAATAAAAGAATCGAGGGTTATA						1882.53	ACACAACAATCAAATATACACATAAGGCGATTTAA							1897.26	GCTTAATAAAGATCTTCACTAGGTTTATACCACAAAACAAGGACGCTAACAA
	767.147	AAAAGCAAGAACAATAAAAGAATGGATAATTATA						1882.53	ACACAACAATCAAATATACACATAAGGTGATTTAA							1887.05	GCTTAATAAAGATCTTCACTAGGTTTATACCACAAAACAAGGCGAGTAACAA
	767.147	AAAAGCAAGAACAATAAAAGAATGGATATTTATA						1882.53	ACACAACAATCAAATATACACATATGGTGGTTTAA							1887.05	GCTTAATAAAGATCTTCACTAGGTTTATACCACAAAACAAGGCTGGTAACAA
	767.147	AAAAGCAAGAACAATAAAAGAATATGGGTTTATA						1804	ACACAACAATCAAATATACACATAGGAAAATTTAA							1887.05	GCTTAATAAAGATCTTCACTAGGTTTATACCACAAAACAATGGAGTTAACAA
	765.31	AAAAGCAAGAACAATAAAAGAATGGACGGTTATA						1804	ACACAACAATCAAATATACACATAGGAAAGTTTAA							1870.14	GCTTAATAAAGATCTTCACTAGGTTTATACCACAAAACAACCGGGGTAACAA
	765.31	AAAAGCAAGAACAATAAAAGAATTGGAGTTTATA						1804	ACACAACAATCAAATATACACATAGGAAATTTTAA							1865.93	GCTTAATAAAGATCTTCACTAGGTTTATACCACAAAACAATGAGGATAACAA
	737.358	AAAAGCAAGAACAATAAAAGAATTAGGTGTTATA						1804	ACACAACAATCAAATATACACATAGGAACATTTAA							1813.77	GCTTAATAAAGATCTTCACTAGGTTTATACCACAAAACAAGTAGGTTAACAA
	733.387	AAAAGCAAGAACAATAAAAGAATGGAAAGTTATA						1804	ACACAACAATCAAATATACACATAGGAACGTTTAA							1804	GCTTAATAAAGATCTTCACTAGGTTTATACCACAAAACAAATGGGGTAACAA
	733.387	AAAAGCAAGAACAATAAAAGAATCCAGGTTTATA						1804	ACACAACAATCAAATATACACATAGGAAGATTTAA							1804	GCTTAATAAAGATCTTCACTAGGTTTATACCACAAAACAACGGGGATAACAA
	731.631	AAAAGCAAGAACAATAAAAGAATAGGACATTATA						1804	ACACAACAATCAAATATACACATAGGAATATTTAA							1804	GCTTAATAAAGATCTTCACTAGGTTTATACCACAAAACAACGGGGCTAACAA
	731.631	AAAAGCAAGAACAATAAAAGAATAAATGGTTATA						1804	ACACAACAATCAAATATACACATAGGAATCTTTAA							1724.61	GCTTAATAAAGATCTTCACTAGGTTTATACCACAAAACAAAGGGCATAACAA
	731.631	AAAAGCAAGAACAATAAAAGAATAAGGCGTTATA						1804	ACACAACAATCAAATATACACATAGGACAATTTAA							1724.61	GCTTAATAAAGATCTTCACTAGGTTTATACCACAAAACAAAGGGCTTAACAA
	731.631	AAAAGCAAGAACAATAAAAGAATCCAGGGTTATA						1804	ACACAACAATCAAATATACACATAGGACAGTTTAA							1724.61	GCTTAATAAAGATCTTCACTAGGTTTATACCACAAAACAAGGGACTTAACAA
	731.631	AAAAGCAAGAACAATAAAAGAATCGTAGGTTATA						1804	ACACAACAATCAAATATACACATAGGACATTTTAA							1724.61	GCTTAATAAAGATCTTCACTAGGTTTATACCACAAAACAATGGAGCTAACAA
	731.631	AAAAGCAAGAACAATAAAAGAATGAATGGTTATA						1804	ACACAACAATCAAATATACACATAGGACCTTTTAA							1720.49	GCTTAATAAAGATCTTCACTAGGTTTATACCACAAAACAAAAGGGATAACAA
	731.631	AAAAGCAAGAACAATAAAAGAATGTAGGGTTATA						1804	ACACAACAATCAAATATACACATAGGACGATTTAA							1720.49	GCTTAATAAAGATCTTCACTAGGTTTATACCACAAAACAAAAGGGCTAACAA
	731.631	AAAAGCAAGAACAATAAAAGAATTAATGGTTATA						1804	ACACAACAATCAAATATACACATAGGACTATTTAA							1720.49	GCTTAATAAAGATCTTCACTAGGTTTATACCACAAAACAAAAGGGTTAACAA
	725.182	AAAAGCAAGAACAATAAAAGAATTCGGAGTTATA						1804	ACACAACAATCAAATATACACATAGGATAATTTAA							1720.49	GCTTAATAAAGATCTTCACTAGGTTTATACCACAAAACAACAGGAATAACAA
	701.113	AAAAGCAAGAACAATAAAAGAATGGATGTTTATA						1804	ACACAACAATCAAATATACACATAGGATACTTTAA							1720.49	GCTTAATAAAGATCTTCACTAGGTTTATACCACAAAACAACAGGACTAACAA
	699.434	AAAAGCAAGAACAATAAAAGAATGATGGGTTATA						1804	ACACAACAATCAAATATACACATAGGATATTTTAA							1720.49	GCTTAATAAAGATCTTCACTAGGTTTATACCACAAAACAACAGGATTAACAA
	699.434	AAAAGCAAGAACAATAAAAGAATTGAAGGTTATA						1804	ACACAACAATCAAATATACACATAGGATCATTTAA							1720.49	GCTTAATAAAGATCTTCACTAGGTTTATACCACAAAACAACGGGAATAACAA
	699.434	AAAAGCAAGAACAATAAAAGAATGTGGGGTTATA						1804	ACACAACAATCAAATATACACATAGGATCCTTTAA							1720.49	GCTTAATAAAGATCTTCACTAGGTTTATACCACAAAACAACGGGACTAACAA
	693.269	AAAAGCAAGAACAATAAAAGAATGCGGAGTTATA						1804	ACACAACAATCAAATATACACATAGGATCTTTTAA							1720.49	GCTTAATAAAGATCTTCACTAGGTTTATACCACAAAACAACGGGATTAACAA
	693.269	AAAAGCAAGAACAATAAAAGAATTTGGAGTTATA						1804	ACACAACAATCAAATATACACATAGGATTATTTAA							1720.49	GCTTAATAAAGATCTTCACTAGGTTTATACCACAAAACAATAGGAATAACAA
	678.759	AAAAGCAAGAACAATAAAAGAATGGGTTATTATA						1804	ACACAACAATCAAATATACACATAGGTAGTTTTAA							1720.49	GCTTAATAAAGATCTTCACTAGGTTTATACCACAAAACAATAGGACTAACAA
	670.259	AAAAGCAAGAACAATAAAAGAATGGATAGTTATA						1799.68	ACACAACAATCAAATATACACATAACAAGGTTTAA							1720.49	GCTTAATAAAGATCTTCACTAGGTTTATACCACAAAACAATAGGATTAACAA
	670.259	AAAAGCAAGAACAATAAAAGAATGTAGGTTTATA						1799.68	ACACAACAATCAAATATACACATAACAGGGTTTAA							1648.72	GCTTAATAAAGATCTTCACTAGGTTTATACCACAAAACAAGGGATCTAACAA
	668.655	AAAAGCAAGAACAATAAAAGAATAGGGGCTTATA						1799.68	ACACAACAATCAAATATACACATAATAAGGTTTAA							1648.72	GCTTAATAAAGATCTTCACTAGGTTTATACCACAAAACAACTGGGGTAACAA
	668.655	AAAAGCAAGAACAATAAAAGAATAACGGGTTATA						1799.68	ACACAACAATCAAATATACACATAATAGGGTTTAA							1648.72	GCTTAATAAAGATCTTCACTAGGTTTATACCACAAAACAAGGTGGGTAACAA
	668.655	AAAAGCAAGAACAATAAAAGAATCACGGGTTATA						1799.68	ACACAACAATCAAATATACACATAGGGCAATTTAA							1633.95	GCTTAATAAAGATCTTCACTAGGTTTATACCACAAAACAAGTCGGGTAACAA
	668.655	AAAAGCAAGAACAATAAAAGAATTACGGGTTATA						1799.68	ACACAACAATCAAATATACACATAGGGCACTTTAA							1584.7	GCTTAATAAAGATCTTCACTAGGTTTATACCACAAAACAAGGATAGTAACAA
	668.655	AAAAGCAAGAACAATAAAAGAATCGGATGTTATA						1799.68	ACACAACAATCAAATATACACATAGGGCATTTTAA							1576.16	GCTTAATAAAGATCTTCACTAGGTTTATACCACAAAACAATTGAGGTAACAA
	668.655	AAAAGCAAGAACAATAAAAGAATGCGGGGTTATA						1799.68	ACACAACAATCAAATATACACATAGGGTAATTTAA							1562.04	GCTTAATAAAGATCTTCACTAGGTTTATACCACAAAACAAGTCAGGTAACAA
	668.655	AAAAGCAAGAACAATAAAAGAATGGGACATTATA						1799.68	ACACAACAATCAAATATACACATAGGGTACTTTAA							1542.48	GCTTAATAAAGATCTTCACTAGGTTTATACCACAAAACAAGGAACTTAACAA
	668.655	AAAAGCAAGAACAATAAAAGAATTGGAAGTTATA						1799.68	ACACAACAATCAAATATACACATAGGGTCCTTTAA							1514.96	GCTTAATAAAGATCTTCACTAGGTTTATACCACAAAACAATGGGGTTAACAA
	654.756	AAAAGCAAGAACAATAAAAGAATGGTAAATTATA						1799.68	ACACAACAATCAAATATACACATAGGGTTATTTAA							1514.96	GCTTAATAAAGATCTTCACTAGGTTTATACCACAAAACAAGAAGGATAACAA
	654.756	AAAAGCAAGAACAATAAAAGAATGGTATATTATA						1799.68	ACACAACAATCAAATATACACATAGGGTTTTTTAA							1514.96	GCTTAATAAAGATCTTCACTAGGTTTATACCACAAAACAAGAAGGCTAACAA
	654.756	AAAAGCAAGAACAATAAAAGAATGGTGAATTATA						1733.95	ACACAACAATCAAATATACACATAGAGGACTTTAA							1514.96	GCTTAATAAAGATCTTCACTAGGTTTATACCACAAAACAAGCAGGATAACAA
	654.756	AAAAGCAAGAACAATAAAAGAATGGTGTATTATA						1720.49	ACACAACAATCAAATATACACATAAGGTCTTTTAA							1514.96	GCTTAATAAAGATCTTCACTAGGTTTATACCACAAAACAAGCAGGCTAACAA
	648.889	AAAAGCAAGAACAATAAAAGAATGGGTATTTATA						1720.49	ACACAACAATCAAATATACACATAGGGTATTTTAA							1514.96	GCTTAATAAAGATCTTCACTAGGTTTATACCACAAAACAAGGGCAATAACAA
	640.763	AAAAGCAAGAACAATAAAAGAATGGAGGCTTATA						1657.65	ACACAACAATCAAATATACACATAGAGGGCTTTAA							1514.96	GCTTAATAAAGATCTTCACTAGGTTTATACCACAAAACAAGGGCACTAACAA
	639.229	AAAAGCAAGAACAATAAAAGAATGACAGGTTATA						1657.65	ACACAACAATCAAATATACACATAGAGGTGTTTAA							1514.96	GCTTAATAAAGATCTTCACTAGGTTTATACCACAAAACAAGGGCAGTAACAA
	639.229	AAAAGCAAGAACAATAAAAGAATGAGCGGTTATA						1648.72	ACACAACAATCAAATATACACATAAAAGGTTTTAA							1514.96	GCTTAATAAAGATCTTCACTAGGTTTATACCACAAAACAAGGGCATTAACAA
	639.229	AAAAGCAAGAACAATAAAAGAATCAGTGGTTATA						1648.72	ACACAACAATCAAATATACACATAAAGGGTTTTAA							1514.96	GCTTAATAAAGATCTTCACTAGGTTTATACCACAAAACAAGGGCCATAACAA
	639.229	AAAAGCAAGAACAATAAAAGAATTAGTGGTTATA						1648.72	ACACAACAATCAAATATACACATAACAGGTTTTAA							1514.96	GCTTAATAAAGATCTTCACTAGGTTTATACCACAAAACAAGGGCCGTAACAA
	639.229	AAAAGCAAGAACAATAAAAGAATTGGAGCTTATA						1648.72	ACACAACAATCAAATATACACATAACGGGTTTTAA							1514.96	GCTTAATAAAGATCTTCACTAGGTTTATACCACAAAACAAGGGCGATAACAA
	639.229	AAAAGCAAGAACAATAAAAGAATAGAGTGTTATA						1648.72	ACACAACAATCAAATATACACATAATAGGTTTTAA							1514.96	GCTTAATAAAGATCTTCACTAGGTTTATACCACAAAACAAGGGCTCTAACAA
	633.594	AAAAGCAAGAACAATAAAAGAATCAGGAATTATA						1648.72	ACACAACAATCAAATATACACATACAAGGTTTTAA							1514.96	GCTTAATAAAGATCTTCACTAGGTTTATACCACAAAACAAGGGCTTTAACAA
	620.333	AAAAGCAAGAACAATAAAAGAATAGGTTATTATA						1648.72	ACACAACAATCAAATATACACATACAGGGTTTTAA							1506.8	GCTTAATAAAGATCTTCACTAGGTTTATACCACAAAACAAAGTAGGTAACAA
	615.882	AAAAGCAAGAACAATAAAAGAATAAGGTTTTATA						1648.72	ACACAACAATCAAATATACACATACCGGGTTTTAA							1506.8	GCTTAATAAAGATCTTCACTAGGTTTATACCACAAAACAAGAGAGATAACAA
	615.882	AAAAGCAAGAACAATAAAAGAATCAGGTTTTATA						1648.72	ACACAACAATCAAATATACACATACTAGGTTTTAA							1506.8	GCTTAATAAAGATCTTCACTAGGTTTATACCACAAAACAAGAGAGCTAACAA
	615.882	AAAAGCAAGAACAATAAAAGAATTAGGTTTTATA						1648.72	ACACAACAATCAAATATACACATACTGGGTTTTAA							1506.8	GCTTAATAAAGATCTTCACTAGGTTTATACCACAAAACAAGAGAGTTAACAA
	612.565	AAAAGCAAGAACAATAAAAGAATGGAATGTTATA						1648.72	ACACAACAATCAAATATACACATAGGACACTTTAA							1506.8	GCTTAATAAAGATCTTCACTAGGTTTATACCACAAAACAAGCGAGATAACAA
	612.565	AAAAGCAAGAACAATAAAAGAATGGCGGTTTATA						1648.72	ACACAACAATCAAATATACACATAGGATTTTTTAA							1506.8	GCTTAATAAAGATCTTCACTAGGTTTATACCACAAAACAAGCGAGCTAACAA
	612.565	AAAAGCAAGAACAATAAAAGAATGGTAGTTTATA						1648.72	ACACAACAATCAAATATACACATATAAGGTTTTAA							1506.8	GCTTAATAAAGATCTTCACTAGGTTTATACCACAAAACAAGGCAGATAACAA
	612.565	AAAAGCAAGAACAATAAAAGAATAATGGTTTATA						1648.72	ACACAACAATCAAATATACACATATCAGGTTTTAA							1506.8	GCTTAATAAAGATCTTCACTAGGTTTATACCACAAAACAAGGCAGCTAACAA
	612.565	AAAAGCAAGAACAATAAAAGAATGGGGGCTTATA						1648.72	ACACAACAATCAAATATACACATAGGAGCCTTTAA							1506.8	GCTTAATAAAGATCTTCACTAGGTTTATACCACAAAACAAGGCAGTTAACAA
	611.099	AAAAGCAAGAACAATAAAAGAATAGGGCGTTATA						1644.77	ACACAACAATCAAATATACACATAAGGGTGTTTAA							1506.8	GCTTAATAAAGATCTTCACTAGGTTTATACCACAAAACAAGGCGTGTAACAA
	611.099	AAAAGCAAGAACAATAAAAGAATAGGAACTTATA						1644.77	ACACAACAATCAAATATACACATAAAAAGGTTTAA							1503.2	GCTTAATAAAGATCTTCACTAGGTTTATACCACAAAACAAAGAGAGTAACAA
	611.099	AAAAGCAAGAACAATAAAAGAATGGGAACTTATA						1644.77	ACACAACAATCAAATATACACATAAAAGGGTTTAA							1503.2	GCTTAATAAAGATCTTCACTAGGTTTATACCACAAAACAAAGCGAGTAACAA
	611.099	AAAAGCAAGAACAATAAAAGAATCATAGGTTATA						1644.77	ACACAACAATCAAATATACACATAAACAGGTTTAA							1503.2	GCTTAATAAAGATCTTCACTAGGTTTATACCACAAAACAAAGGCAGTAACAA
	611.099	AAAAGCAAGAACAATAAAAGAATGCAGGGTTATA						1644.77	ACACAACAATCAAATATACACATAAACGGGTTTAA							1474.6	GCTTAATAAAGATCTTCACTAGGTTTATACCACAAAACAAGGAATCTAACAA
	611.099	AAAAGCAAGAACAATAAAAGAATGGCGGGTTATA						1644.77	ACACAACAATCAAATATACACATAAATAGGTTTAA							1474.6	GCTTAATAAAGATCTTCACTAGGTTTATACCACAAAACAAGGAGCCTAACAA
	611.099	AAAAGCAAGAACAATAAAAGAATTCTGGGTTATA						1644.77	ACACAACAATCAAATATACACATAAATGGGTTTAA							1448.29	GCTTAATAAAGATCTTCACTAGGTTTATACCACAAAACAAGCGGGCTAACAA
	588.779	AAAAGCAAGAACAATAAAAGAATATGGTATTATA						1644.77	ACACAACAATCAAATATACACATAACCGGGTTTAA							1448.29	GCTTAATAAAGATCTTCACTAGGTTTATACCACAAAACAAGTAGGATAACAA
	585.608	AAAAGCAAGAACAATAAAAGAATAGTGGTTTATA						1644.77	ACACAACAATCAAATATACACATAACTAGGTTTAA							1448.29	GCTTAATAAAGATCTTCACTAGGTTTATACCACAAAACAATGAGGCTAACAA
	585.608	AAAAGCAAGAACAATAAAAGAATAGAGAATTATA						1644.77	ACACAACAATCAAATATACACATAACTGGGTTTAA							1440.49	GCTTAATAAAGATCTTCACTAGGTTTATACCACAAAACAAGGGGTGTAACAA
	584.206	AAAAGCAAGAACAATAAAAGAATTCGTGGTTATA						1644.77	ACACAACAATCAAATATACACATAATCAGGTTTAA							1440.49	GCTTAATAAAGATCTTCACTAGGTTTATACCACAAAACAAAGGTTGTAACAA
	584.206	AAAAGCAAGAACAATAAAAGAATATATGGTTATA						1644.77	ACACAACAATCAAATATACACATAATCGGGTTTAA							1427.59	GCTTAATAAAGATCTTCACTAGGTTTATACCACAAAACAAAAAGGGTAACAA
	584.206	AAAAGCAAGAACAATAAAAGAATGTTAGGTTATA						1644.77	ACACAACAATCAAATATACACATAATTAGGTTTAA							1427.59	GCTTAATAAAGATCTTCACTAGGTTTATACCACAAAACAAAACGGGTAACAA
	584.206	AAAAGCAAGAACAATAAAAGAATTCCAGGTTATA						1644.77	ACACAACAATCAAATATACACATAATTGGGTTTAA							1427.59	GCTTAATAAAGATCTTCACTAGGTTTATACCACAAAACAACAAGGGTAACAA
	573.784	AAAAGCAAGAACAATAAAAGAATTGCAGGTTATA						1644.77	ACACAACAATCAAATATACACATACAAAGGTTTAA							1427.59	GCTTAATAAAGATCTTCACTAGGTTTATACCACAAAACAACACGGGTAACAA
	566.937	AAAAGCAAGAACAATAAAAGAATGGGTGTTTATA						1644.77	ACACAACAATCAAATATACACATACAAGGGTTTAA							1427.59	GCTTAATAAAGATCTTCACTAGGTTTATACCACAAAACAACGCGGGTAACAA
	562.869	AAAAGCAAGAACAATAAAAGAATTTGGTATTATA						1644.77	ACACAACAATCAAATATACACATACACAGGTTTAA							1427.59	GCTTAATAAAGATCTTCACTAGGTTTATACCACAAAACAAGAAGGGTAACAA
	559.837	AAAAGCAAGAACAATAAAAGAATGGACGTTTATA						1644.77	ACACAACAATCAAATATACACATACACGGGTTTAA							1427.59	GCTTAATAAAGATCTTCACTAGGTTTATACCACAAAACAAGACGGGTAACAA
	559.837	AAAAGCAAGAACAATAAAAGAATGAGTGTTTATA						1644.77	ACACAACAATCAAATATACACATACATAGGTTTAA							1427.59	GCTTAATAAAGATCTTCACTAGGTTTATACCACAAAACAAGTAGGGTAACAA
	559.837	AAAAGCAAGAACAATAAAAGAATGCAGGTTTATA						1644.77	ACACAACAATCAAATATACACATACATGGGTTTAA							1427.59	GCTTAATAAAGATCTTCACTAGGTTTATACCACAAAACAATAAGGGTAACAA
	558.497	AAAAGCAAGAACAATAAAAGAATCGGAGATTATA						1644.77	ACACAACAATCAAATATACACATACCAAGGTTTAA							1427.59	GCTTAATAAAGATCTTCACTAGGTTTATACCACAAAACAATACGGGTAACAA
	558.497	AAAAGCAAGAACAATAAAAGAATTGGATGTTATA						1644.77	ACACAACAATCAAATATACACATACCCGGGTTTAA							1427.59	GCTTAATAAAGATCTTCACTAGGTTTATACCACAAAACAATCAGGGTAACAA
	558.497	AAAAGCAAGAACAATAAAAGAATTTAGGGTTATA						1644.77	ACACAACAATCAAATATACACATACCTAGGTTTAA							1427.59	GCTTAATAAAGATCTTCACTAGGTTTATACCACAAAACAATCCGGGTAACAA
	558.497	AAAAGCAAGAACAATAAAAGAATCAATGGTTATA						1644.77	ACACAACAATCAAATATACACATACCTGGGTTTAA							1427.59	GCTTAATAAAGATCTTCACTAGGTTTATACCACAAAACAATTAGGGTAACAA
	546.888	AAAAGCAAGAACAATAAAAGAATGGTAAGTTATA						1644.77	ACACAACAATCAAATATACACATACGCAGGTTTAA							1427.59	GCTTAATAAAGATCTTCACTAGGTTTATACCACAAAACAATTCGGGTAACAA
	546.888	AAAAGCAAGAACAATAAAAGAATGGTAATTTATA						1644.77	ACACAACAATCAAATATACACATACGCGGGTTTAA							1384.56	GCTTAATAAAGATCTTCACTAGGTTTATACCACAAAACAAGGGGCCTAACAA
	538.099	AAAAGCAAGAACAATAAAAGAATGGGGTCTTATA						1644.77	ACACAACAATCAAATATACACATACTAAGGTTTAA							1384.56	GCTTAATAAAGATCTTCACTAGGTTTATACCACAAAACAAGGTGGCTAACAA
	535.201	AAAAGCAAGAACAATAAAAGAATTCGGGTTTATA						1644.77	ACACAACAATCAAATATACACATACTAGGGTTTAA							1384.56	GCTTAATAAAGATCTTCACTAGGTTTATACCACAAAACAAGGGCTATAACAA
	535.201	AAAAGCAAGAACAATAAAAGAATCGGGGATTATA						1644.77	ACACAACAATCAAATATACACATACTCAGGTTTAA							1384.56	GCTTAATAAAGATCTTCACTAGGTTTATACCACAAAACAAGGGCTGTAACAA
	535.201	AAAAGCAAGAACAATAAAAGAATGGAGCATTATA						1644.77	ACACAACAATCAAATATACACATACTCGGGTTTAA							1384.56	GCTTAATAAAGATCTTCACTAGGTTTATACCACAAAACAAAAAGGTTAACAA
	535.201	AAAAGCAAGAACAATAAAAGAATGGGGCATTATA						1644.77	ACACAACAATCAAATATACACATACTTAGGTTTAA							1384.56	GCTTAATAAAGATCTTCACTAGGTTTATACCACAAAACAAACAGGTTAACAA
	533.92	AAAAGCAAGAACAATAAAAGAATAGCGGGTTATA						1644.77	ACACAACAATCAAATATACACATACTTGGGTTTAA							1384.56	GCTTAATAAAGATCTTCACTAGGTTTATACCACAAAACAAACGGGTTAACAA
	533.92	AAAAGCAAGAACAATAAAAGAATCCCAGGTTATA						1644.77	ACACAACAATCAAATATACACATAGAAAGGTTTAA							1384.56	GCTTAATAAAGATCTTCACTAGGTTTATACCACAAAACAACAAGGTTAACAA
	533.92	AAAAGCAAGAACAATAAAAGAATGCTAGGTTATA						1644.77	ACACAACAATCAAATATACACATAGAAGGGTTTAA							1384.56	GCTTAATAAAGATCTTCACTAGGTTTATACCACAAAACAACAGGGTTAACAA
	522.821	AAAAGCAAGAACAATAAAAGAATGGTACATTATA						1644.77	ACACAACAATCAAATATACACATAGACAGGTTTAA							1384.56	GCTTAATAAAGATCTTCACTAGGTTTATACCACAAAACAAGGTCGTTAACAA
	514.419	AAAAGCAAGAACAATAAAAGAATATGGTGTTATA						1644.77	ACACAACAATCAAATATACACATAGACGGGTTTAA							1384.56	GCTTAATAAAGATCTTCACTAGGTTTATACCACAAAACAATAAGGTTAACAA
	514.419	AAAAGCAAGAACAATAAAAGAATGAGAAGTTATA						1644.77	ACACAACAATCAAATATACACATAGATAGGTTTAA							1384.56	GCTTAATAAAGATCTTCACTAGGTTTATACCACAAAACAATAGGGTTAACAA
	514.419	AAAAGCAAGAACAATAAAAGAATGAGTTATTATA						1644.77	ACACAACAATCAAATATACACATAGATGGGTTTAA							1384.56	GCTTAATAAAGATCTTCACTAGGTTTATACCACAAAACAATCAGGTTAACAA
	511.648	AAAAGCAAGAACAATAAAAGAATGGAACGTTATA						1644.77	ACACAACAATCAAATATACACATAGCAAGGTTTAA							1384.56	GCTTAATAAAGATCTTCACTAGGTTTATACCACAAAACAATTAGGTTAACAA
	510.423	AAAAGCAAGAACAATAAAAGAATAGGATTTTATA						1644.77	ACACAACAATCAAATATACACATAGCAGGGTTTAA							1377.1	GCTTAATAAAGATCTTCACTAGGTTTATACCACAAAACAAATCGGGTAACAA
	510.423	AAAAGCAAGAACAATAAAAGAATCTTTGGTTATA						1644.77	ACACAACAATCAAATATACACATAGGGCGATTTAA							1377.1	GCTTAATAAAGATCTTCACTAGGTTTATACCACAAAACAAAGGGTCTAACAA
	510.423	AAAAGCAAGAACAATAAAAGAATGGGATTTTATA						1644.77	ACACAACAATCAAATATACACATAGTAAGGTTTAA							1377.1	GCTTAATAAAGATCTTCACTAGGTTTATACCACAAAACAACGGACGTAACAA
	510.423	AAAAGCAAGAACAATAAAAGAATCGGAATTTATA						1644.77	ACACAACAATCAAATATACACATAGTTAGGTTTAA							1377.1	GCTTAATAAAGATCTTCACTAGGTTTATACCACAAAACAATGGAAGTAACAA
	505.924	AAAAGCAAGAACAATAAAAGAATAAGGCATTATA						1644.77	ACACAACAATCAAATATACACATATAAAGGTTTAA							1377.1	GCTTAATAAAGATCTTCACTAGGTTTATACCACAAAACAATGGCGGTAACAA
	505.924	AAAAGCAAGAACAATAAAAGAATTGGGAGTTATA						1644.77	ACACAACAATCAAATATACACATATAAGGGTTTAA							1364.76	GCTTAATAAAGATCTTCACTAGGTTTATACCACAAAACAAAAAAGGTAACAA
	499.814	AAAAGCAAGAACAATAAAAGAATGGTATGTTATA						1644.77	ACACAACAATCAAATATACACATATACAGGTTTAA							1364.76	GCTTAATAAAGATCTTCACTAGGTTTATACCACAAAACAAAACAGGTAACAA
	496.825	AAAAGCAAGAACAATAAAAGAATCTTGGGTTATA						1644.77	ACACAACAATCAAATATACACATATACGGGTTTAA							1364.76	GCTTAATAAAGATCTTCACTAGGTTTATACCACAAAACAAAATAGGTAACAA
	495.335	AAAAGCAAGAACAATAAAAGAATAGGTGTTTATA						1644.77	ACACAACAATCAAATATACACATATATAGGTTTAA							1364.76	GCTTAATAAAGATCTTCACTAGGTTTATACCACAAAACAAACAAGGTAACAA
	491.781	AAAAGCAAGAACAATAAAAGAATGAGGCTTTATA						1644.77	ACACAACAATCAAATATACACATATCAAGGTTTAA							1364.76	GCTTAATAAAGATCTTCACTAGGTTTATACCACAAAACAAATAAGGTAACAA
	489.132	AAAAGCAAGAACAATAAAAGAATTAGGGTTTATA						1644.77	ACACAACAATCAAATATACACATATCCGGGTTTAA							1364.76	GCTTAATAAAGATCTTCACTAGGTTTATACCACAAAACAAATCAGGTAACAA
	487.961	AAAAGCAAGAACAATAAAAGAATAGGCAGTTATA						1644.77	ACACAACAATCAAATATACACATATCTAGGTTTAA							1364.76	GCTTAATAAAGATCTTCACTAGGTTTATACCACAAAACAAATTAGGTAACAA
	487.961	AAAAGCAAGAACAATAAAAGAATCTGTGGTTATA						1644.77	ACACAACAATCAAATATACACATATCTGGGTTTAA							1364.76	GCTTAATAAAGATCTTCACTAGGTTTATACCACAAAACAACAAAGGTAACAA
	487.961	AAAAGCAAGAACAATAAAAGAATGGTGTGTTATA						1644.77	ACACAACAATCAAATATACACATATGCAGGTTTAA							1364.76	GCTTAATAAAGATCTTCACTAGGTTTATACCACAAAACAACACAGGTAACAA
	473.537	AAAAGCAAGAACAATAAAAGAATAGGTGATTATA						1644.77	ACACAACAATCAAATATACACATATTAAGGTTTAA							1364.76	GCTTAATAAAGATCTTCACTAGGTTTATACCACAAAACAACATAGGTAACAA
	470.139	AAAAGCAAGAACAATAAAAGAATTGGGTATTATA						1644.77	ACACAACAATCAAATATACACATATTAGGGTTTAA							1364.76	GCTTAATAAAGATCTTCACTAGGTTTATACCACAAAACAACCAAGGTAACAA
	467.607	AAAAGCAAGAACAATAAAAGAATCCGGGTTTATA						1644.77	ACACAACAATCAAATATACACATATTCAGGTTTAA							1364.76	GCTTAATAAAGATCTTCACTAGGTTTATACCACAAAACAACCCAGGTAACAA
	466.488	AAAAGCAAGAACAATAAAAGAATGTGTGGTTATA						1644.77	ACACAACAATCAAATATACACATATTCGGGTTTAA							1364.76	GCTTAATAAAGATCTTCACTAGGTTTATACCACAAAACAACGAAGGTAACAA
	466.488	AAAAGCAAGAACAATAAAAGAATTCCGGGTTATA						1576.16	ACACAACAATCAAATATACACATAATGGGTTTTAA							1364.76	GCTTAATAAAGATCTTCACTAGGTTTATACCACAAAACAACTAAGGTAACAA
	466.488	AAAAGCAAGAACAATAAAAGAATAACTGGTTATA						1576.16	ACACAACAATCAAATATACACATACCAGGTTTTAA							1364.76	GCTTAATAAAGATCTTCACTAGGTTTATACCACAAAACAACTCAGGTAACAA
	466.488	AAAAGCAAGAACAATAAAAGAATATTTGGTTATA						1576.16	ACACAACAATCAAATATACACATAGGACCCTTTAA							1364.76	GCTTAATAAAGATCTTCACTAGGTTTATACCACAAAACAAGAAAGGTAACAA
	466.488	AAAAGCAAGAACAATAAAAGAATTACTGGTTATA						1576.16	ACACAACAATCAAATATACACATATGAGGATTTAA							1364.76	GCTTAATAAAGATCTTCACTAGGTTTATACCACAAAACAAGACAGGTAACAA
	456.791	AAAAGCAAGAACAATAAAAGAATGGTACGTTATA						1572.39	ACACAACAATCAAATATACACATAAGGTGCTTTAA							1364.76	GCTTAATAAAGATCTTCACTAGGTTTATACCACAAAACAAGATAGGTAACAA
	456.791	AAAAGCAAGAACAATAAAAGAATGGTTTATTATA						1572.39	ACACAACAATCAAATATACACATACCAGGGTTTAA							1364.76	GCTTAATAAAGATCTTCACTAGGTTTATACCACAAAACAAGCAAGGTAACAA
	449.45	AAAAGCAAGAACAATAAAAGAATAGGGTTTTATA						1572.39	ACACAACAATCAAATATACACATATATGGGTTTAA							1364.76	GCTTAATAAAGATCTTCACTAGGTTTATACCACAAAACAAGTAAGGTAACAA
	449.45	AAAAGCAAGAACAATAAAAGAATTGGGTTTTATA						1572.39	ACACAACAATCAAATATACACATATGGAGCTTTAA							1364.76	GCTTAATAAAGATCTTCACTAGGTTTATACCACAAAACAAGTTAGGTAACAA
	447.029	AAAAGCAAGAACAATAAAAGAATAGAGGCTTATA						1506.8	ACACAACAATCAAATATACACATAAGCGGTTTTAA							1364.76	GCTTAATAAAGATCTTCACTAGGTTTATACCACAAAACAATAAAGGTAACAA
	447.029	AAAAGCAAGAACAATAAAAGAATCGAGGCTTATA						1503.2	ACACAACAATCAAATATACACATAAGGCTTTTTAA							1364.76	GCTTAATAAAGATCTTCACTAGGTTTATACCACAAAACAATACAGGTAACAA
	447.029	AAAAGCAAGAACAATAAAAGAATGGAGCCTTATA						1503.2	ACACAACAATCAAATATACACATACGAAGGTTTAA							1364.76	GCTTAATAAAGATCTTCACTAGGTTTATACCACAAAACAATATAGGTAACAA
	445.959	AAAAGCAAGAACAATAAAAGAATATGTGGTTATA						1503.2	ACACAACAATCAAATATACACATAGGGTCTTTTAA							1364.76	GCTTAATAAAGATCTTCACTAGGTTTATACCACAAAACAATCAAGGTAACAA
	445.959	AAAAGCAAGAACAATAAAAGAATCGCAGGTTATA						1503.2	ACACAACAATCAAATATACACATAGTAGGGTTTAA							1364.76	GCTTAATAAAGATCTTCACTAGGTTTATACCACAAAACAATCCAGGTAACAA
	445.959	AAAAGCAAGAACAATAAAAGAATCTCGGGTTATA						1448.29	ACACAACAATCAAATATACACATAAAGGTATTTAA							1364.76	GCTTAATAAAGATCTTCACTAGGTTTATACCACAAAACAATGAAGGTAACAA
	445.959	AAAAGCAAGAACAATAAAAGAATCAGAGTTTATA						1448.29	ACACAACAATCAAATATACACATAAAGGTTTTTAA							1364.76	GCTTAATAAAGATCTTCACTAGGTTTATACCACAAAACAATTAAGGTAACAA
	445.959	AAAAGCAAGAACAATAAAAGAATCTGAGTTTATA						1448.29	ACACAACAATCAAATATACACATACAGGTATTTAA							1364.76	GCTTAATAAAGATCTTCACTAGGTTTATACCACAAAACAATTCAGGTAACAA
	442.028	AAAAGCAAGAACAATAAAAGAATCCGGAGTTATA						1448.29	ACACAACAATCAAATATACACATACAGGTTTTTAA							1364.76	GCTTAATAAAGATCTTCACTAGGTTTATACCACAAAACAATTTAGGTAACAA
	429.671	AAAAGCAAGAACAATAAAAGAATGAGAATTTATA						1448.29	ACACAACAATCAAATATACACATACGGGTTTTTAA							1323.63	GCTTAATAAAGATCTTCACTAGGTTTATACCACAAAACAAGCGGGATAACAA
	429.671	AAAAGCAAGAACAATAAAAGAATGAGATATTATA						1448.29	ACACAACAATCAAATATACACATATAGGTATTTAA							1316.5	GCTTAATAAAGATCTTCACTAGGTTTATACCACAAAACAAAGGCTGTAACAA
	429.671	AAAAGCAAGAACAATAAAAGAATGAGGGCTTATA						1448.29	ACACAACAATCAAATATACACATATAGGTTTTTAA							1316.5	GCTTAATAAAGATCTTCACTAGGTTTATACCACAAAACAACGGATGTAACAA
	427.357	AAAAGCAAGAACAATAAAAGAATGGAACATTATA						1440.49	ACACAACAATCAAATATACACATAGGATGATTTAA							1316.5	GCTTAATAAAGATCTTCACTAGGTTTATACCACAAAACAAAGGTGGTAACAA
	427.357	AAAAGCAAGAACAATAAAAGAATGGAGTCTTATA						1437.04	ACACAACAATCAAATATACACATACGGACGTTTAA							1316.5	GCTTAATAAAGATCTTCACTAGGTTTATACCACAAAACAAATAGGGTAACAA
	426.334	AAAAGCAAGAACAATAAAAGAATAAAGGGTTATA						1437.04	ACACAACAATCAAATATACACATACGGATGTTTAA							1304.7	GCTTAATAAAGATCTTCACTAGGTTTATACCACAAAACAACCAGGGTAACAA
	426.334	AAAAGCAAGAACAATAAAAGAATCCCGGGTTATA						1437.04	ACACAACAATCAAATATACACATATGGAAGTTTAA							1301.77	GCTTAATAAAGATCTTCACTAGGTTTATACCACAAAACAAAAAGGATAACAA
	426.334	AAAAGCAAGAACAATAAAAGAATTAAGGATTATA						1437.04	ACACAACAATCAAATATACACATAAGGCTGTTTAA							1301.77	GCTTAATAAAGATCTTCACTAGGTTTATACCACAAAACAACAAGGATAACAA
	426.334	AAAAGCAAGAACAATAAAAGAATTTCGGGTTATA						1424.38	ACACAACAATCAAATATACACATAACGGAGTTTAA							1301.58	GCTTAATAAAGATCTTCACTAGGTTTATACCACAAAACAACCGGAGTAACAA
	426.334	AAAAGCAAGAACAATAAAAGAATTGTAGGTTATA						1424.38	ACACAACAATCAAATATACACATAAGAGAGTTTAA							1265.38	GCTTAATAAAGATCTTCACTAGGTTTATACCACAAAACAAGACGGTTAACAA
	426.334	AAAAGCAAGAACAATAAAAGAATCACTGGTTATA						1424.38	ACACAACAATCAAATATACACATAAGCGAGTTTAA							1258.56	GCTTAATAAAGATCTTCACTAGGTTTATACCACAAAACAAGGGTCGTAACAA
	426.334	AAAAGCAAGAACAATAAAAGAATCTATGGTTATA						1424.38	ACACAACAATCAAATATACACATAATGGAGTTTAA							1258.56	GCTTAATAAAGATCTTCACTAGGTTTATACCACAAAACAAAGGCCGTAACAA
	426.334	AAAAGCAAGAACAATAAAAGAATTCATGGTTATA						1424.38	ACACAACAATCAAATATACACATACCGGAGTTTAA							1258.56	GCTTAATAAAGATCTTCACTAGGTTTATACCACAAAACAATGCAGGTAACAA
	422.576	AAAAGCAAGAACAATAAAAGAATTGGGAATTATA						1424.38	ACACAACAATCAAATATACACATACTGGAGTTTAA							1247.29	GCTTAATAAAGATCTTCACTAGGTTTATACCACAAAACAACCCGGGTAACAA
	413.731	AAAAGCAAGAACAATAAAAGAATAGGTACTTATA						1424.38	ACACAACAATCAAATATACACATAGCGGAGTTTAA							1247.29	GCTTAATAAAGATCTTCACTAGGTTTATACCACAAAACAAAGACGGTAACAA
	413.731	AAAAGCAAGAACAATAAAAGAATGGGTACTTATA						1424.38	ACACAACAATCAAATATACACATAGTGGAGTTTAA							1209.69	GCTTAATAAAGATCTTCACTAGGTTTATACCACAAAACAAGGCTGTTAACAA
	408.55	AAAAGCAAGAACAATAAAAGAATCCTGGTTTATA						1424.38	ACACAACAATCAAATATACACATATTGGAGTTTAA							1209.69	GCTTAATAAAGATCTTCACTAGGTTTATACCACAAAACAAGGTTGTTAACAA
	407.572	AAAAGCAAGAACAATAAAAGAATATCGGGTTATA						1384.56	ACACAACAATCAAATATACACATAAAGGTCTTTAA							1209.69	GCTTAATAAAGATCTTCACTAGGTTTATACCACAAAACAATGAGGGTAACAA
	407.572	AAAAGCAAGAACAATAAAAGAATATTAGGTTATA						1384.56	ACACAACAATCAAATATACACATACAGGTCTTTAA							1209.69	GCTTAATAAAGATCTTCACTAGGTTTATACCACAAAACAAGGAAACTAACAA
	407.572	AAAAGCAAGAACAATAAAAGAATCATGGGTTATA						1384.56	ACACAACAATCAAATATACACATACGGGTCTTTAA							1203.18	GCTTAATAAAGATCTTCACTAGGTTTATACCACAAAACAAAGGTAGTAACAA
	407.572	AAAAGCAAGAACAATAAAAGAATGAAGGGTTATA						1384.56	ACACAACAATCAAATATACACATATAGGTCTTTAA							1164.82	GCTTAATAAAGATCTTCACTAGGTTTATACCACAAAACAAAAGGTCTAACAA
	407.572	AAAAGCAAGAACAATAAAAGAATAGGTTGTTATA						1377.1	ACACAACAATCAAATATACACATATGAGGGTTTAA							1164.82	GCTTAATAAAGATCTTCACTAGGTTTATACCACAAAACAACAGGTCTAACAA
	407.572	AAAAGCAAGAACAATAAAAGAATGGGTTGTTATA						1377.1	ACACAACAATCAAATATACACATAGGAACCTTTAA							1156.46	GCTTAATAAAGATCTTCACTAGGTTTATACCACAAAACAAATAGGTTAACAA
	407.572	AAAAGCAAGAACAATAAAAGAATGTATGGTTATA						1373.81	ACACAACAATCAAATATACACATAAGGCGCTTTAA							1150.23	GCTTAATAAAGATCTTCACTAGGTTTATACCACAAAACAAACAGGGTAACAA
	407.572	AAAAGCAAGAACAATAAAAGAATTGGACGTTATA						1373.81	ACACAACAATCAAATATACACATAGGGTGCTTTAA							1150.23	GCTTAATAAAGATCTTCACTAGGTTTATACCACAAAACAACTCGGGTAACAA
	407.572	AAAAGCAAGAACAATAAAAGAATTGGCGGTTATA						1373.81	ACACAACAATCAAATATACACATATGAAGGTTTAA							1150.23	GCTTAATAAAGATCTTCACTAGGTTTATACCACAAAACAAGAGCGGTAACAA
	407.572	AAAAGCAAGAACAATAAAAGAATTTTTGGTTATA						1361.69	ACACAACAATCAAATATACACATAAAGGAATTTAA							1150.23	GCTTAATAAAGATCTTCACTAGGTTTATACCACAAAACAAGCAGGGTAACAA
	407.572	AAAAGCAAGAACAATAAAAGAATTGGAAATTATA						1361.69	ACACAACAATCAAATATACACATAAAGGATTTTAA							1150.23	GCTTAATAAAGATCTTCACTAGGTTTATACCACAAAACAAGCGCGGTAACAA
	407.572	AAAAGCAAGAACAATAAAAGAATTGGAATTTATA						1316.5	ACACAACAATCAAATATACACATAAGTGGTTTTAA							1150.23	GCTTAATAAAGATCTTCACTAGGTTTATACCACAAAACAAGTGGGGTAACAA
	407.572	AAAAGCAAGAACAATAAAAGAATTGGATATTATA						1316.5	ACACAACAATCAAATATACACATATAGGGTTTTAA							1150.23	GCTTAATAAAGATCTTCACTAGGTTTATACCACAAAACAAGGGTGGTAACAA
	407.572	AAAAGCAAGAACAATAAAAGAATTGGTAGTTATA						1313.35	ACACAACAATCAAATATACACATAGCTGGGTTTAA							1147.48	GCTTAATAAAGATCTTCACTAGGTTTATACCACAAAACAACAGGGATAACAA
	392.686	AAAAGCAAGAACAATAAAAGAATCGGGTTTTATA						1313.35	ACACAACAATCAAATATACACATAGGCGAGTTTAA							1147.48	GCTTAATAAAGATCTTCACTAGGTTTATACCACAAAACAACAGGGCTAACAA
	392.686	AAAAGCAAGAACAATAAAAGAATGAGATGTTATA						1265.38	ACACAACAATCAAATATACACATACGGGTATTTAA							1105.57	GCTTAATAAAGATCTTCACTAGGTTTATACCACAAAACAAGGGCCCTAACAA
	390.571	AAAAGCAAGAACAATAAAAGAATGGAACTTTATA						1265.38	ACACAACAATCAAATATACACATATGGGTCTTTAA							1105.57	GCTTAATAAAGATCTTCACTAGGTTTATACCACAAAACAAGGGCGCTAACAA
	390.571	AAAAGCAAGAACAATAAAAGAATTTTGGTTTATA						1258.56	ACACAACAATCAAATATACACATAGTGGGATTTAA							1105.57	GCTTAATAAAGATCTTCACTAGGTTTATACCACAAAACAAGTTGGTTAACAA
	389.636	AAAAGCAAGAACAATAAAAGAATAGATGGTTATA						1258.56	ACACAACAATCAAATATACACATAGGACCGTTTAA							1105.57	GCTTAATAAAGATCTTCACTAGGTTTATACCACAAAACAAGGCCGTTAACAA
	389.636	AAAAGCAAGAACAATAAAAGAATAGGCAATTATA						1258.56	ACACAACAATCAAATATACACATATGGGGCTTTAA							1099.61	GCTTAATAAAGATCTTCACTAGGTTTATACCACAAAACAACGCAGGTAACAA
	389.636	AAAAGCAAGAACAATAAAAGAATAGGCATTTATA						1255.55	ACACAACAATCAAATATACACATACGTAGGTTTAA							1099.61	GCTTAATAAAGATCTTCACTAGGTTTATACCACAAAACAAGGGTTGTAACAA
	389.636	AAAAGCAAGAACAATAAAAGAATATGAGTTTATA						1255.55	ACACAACAATCAAATATACACATAGGTGCGTTTAA							1099.61	GCTTAATAAAGATCTTCACTAGGTTTATACCACAAAACAAAGGCAATAACAA
	389.636	AAAAGCAAGAACAATAAAAGAATCGGAAGTTATA						1244.48	ACACAACAATCAAATATACACATAAGTGAGTTTAA							1099.61	GCTTAATAAAGATCTTCACTAGGTTTATACCACAAAACAAAGGCACTAACAA
	389.636	AAAAGCAAGAACAATAAAAGAATGGTGCGTTATA						1203.18	ACACAACAATCAAATATACACATAGAAGGATTTAA							1099.61	GCTTAATAAAGATCTTCACTAGGTTTATACCACAAAACAAAGGCATTAACAA
	389.636	AAAAGCAAGAACAATAAAAGAATTAGCGGTTATA						1203.18	ACACAACAATCAAATATACACATAGCAGGATTTAA							1099.61	GCTTAATAAAGATCTTCACTAGGTTTATACCACAAAACAAAGGCCATAACAA
	389.636	AAAAGCAAGAACAATAAAAGAATTCCTGGTTATA						1203.18	ACACAACAATCAAATATACACATAGCGGGATTTAA							1099.61	GCTTAATAAAGATCTTCACTAGGTTTATACCACAAAACAAAGGCCCTAACAA
	389.636	AAAAGCAAGAACAATAAAAGAATACCGGGTTATA						1203.18	ACACAACAATCAAATATACACATAGGAAGCTTTAA							1099.61	GCTTAATAAAGATCTTCACTAGGTTTATACCACAAAACAAAGGCGATAACAA
	389.636	AAAAGCAAGAACAATAAAAGAATATTGGGTTATA						1203.18	ACACAACAATCAAATATACACATAGGACGCTTTAA							1099.61	GCTTAATAAAGATCTTCACTAGGTTTATACCACAAAACAAAGGCGTTAACAA
	389.636	AAAAGCAAGAACAATAAAAGAATTGAGTGTTATA						1203.18	ACACAACAATCAAATATACACATAGGATAGTTTAA							1099.61	GCTTAATAAAGATCTTCACTAGGTTTATACCACAAAACAAAGGCTCTAACAA
	381.537	AAAAGCAAGAACAATAAAAGAATGGTGCATTATA						1203.18	ACACAACAATCAAATATACACATAGGATCGTTTAA							1099.61	GCTTAATAAAGATCTTCACTAGGTTTATACCACAAAACAAAGGCTTTAACAA
	378.118	AAAAGCAAGAACAATAAAAGAATAGGTGCTTATA						1203.18	ACACAACAATCAAATATACACATAGGATGCTTTAA							1099.61	GCTTAATAAAGATCTTCACTAGGTTTATACCACAAAACAAAGGGTTTAACAA
	375.405	AAAAGCAAGAACAATAAAAGAATCTGGTATTATA						1203.18	ACACAACAATCAAATATACACATAGGGGCTTTTAA							1099.61	GCTTAATAAAGATCTTCACTAGGTTTATACCACAAAACAATGGGGATAACAA
	375.405	AAAAGCAAGAACAATAAAAGAATCTGGTGTTATA						1200.3	ACACAACAATCAAATATACACATAAGGACTTTTAA							1099.61	GCTTAATAAAGATCTTCACTAGGTTTATACCACAAAACAATGGGGCTAACAA
	373.383	AAAAGCAAGAACAATAAAAGAATAAAGGATTATA						1200.3	ACACAACAATCAAATATACACATAGGGCGCTTTAA							1096.98	GCTTAATAAAGATCTTCACTAGGTTTATACCACAAAACAAAAGGCATAACAA
	373.383	AAAAGCAAGAACAATAAAAGAATACAGGATTATA						1200.3	ACACAACAATCAAATATACACATAGGGCTGTTTAA							1096.98	GCTTAATAAAGATCTTCACTAGGTTTATACCACAAAACAAAAGGCGTAACAA
	373.383	AAAAGCAAGAACAATAAAAGAATACGGGATTATA						1200.3	ACACAACAATCAAATATACACATAGTCGGGTTTAA							1096.98	GCTTAATAAAGATCTTCACTAGGTTTATACCACAAAACAAAAGGCTTAACAA
	373.383	AAAAGCAAGAACAATAAAAGAATATAGGATTATA						1200.3	ACACAACAATCAAATATACACATATGCGGGTTTAA							1084.87	GCTTAATAAAGATCTTCACTAGGTTTATACCACAAAACAAGCGAGTTAACAA
	373.383	AAAAGCAAGAACAATAAAAGAATCAAGGATTATA						1200.3	ACACAACAATCAAATATACACATATGGAGTTTTAA							1056.92	GCTTAATAAAGATCTTCACTAGGTTTATACCACAAAACAAGTCGGTTAACAA
	373.383	AAAAGCAAGAACAATAAAAGAATCAGGGATTATA						1150.23	ACACAACAATCAAATATACACATAGGAGCTTTTAA							1051.22	GCTTAATAAAGATCTTCACTAGGTTTATACCACAAAACAAAGGCTATAACAA
	373.383	AAAAGCAAGAACAATAAAAGAATCTAGGATTATA						1150.23	ACACAACAATCAAATATACACATAAGGTGTTTTAA							1051.22	GCTTAATAAAGATCTTCACTAGGTTTATACCACAAAACAAAGAGCGTAACAA
	373.383	AAAAGCAAGAACAATAAAAGAATCTGGGATTATA						1099.61	ACACAACAATCAAATATACACATAGACGGTTTTAA							1051.22	GCTTAATAAAGATCTTCACTAGGTTTATACCACAAAACAACGAGCGTAACAA
	373.383	AAAAGCAAGAACAATAAAAGAATGAAGGATTATA						1099.61	ACACAACAATCAAATATACACATAGAGAGTTTTAA							1051.22	GCTTAATAAAGATCTTCACTAGGTTTATACCACAAAACAACTAGGGTAACAA
	373.383	AAAAGCAAGAACAATAAAAGAATGGACAATTATA						1099.61	ACACAACAATCAAATATACACATAGAGCGTTTTAA							1051.22	GCTTAATAAAGATCTTCACTAGGTTTATACCACAAAACAATGAGAGTAACAA
	373.383	AAAAGCAAGAACAATAAAAGAATGGGGCTTTATA						1099.61	ACACAACAATCAAATATACACATAGTCGGTTTTAA							1051.22	GCTTAATAAAGATCTTCACTAGGTTTATACCACAAAACAATTGGGGTAACAA
	373.383	AAAAGCAAGAACAATAAAAGAATTAGGGATTATA						1099.61	ACACAACAATCAAATATACACATATCGGGTTTTAA							1048.71	GCTTAATAAAGATCTTCACTAGGTTTATACCACAAAACAATGGGAATAACAA
	373.383	AAAAGCAAGAACAATAAAAGAATTCAGGATTATA						1099.61	ACACAACAATCAAATATACACATAGGGGCCTTTAA							1048.71	GCTTAATAAAGATCTTCACTAGGTTTATACCACAAAACAATGGGACTAACAA
	373.383	AAAAGCAAGAACAATAAAAGAATTCGGGATTATA						1096.98	ACACAACAATCAAATATACACATAACCAGGTTTAA							1048.71	GCTTAATAAAGATCTTCACTAGGTTTATACCACAAAACAATGGGATTAACAA
	373.383	AAAAGCAAGAACAATAAAAGAATTTAGGATTATA						1096.98	ACACAACAATCAAATATACACATAAGAGCGTTTAA							1010.4	GCTTAATAAAGATCTTCACTAGGTTTATACCACAAAACAAGATGGTTAACAA
	373.383	AAAAGCAAGAACAATAAAAGAATACTGGTTTATA						1096.98	ACACAACAATCAAATATACACATACCCAGGTTTAA							1004.96	GCTTAATAAAGATCTTCACTAGGTTTATACCACAAAACAAAGGTCATAACAA
	372.49	AAAAGCAAGAACAATAAAAGAATGACGGGTTATA						1096.98	ACACAACAATCAAATATACACATACGACGGTTTAA							1004.96	GCTTAATAAAGATCTTCACTAGGTTTATACCACAAAACAAAGGTCTTAACAA
	372.49	AAAAGCAAGAACAATAAAAGAATAAACGGTTATA						1096.98	ACACAACAATCAAATATACACATACGAGCGTTTAA							1004.96	GCTTAATAAAGATCTTCACTAGGTTTATACCACAAAACAAGGGTAGTAACAA
	372.49	AAAAGCAAGAACAATAAAAGAATACACGGTTATA						1096.98	ACACAACAATCAAATATACACATACGATGGTTTAA							992.378	GCTTAATAAAGATCTTCACTAGGTTTATACCACAAAACAAGGACCTTAACAA
	372.49	AAAAGCAAGAACAATAAAAGAATACCTGGTTATA						1096.98	ACACAACAATCAAATATACACATAGGCGCGTTTAA							965.939	GCTTAATAAAGATCTTCACTAGGTTTATACCACAAAACAAGGTGGTTAACAA
	372.49	AAAAGCAAGAACAATAAAAGAATATACGGTTATA						1096.98	ACACAACAATCAAATATACACATATCCAGGTTTAA							965.939	GCTTAATAAAGATCTTCACTAGGTTTATACCACAAAACAAGGCAAATAACAA
	372.49	AAAAGCAAGAACAATAAAAGAATCAACGGTTATA						1082.27	ACACAACAATCAAATATACACATAGTTGGGTTTAA							965.939	GCTTAATAAAGATCTTCACTAGGTTTATACCACAAAACAAGGCAAGTAACAA
	372.49	AAAAGCAAGAACAATAAAAGAATCCACGGTTATA						1051.22	ACACAACAATCAAATATACACATACGGGGCTTTAA							965.939	GCTTAATAAAGATCTTCACTAGGTTTATACCACAAAACAAGGCAATTAACAA
	372.49	AAAAGCAAGAACAATAAAAGAATGAACGGTTATA						1051.22	ACACAACAATCAAATATACACATAGGACCATTTAA							965.939	GCTTAATAAAGATCTTCACTAGGTTTATACCACAAAACAAGGCACATAACAA
	372.49	AAAAGCAAGAACAATAAAAGAATGATTGGTTATA						1051.22	ACACAACAATCAAATATACACATATGGGGATTTAA							965.939	GCTTAATAAAGATCTTCACTAGGTTTATACCACAAAACAAGGCACGTAACAA
	372.49	AAAAGCAAGAACAATAAAAGAATTAACGGTTATA						1048.71	ACACAACAATCAAATATACACATAGGGACTTTTAA							965.939	GCTTAATAAAGATCTTCACTAGGTTTATACCACAAAACAAGGCACTTAACAA
	372.49	AAAAGCAAGAACAATAAAAGAATTTACGGTTATA						1048.71	ACACAACAATCAAATATACACATAGCGCGGTTTAA							965.939	GCTTAATAAAGATCTTCACTAGGTTTATACCACAAAACAAGGCATATAACAA
	369.206	AAAAGCAAGAACAATAAAAGAATATGGAATTATA						1048.71	ACACAACAATCAAATATACACATAGTGCGGTTTAA							965.939	GCTTAATAAAGATCTTCACTAGGTTTATACCACAAAACAAGGCATCTAACAA
	369.206	AAAAGCAAGAACAATAAAAGAATCTGGAATTATA						1048.71	ACACAACAATCAAATATACACATACGGAGCTTTAA							965.939	GCTTAATAAAGATCTTCACTAGGTTTATACCACAAAACAAGGCATGTAACAA
	358.885	AAAAGCAAGAACAATAAAAGAATTCGGTATTATA						1048.71	ACACAACAATCAAATATACACATAGAGAGATTTAA							965.939	GCTTAATAAAGATCTTCACTAGGTTTATACCACAAAACAAGGCATTTAACAA
	358.885	AAAAGCAAGAACAATAAAAGAATTCGGTGTTATA						1048.71	ACACAACAATCAAATATACACATAGCGAGATTTAA							965.939	GCTTAATAAAGATCTTCACTAGGTTTATACCACAAAACAAGGCCAATAACAA
	356.952	AAAAGCAAGAACAATAAAAGAATGGACAGTTATA						1048.71	ACACAACAATCAAATATACACATAGCGAGTTTTAA							965.939	GCTTAATAAAGATCTTCACTAGGTTTATACCACAAAACAAGGCCACTAACAA
	356.952	AAAAGCAAGAACAATAAAAGAATTGAGGCTTATA						1048.71	ACACAACAATCAAATATACACATAGGCAGATTTAA							965.939	GCTTAATAAAGATCTTCACTAGGTTTATACCACAAAACAAGGCCATTAACAA
	356.098	AAAAGCAAGAACAATAAAAGAATACGTGGTTATA						1048.71	ACACAACAATCAAATATACACATAGGCAGTTTTAA							965.939	GCTTAATAAAGATCTTCACTAGGTTTATACCACAAAACAAGGCCCATAACAA
	356.098	AAAAGCAAGAACAATAAAAGAATCGAAGGTTATA						1048.71	ACACAACAATCAAATATACACATAGGTGAGTTTAA							965.939	GCTTAATAAAGATCTTCACTAGGTTTATACCACAAAACAAGGCCCGTAACAA
	356.098	AAAAGCAAGAACAATAAAAGAATCGTGGGTTATA						1048.71	ACACAACAATCAAATATACACATAGTGAGATTTAA							965.939	GCTTAATAAAGATCTTCACTAGGTTTATACCACAAAACAAGGCCCTTAACAA
	356.098	AAAAGCAAGAACAATAAAAGAATAATTGGTTATA						1010.4	ACACAACAATCAAATATACACATATGGGTATTTAA							965.939	GCTTAATAAAGATCTTCACTAGGTTTATACCACAAAACAAGGCCGATAACAA
	356.098	AAAAGCAAGAACAATAAAAGAATAGGCGTTTATA						1004.96	ACACAACAATCAAATATACACATAGGAATGTTTAA							965.939	GCTTAATAAAGATCTTCACTAGGTTTATACCACAAAACAAGGCCGCTAACAA
	356.098	AAAAGCAAGAACAATAAAAGAATGGGCAATTATA						1004.96	ACACAACAATCAAATATACACATAGGAATTTTTAA							965.939	GCTTAATAAAGATCTTCACTAGGTTTATACCACAAAACAAGGCGAATAACAA
	356.098	AAAAGCAAGAACAATAAAAGAATGTTTGGTTATA						1004.96	ACACAACAATCAAATATACACATAGGACTGTTTAA							965.939	GCTTAATAAAGATCTTCACTAGGTTTATACCACAAAACAAGGCGATTAACAA
	356.098	AAAAGCAAGAACAATAAAAGAATTTGAGTTTATA						1004.96	ACACAACAATCAAATATACACATAGGGTGTTTTAA							965.939	GCTTAATAAAGATCTTCACTAGGTTTATACCACAAAACAAGGCGCTTAACAA
	352.958	AAAAGCAAGAACAATAAAAGAATCAGGATTTATA						1002.56	ACACAACAATCAAATATACACATAAGGGCTTTTAA							965.939	GCTTAATAAAGATCTTCACTAGGTTTATACCACAAAACAAGGCGTCTAACAA
	352.958	AAAAGCAAGAACAATAAAAGAATCGGGAATTATA						1002.56	ACACAACAATCAAATATACACATAGGGTGATTTAA							965.939	GCTTAATAAAGATCTTCACTAGGTTTATACCACAAAACAAGGCGTTTAACAA
	352.958	AAAAGCAAGAACAATAAAAGAATCGGGATTTATA						1002.56	ACACAACAATCAAATATACACATATGTAGGTTTAA							965.939	GCTTAATAAAGATCTTCACTAGGTTTATACCACAAAACAAGGCTAATAACAA
	352.958	AAAAGCAAGAACAATAAAAGAATTAGGATTTATA						1002.56	ACACAACAATCAAATATACACATAGTGAGTTTTAA							965.939	GCTTAATAAAGATCTTCACTAGGTTTATACCACAAAACAAGGCTACTAACAA
	352.958	AAAAGCAAGAACAATAAAAGAATTTGGAATTATA						984.67	ACACAACAATCAAATATACACATAAGGTTGTTTAA							965.939	GCTTAATAAAGATCTTCACTAGGTTTATACCACAAAACAAGGCTATTAACAA
	348.695	AAAAGCAAGAACAATAAAAGAATGGTTATTTATA						981.716	ACACAACAATCAAATATACACATAGGTAACTTTAA							965.939	GCTTAATAAAGATCTTCACTAGGTTTATACCACAAAACAAGGCTCATAACAA
	348.174	AAAAGCAAGAACAATAAAAGAATAAGAGTTTATA						981.716	ACACAACAATCAAATATACACATAGGTAATTTTAA							965.939	GCTTAATAAAGATCTTCACTAGGTTTATACCACAAAACAAGGCTCGTAACAA
	345.571	AAAAGCAAGAACAATAAAAGAATAGGTCCTTATA						981.716	ACACAACAATCAAATATACACATAGGTACCTTTAA							965.939	GCTTAATAAAGATCTTCACTAGGTTTATACCACAAAACAAGGCTCTTAACAA
	345.571	AAAAGCAAGAACAATAAAAGAATAGGTTTTTATA						981.716	ACACAACAATCAAATATACACATAGGTACTTTTAA							965.939	GCTTAATAAAGATCTTCACTAGGTTTATACCACAAAACAAGGCTGATAACAA
	345.571	AAAAGCAAGAACAATAAAAGAATGGGTCCTTATA						981.716	ACACAACAATCAAATATACACATAGGTCCCTTTAA							965.939	GCTTAATAAAGATCTTCACTAGGTTTATACCACAAAACAAGGCTGCTAACAA
	345.571	AAAAGCAAGAACAATAAAAGAATGGGTGATTATA						981.716	ACACAACAATCAAATATACACATAGGTCCTTTTAA							965.939	GCTTAATAAAGATCTTCACTAGGTTTATACCACAAAACAAGGCTTCTAACAA
	345.571	AAAAGCAAGAACAATAAAAGAATGGGTTTTTATA						981.716	ACACAACAATCAAATATACACATAGGTCGATTTAA							965.939	GCTTAATAAAGATCTTCACTAGGTTTATACCACAAAACAAGGCTTGTAACAA
	343.092	AAAAGCAAGAACAATAAAAGAATACGGTATTATA						981.716	ACACAACAATCAAATATACACATAGGTCTTTTTAA							965.939	GCTTAATAAAGATCTTCACTAGGTTTATACCACAAAACAAGGCTTTTAACAA
	343.092	AAAAGCAAGAACAATAAAAGAATACGGTGTTATA						981.716	ACACAACAATCAAATATACACATAGGTTAATTTAA							965.939	GCTTAATAAAGATCTTCACTAGGTTTATACCACAAAACAAGTAGGCTAACAA
	343.092	AAAAGCAAGAACAATAAAAGAATTGGGTGTTATA						981.716	ACACAACAATCAAATATACACATAGGTTACTTTAA							960.737	GCTTAATAAAGATCTTCACTAGGTTTATACCACAAAACAAACTAGGTAACAA
	341.244	AAAAGCAAGAACAATAAAAGAATGGAAATTTATA						981.716	ACACAACAATCAAATATACACATAGGTTAGTTTAA							960.737	GCTTAATAAAGATCTTCACTAGGTTTATACCACAAAACAAGCTAGGTAACAA
	341.244	AAAAGCAAGAACAATAAAAGAATGGACATTTATA						981.716	ACACAACAATCAAATATACACATAGGTTATTTTAA							930.105	GCTTAATAAAGATCTTCACTAGGTTTATACCACAAAACAAAAGGTTTAACAA
	341.244	AAAAGCAAGAACAATAAAAGAATGGCGGATTATA						981.716	ACACAACAATCAAATATACACATAGGTTCATTTAA							930.105	GCTTAATAAAGATCTTCACTAGGTTTATACCACAAAACAACAGGTTTAACAA
	341.244	AAAAGCAAGAACAATAAAAGAATATGGGATTATA						981.716	ACACAACAATCAAATATACACATAGGTTCCTTTAA							930.105	GCTTAATAAAGATCTTCACTAGGTTTATACCACAAAACAACGGGTCTAACAA
	341.244	AAAAGCAAGAACAATAAAAGAATCCAGGATTATA						981.716	ACACAACAATCAAATATACACATAGGTTCTTTTAA							930.105	GCTTAATAAAGATCTTCACTAGGTTTATACCACAAAACAATAGGTTTAACAA
	340.427	AAAAGCAAGAACAATAAAAGAATCAGCGGTTATA						981.716	ACACAACAATCAAATATACACATAGGTTTCTTTAA							930.105	GCTTAATAAAGATCTTCACTAGGTTTATACCACAAAACAAGGGGTATAACAA
	337.426	AAAAGCAAGAACAATAAAAGAATAAGAAGTTATA						981.716	ACACAACAATCAAATATACACATAGGTTTTTTTAA							923.431	GCTTAATAAAGATCTTCACTAGGTTTATACCACAAAACAACTAGGTTAACAA
	337.426	AAAAGCAAGAACAATAAAAGAATAAGTAGTTATA						960.737	ACACAACAATCAAATATACACATAGGAAACTTTAA							923.431	GCTTAATAAAGATCTTCACTAGGTTTATACCACAAAACAAGAGCGTTAACAA
	337.426	AAAAGCAAGAACAATAAAAGAATACGGAATTATA						958.437	ACACAACAATCAAATATACACATACGGGCGTTTAA							923.431	GCTTAATAAAGATCTTCACTAGGTTTATACCACAAAACAAGTTGGCTAACAA
	337.426	AAAAGCAAGAACAATAAAAGAATGAGGACTTATA						958.437	ACACAACAATCAAATATACACATAGAGTGGTTTAA							918.458	GCTTAATAAAGATCTTCACTAGGTTTATACCACAAAACAACGAGAGTAACAA
	327.993	AAAAGCAAGAACAATAAAAGAATCAGGCATTATA						958.437	ACACAACAATCAAATATACACATAGCGTGGTTTAA							918.458	GCTTAATAAAGATCTTCACTAGGTTTATACCACAAAACAATGCGGGTAACAA
	327.993	AAAAGCAAGAACAATAAAAGAATGTGGTATTATA						958.437	ACACAACAATCAAATATACACATATGGATGTTTAA							918.458	GCTTAATAAAGATCTTCACTAGGTTTATACCACAAAACAAAGTTGGTAACAA
	327.993	AAAAGCAAGAACAATAAAAGAATTAGGCATTATA						958.437	ACACAACAATCAAATATACACATACGAGAGTTTAA							918.458	GCTTAATAAAGATCTTCACTAGGTTTATACCACAAAACAAGGTGAGTAACAA
	326.227	AAAAGCAAGAACAATAAAAGAATCGGGGCTTATA						958.437	ACACAACAATCAAATATACACATAGGTAGATTTAA							918.458	GCTTAATAAAGATCTTCACTAGGTTTATACCACAAAACAAGGTGCGTAACAA
	326.227	AAAAGCAAGAACAATAAAAGAATGGAGATTTATA						949.988	ACACAACAATCAAATATACACATAAAGGACTTTAA							915.157	GCTTAATAAAGATCTTCACTAGGTTTATACCACAAAACAAGGCTTATAACAA
	326.227	AAAAGCAAGAACAATAAAAGAATTGAGAATTATA						938.514	ACACAACAATCAAATATACACATAGGTGCATTTAA							910.228	GCTTAATAAAGATCTTCACTAGGTTTATACCACAAAACAACGACGGTAACAA
	325.446	AAAAGCAAGAACAATAAAAGAATACCAGGTTATA						918.458	ACACAACAATCAAATATACACATAGATGGTTTTAA							882.794	GCTTAATAAAGATCTTCACTAGGTTTATACCACAAAACAAGGGTCATAACAA
	325.446	AAAAGCAAGAACAATAAAAGAATGTCAGGTTATA						918.458	ACACAACAATCAAATATACACATATTAGGTTTTAA							882.794	GCTTAATAAAGATCTTCACTAGGTTTATACCACAAAACAAGGGTCTTAACAA
	325.446	AAAAGCAAGAACAATAAAAGAATTGCGGGTTATA						918.458	ACACAACAATCAAATATACACATATTGGGTTTTAA							882.794	GCTTAATAAAGATCTTCACTAGGTTTATACCACAAAACAAGGGTGATAACAA
	325.446	AAAAGCAAGAACAATAAAAGAATCTACGGTTATA						916.259	ACACAACAATCAAATATACACATAAAGGCGTTTAA							882.794	GCTTAATAAAGATCTTCACTAGGTTTATACCACAAAACAAGGGTTATAACAA
	325.446	AAAAGCAAGAACAATAAAAGAATGGGCAGTTATA						916.259	ACACAACAATCAAATATACACATAAAGGGATTTAA							882.794	GCTTAATAAAGATCTTCACTAGGTTTATACCACAAAACAAGGGTTCTAACAA
	322.577	AAAAGCAAGAACAATAAAAGAATAAGGACTTATA						916.259	ACACAACAATCAAATATACACATAAAGTGGTTTAA							882.794	GCTTAATAAAGATCTTCACTAGGTTTATACCACAAAACAAGGGTTTTAACAA
	318.681	AAAAGCAAGAACAATAAAAGAATGGTACTTTATA						916.259	ACACAACAATCAAATATACACATAACGTGGTTTAA							882.794	GCTTAATAAAGATCTTCACTAGGTTTATACCACAAAACAAGTCGGCTAACAA
	311.87	AAAAGCAAGAACAATAAAAGAATAGCGGTTTATA						916.259	ACACAACAATCAAATATACACATAAGGGCCTTTAA							882.794	GCTTAATAAAGATCTTCACTAGGTTTATACCACAAAACAAGTTGGATAACAA
	311.87	AAAAGCAAGAACAATAAAAGAATGGATTTTTATA						916.259	ACACAACAATCAAATATACACATAGAGCGGTTTAA							878.039	GCTTAATAAAGATCTTCACTAGGTTTATACCACAAAACAAGTGAGATAACAA
	311.87	AAAAGCAAGAACAATAAAAGAATGGGGATTTATA						908.182	ACACAACAATCAAATATACACATACAGGAATTTAA							878.039	GCTTAATAAAGATCTTCACTAGGTTTATACCACAAAACAAAGTCGGTAACAA
	311.87	AAAAGCAAGAACAATAAAAGAATTCTGGTTTATA						908.182	ACACAACAATCAAATATACACATACAGGATTTTAA							878.039	GCTTAATAAAGATCTTCACTAGGTTTATACCACAAAACAATGACGGTAACAA
	311.87	AAAAGCAAGAACAATAAAAGAATGAGAGTTTATA						908.182	ACACAACAATCAAATATACACATACGGGAATTTAA							875.937	GCTTAATAAAGATCTTCACTAGGTTTATACCACAAAACAATAGGGCTAACAA
	311.124	AAAAGCAAGAACAATAAAAGAATAGGGCATTATA						908.182	ACACAACAATCAAATATACACATACGGGATTTTAA							868.216	GCTTAATAAAGATCTTCACTAGGTTTATACCACAAAACAAACAGGATAACAA
	311.124	AAAAGCAAGAACAATAAAAGAATCCCTGGTTATA						908.182	ACACAACAATCAAATATACACATATAGGAATTTAA							868.216	GCTTAATAAAGATCTTCACTAGGTTTATACCACAAAACAAACGGGATAACAA
	311.124	AAAAGCAAGAACAATAAAAGAATCCGCGGTTATA						897.213	ACACAACAATCAAATATACACATAGGTAAATTTAA							868.216	GCTTAATAAAGATCTTCACTAGGTTTATACCACAAAACAATCAGGATAACAA
	311.124	AAAAGCAAGAACAATAAAAGAATGTGAGTTTATA						897.213	ACACAACAATCAAATATACACATAGGTACATTTAA							868.216	GCTTAATAAAGATCTTCACTAGGTTTATACCACAAAACAATCGGGATAACAA
	311.124	AAAAGCAAGAACAATAAAAGAATTCACGGTTATA						897.213	ACACAACAATCAAATATACACATAGGTATCTTTAA							868.216	GCTTAATAAAGATCTTCACTAGGTTTATACCACAAAACAATTAGGATAACAA
	311.124	AAAAGCAAGAACAATAAAAGAATCGGTAGTTATA						897.213	ACACAACAATCAAATATACACATAGGTCTATTTAA							860.436	GCTTAATAAAGATCTTCACTAGGTTTATACCACAAAACAACCAGGATAACAA
	304.657	AAAAGCAAGAACAATAAAAGAATGGTTAATTATA						897.213	ACACAACAATCAAATATACACATAGGTCTGTTTAA							843.945	GCTTAATAAAGATCTTCACTAGGTTTATACCACAAAACAAGGCTCCTAACAA
	299.761	AAAAGCAAGAACAATAAAAGAATACGGTTTTATA						878.039	ACACAACAATCAAATATACACATAAGCGGATTTAA							843.945	GCTTAATAAAGATCTTCACTAGGTTTATACCACAAAACAAGTCGGATAACAA
	299.761	AAAAGCAAGAACAATAAAAGAATCGGGTGTTATA						878.039	ACACAACAATCAAATATACACATAGCTGGTTTTAA							843.945	GCTTAATAAAGATCTTCACTAGGTTTATACCACAAAACAAGATGGCTAACAA
	299.761	AAAAGCAAGAACAATAAAAGAATTTGGTTTTATA						878.039	ACACAACAATCAAATATACACATAGGTCGTTTTAA							839.4	GCTTAATAAAGATCTTCACTAGGTTTATACCACAAAACAAGTGAGTTAACAA
	299.761	AAAAGCAAGAACAATAAAAGAATCAGGCGTTATA						875.937	ACACAACAATCAAATATACACATAAGGCCCTTTAA							839.4	GCTTAATAAAGATCTTCACTAGGTTTATACCACAAAACAACGGGCGTAACAA
	299.761	AAAAGCAAGAACAATAAAAGAATGTGGTGTTATA						875.937	ACACAACAATCAAATATACACATAAGGTCATTTAA							839.4	GCTTAATAAAGATCTTCACTAGGTTTATACCACAAAACAATGGACGTAACAA
	299.761	AAAAGCAAGAACAATAAAAGAATTAGGCGTTATA						875.937	ACACAACAATCAAATATACACATACGGAAATTTAA							839.4	GCTTAATAAAGATCTTCACTAGGTTTATACCACAAAACAACGGAAATAACAA
	298.146	AAAAGCAAGAACAATAAAAGAATGGAAACTTATA						875.937	ACACAACAATCAAATATACACATACGGAATTTTAA							839.4	GCTTAATAAAGATCTTCACTAGGTTTATACCACAAAACAACGGAACTAACAA
	298.146	AAAAGCAAGAACAATAAAAGAATGGATACTTATA						875.937	ACACAACAATCAAATATACACATACGGACATTTAA							839.4	GCTTAATAAAGATCTTCACTAGGTTTATACCACAAAACAACGGAATTAACAA
	298.146	AAAAGCAAGAACAATAAAAGAATGGATGATTATA						875.937	ACACAACAATCAAATATACACATACGGATATTTAA							839.4	GCTTAATAAAGATCTTCACTAGGTTTATACCACAAAACAACGGACATAACAA
	298.146	AAAAGCAAGAACAATAAAAGAATAACGGTTTATA						875.937	ACACAACAATCAAATATACACATACGGATCTTTAA							839.4	GCTTAATAAAGATCTTCACTAGGTTTATACCACAAAACAACGGATTTAACAA
	298.146	AAAAGCAAGAACAATAAAAGAATCACGGTTTATA						875.937	ACACAACAATCAAATATACACATACGGTAGTTTAA							839.4	GCTTAATAAAGATCTTCACTAGGTTTATACCACAAAACAATGGAAATAACAA
	298.146	AAAAGCAAGAACAATAAAAGAATTACGGTTTATA						875.937	ACACAACAATCAAATATACACATATCAGGGTTTAA							839.4	GCTTAATAAAGATCTTCACTAGGTTTATACCACAAAACAATGGAACTAACAA
	297.432	AAAAGCAAGAACAATAAAAGAATAGGACTTTATA						875.937	ACACAACAATCAAATATACACATATGGAAATTTAA							839.4	GCTTAATAAAGATCTTCACTAGGTTTATACCACAAAACAATGGACATAACAA
	297.432	AAAAGCAAGAACAATAAAAGAATGCGTGGTTATA						875.937	ACACAACAATCAAATATACACATATGGAATTTTAA							839.4	GCTTAATAAAGATCTTCACTAGGTTTATACCACAAAACAAAGAGTGTAACAA
	297.432	AAAAGCAAGAACAATAAAAGAATCGGAACTTATA						868.216	ACACAACAATCAAATATACACATATGGGAATTTAA							839.4	GCTTAATAAAGATCTTCACTAGGTTTATACCACAAAACAAAGATGGTAACAA
	297.432	AAAAGCAAGAACAATAAAAGAATCTGAAGTTATA						857.73	ACACAACAATCAAATATACACATAGGTCACTTTAA							839.4	GCTTAATAAAGATCTTCACTAGGTTTATACCACAAAACAACGAGTGTAACAA
	297.432	AAAAGCAAGAACAATAAAAGAATGGTTGGTTATA						839.4	ACACAACAATCAAATATACACATAGTAGGATTTAA							837.39	GCTTAATAAAGATCTTCACTAGGTTTATACCACAAAACAAACGGAATAACAA
	297.432	AAAAGCAAGAACAATAAAAGAATTAGAAGTTATA						837.39	ACACAACAATCAAATATACACATAAAGAGATTTAA							837.39	GCTTAATAAAGATCTTCACTAGGTTTATACCACAAAACAAACGGACTAACAA
	297.432	AAAAGCAAGAACAATAAAAGAATTGGAACTTATA						837.39	ACACAACAATCAAATATACACATAAAGAGTTTTAA							837.39	GCTTAATAAAGATCTTCACTAGGTTTATACCACAAAACAAACGGATTAACAA
	297.432	AAAAGCAAGAACAATAAAAGAATTTGAAGTTATA						837.39	ACACAACAATCAAATATACACATAAAGCGGTTTAA							837.39	GCTTAATAAAGATCTTCACTAGGTTTATACCACAAAACAACCGGACTAACAA
	297.432	AAAAGCAAGAACAATAAAAGAATATCTGGTTATA						837.39	ACACAACAATCAAATATACACATAACGAGATTTAA							837.39	GCTTAATAAAGATCTTCACTAGGTTTATACCACAAAACAACCGGATTAACAA
	297.432	AAAAGCAAGAACAATAAAAGAATCTCTGGTTATA						837.39	ACACAACAATCAAATATACACATAACGAGTTTTAA							837.39	GCTTAATAAAGATCTTCACTAGGTTTATACCACAAAACAAGCGGACTAACAA
	297.432	AAAAGCAAGAACAATAAAAGAATGAGAGATTATA						837.39	ACACAACAATCAAATATACACATAACGCGGTTTAA							837.39	GCTTAATAAAGATCTTCACTAGGTTTATACCACAAAACAAGCGGATTAACAA
	297.432	AAAAGCAAGAACAATAAAAGAATGGCGTGTTATA						837.39	ACACAACAATCAAATATACACATAATGAGATTTAA							837.39	GCTTAATAAAGATCTTCACTAGGTTTATACCACAAAACAATCGGAATAACAA
	297.432	AAAAGCAAGAACAATAAAAGAATTAGAGTTTATA						837.39	ACACAACAATCAAATATACACATAATGAGTTTTAA							837.39	GCTTAATAAAGATCTTCACTAGGTTTATACCACAAAACAATCGGACTAACAA
	297.432	AAAAGCAAGAACAATAAAAGAATTTATGGTTATA						837.39	ACACAACAATCAAATATACACATAATGCGGTTTAA							837.39	GCTTAATAAAGATCTTCACTAGGTTTATACCACAAAACAATCGGATTAACAA
	297.432	AAAAGCAAGAACAATAAAAGAATTTCTGGTTATA						837.39	ACACAACAATCAAATATACACATACGGACCTTTAA							837.39	GCTTAATAAAGATCTTCACTAGGTTTATACCACAAAACAATTGGATTAACAA
	294.81	AAAAGCAAGAACAATAAAAGAATAGTGAGTTATA						837.39	ACACAACAATCAAATATACACATAGGGTTCTTTAA							830.008	GCTTAATAAAGATCTTCACTAGGTTTATACCACAAAACAAATGGGATAACAA
	288.64	AAAAGCAAGAACAATAAAAGAATCGGTATTTATA						837.39	ACACAACAATCAAATATACACATAGTGTGGTTTAA							828.888	GCTTAATAAAGATCTTCACTAGGTTTATACCACAAAACAAGGGCCTTAACAA
	288.64	AAAAGCAAGAACAATAAAAGAATCGGTGTTTATA						837.39	ACACAACAATCAAATATACACATATGACGGTTTAA							806.806	GCTTAATAAAGATCTTCACTAGGTTTATACCACAAAACAAATGGGTTAACAA
	286.569	AAAAGCAAGAACAATAAAAGAATGCGGTATTATA						837.39	ACACAACAATCAAATATACACATATGAGAGTTTAA							806.806	GCTTAATAAAGATCTTCACTAGGTTTATACCACAAAACAAGATGGATAACAA
	286.569	AAAAGCAAGAACAATAAAAGAATGCGGTGTTATA						819.984	ACACAACAATCAAATATACACATAGGTATTTTTAA							806.806	GCTTAATAAAGATCTTCACTAGGTTTATACCACAAAACAAGGGTAATAACAA
	285.026	AAAAGCAAGAACAATAAAAGAATGGAAGATTATA						819.984	ACACAACAATCAAATATACACATAGGTGCTTTTAA							802.46	GCTTAATAAAGATCTTCACTAGGTTTATACCACAAAACAAAGGCGCTAACAA
	285.026	AAAAGCAAGAACAATAAAAGAATGATGGTTTATA						819.984	ACACAACAATCAAATATACACATAGGTTTATTTAA							802.46	GCTTAATAAAGATCTTCACTAGGTTTATACCACAAAACAACGGATATAACAA
	285.026	AAAAGCAAGAACAATAAAAGAATGGGCGTTTATA						806.806	ACACAACAATCAAATATACACATAGTGGTTTTTAA							802.46	GCTTAATAAAGATCTTCACTAGGTTTATACCACAAAACAAAGGTGATAACAA
	284.343	AAAAGCAAGAACAATAAAAGAATAAGGGCTTATA						802.46	ACACAACAATCAAATATACACATAAACGGTTTTAA							802.46	GCTTAATAAAGATCTTCACTAGGTTTATACCACAAAACAAAGTGGGTAACAA
	284.343	AAAAGCAAGAACAATAAAAGAATAAGAGATTATA						802.46	ACACAACAATCAAATATACACATAAATGGTTTTAA							800.539	GCTTAATAAAGATCTTCACTAGGTTTATACCACAAAACAAATGGAATAACAA
	284.343	AAAAGCAAGAACAATAAAAGAATACGAGATTATA						802.46	ACACAACAATCAAATATACACATAACCGGTTTTAA							800.539	GCTTAATAAAGATCTTCACTAGGTTTATACCACAAAACAAATGGATTAACAA
	284.343	AAAAGCAAGAACAATAAAAGAATATGAGATTATA						802.46	ACACAACAATCAAATATACACATAACTGGTTTTAA							786.257	GCTTAATAAAGATCTTCACTAGGTTTATACCACAAAACAATTGGACTAACAA
	284.343	AAAAGCAAGAACAATAAAAGAATCAGAGATTATA						802.46	ACACAACAATCAAATATACACATAATCGGTTTTAA							771.301	GCTTAATAAAGATCTTCACTAGGTTTATACCACAAAACAAGGTGGATAACAA
	284.343	AAAAGCAAGAACAATAAAAGAATCCGAGATTATA						802.46	ACACAACAATCAAATATACACATACACGGTTTTAA							771.301	GCTTAATAAAGATCTTCACTAGGTTTATACCACAAAACAAGCTGGATAACAA
	284.343	AAAAGCAAGAACAATAAAAGAATTAGAGATTATA						802.46	ACACAACAATCAAATATACACATACATGGTTTTAA							771.301	GCTTAATAAAGATCTTCACTAGGTTTATACCACAAAACAAGCTGGCTAACAA
	284.343	AAAAGCAAGAACAATAAAAGAATTCGAGATTATA						802.46	ACACAACAATCAAATATACACATACCCGGTTTTAA							771.301	GCTTAATAAAGATCTTCACTAGGTTTATACCACAAAACAAGGCGTATAACAA
	281.837	AAAAGCAAGAACAATAAAAGAATAAGCAGTTATA						802.46	ACACAACAATCAAATATACACATACTCGGTTTTAA							771.301	GCTTAATAAAGATCTTCACTAGGTTTATACCACAAAACAAGCTGGTTAACAA
	281.837	AAAAGCAAGAACAATAAAAGAATAATGAGTTATA						802.46	ACACAACAATCAAATATACACATAGAAGGCTTTAA							771.301	GCTTAATAAAGATCTTCACTAGGTTTATACCACAAAACAAGGTAGTTAACAA
	281.837	AAAAGCAAGAACAATAAAAGAATGCGGAATTATA						802.46	ACACAACAATCAAATATACACATAGCAGGCTTTAA							768.875	GCTTAATAAAGATCTTCACTAGGTTTATACCACAAAACAACCGGGATAACAA
	281.837	AAAAGCAAGAACAATAAAAGAATAGGGACTTATA						802.46	ACACAACAATCAAATATACACATAGCGGGCTTTAA							767.147	GCTTAATAAAGATCTTCACTAGGTTTATACCACAAAACAACGGAAGTAACAA
	278.433	AAAAGCAAGAACAATAAAAGAATGGTTAGTTATA						802.46	ACACAACAATCAAATATACACATAGTAGGCTTTAA							767.147	GCTTAATAAAGATCTTCACTAGGTTTATACCACAAAACAAGGCGCGTAACAA
	275.938	AAAAGCAAGAACAATAAAAGAATGGGTGCTTATA						802.46	ACACAACAATCAAATATACACATATACGGTTTTAA							767.147	GCTTAATAAAGATCTTCACTAGGTTTATACCACAAAACAAGTGAGCTAACAA
	275.938	AAAAGCAAGAACAATAAAAGAATTGGTAATTATA						802.46	ACACAACAATCAAATATACACATATCCGGTTTTAA							767.147	GCTTAATAAAGATCTTCACTAGGTTTATACCACAAAACAAGAGAAGTAACAA
	275.938	AAAAGCAAGAACAATAAAAGAATTGGTATTTATA						800.539	ACACAACAATCAAATATACACATAGTCAGGTTTAA							767.147	GCTTAATAAAGATCTTCACTAGGTTTATACCACAAAACAAGAGACGTAACAA
	273.958	AAAAGCAAGAACAATAAAAGAATGAGTAATTATA						800.539	ACACAACAATCAAATATACACATATTTAGGTTTAA							767.147	GCTTAATAAAGATCTTCACTAGGTTTATACCACAAAACAAGAGATGTAACAA
	273.958	AAAAGCAAGAACAATAAAAGAATGTGGTTTTATA						800.539	ACACAACAATCAAATATACACATAAAACGGTTTAA							767.147	GCTTAATAAAGATCTTCACTAGGTTTATACCACAAAACAAGCGAAGTAACAA
	272.482	AAAAGCAAGAACAATAAAAGAATGGAAGCTTATA						800.539	ACACAACAATCAAATATACACATAAAATGGTTTAA							767.147	GCTTAATAAAGATCTTCACTAGGTTTATACCACAAAACAAGCGACGTAACAA
	272.482	AAAAGCAAGAACAATAAAAGAATGGACACTTATA						800.539	ACACAACAATCAAATATACACATAAACCGGTTTAA							767.147	GCTTAATAAAGATCTTCACTAGGTTTATACCACAAAACAAGCGATGTAACAA
	272.482	AAAAGCAAGAACAATAAAAGAATGGATGCTTATA						800.539	ACACAACAATCAAATATACACATAAACTGGTTTAA							765.31	GCTTAATAAAGATCTTCACTAGGTTTATACCACAAAACAATTGGAATAACAA
	272.482	AAAAGCAAGAACAATAAAAGAATAGAGTTTTATA						800.539	ACACAACAATCAAATATACACATAAATCGGTTTAA							742.687	GCTTAATAAAGATCTTCACTAGGTTTATACCACAAAACAACGGGTTTAACAA
	272.482	AAAAGCAAGAACAATAAAAGAATCGTGGTTTATA						800.539	ACACAACAATCAAATATACACATAAATTGGTTTAA							737.358	GCTTAATAAAGATCTTCACTAGGTTTATACCACAAAACAAGGGTCCTAACAA
	272.482	AAAAGCAAGAACAATAAAAGAATGCAGGATTATA						800.539	ACACAACAATCAAATATACACATAACACGGTTTAA							737.358	GCTTAATAAAGATCTTCACTAGGTTTATACCACAAAACAACTGGGTTAACAA
	272.482	AAAAGCAAGAACAATAAAAGAATTGAGTTTTATA						800.539	ACACAACAATCAAATATACACATAACATGGTTTAA							733.387	GCTTAATAAAGATCTTCACTAGGTTTATACCACAAAACAACGGTCGTAACAA
	271.83	AAAAGCAAGAACAATAAAAGAATCGGAAATTATA						800.539	ACACAACAATCAAATATACACATAACCCGGTTTAA							733.387	GCTTAATAAAGATCTTCACTAGGTTTATACCACAAAACAAAGGTTATAACAA
	271.83	AAAAGCAAGAACAATAAAAGAATAGGATCTTATA						800.539	ACACAACAATCAAATATACACATAACCTGGTTTAA							733.387	GCTTAATAAAGATCTTCACTAGGTTTATACCACAAAACAAAGGTTCTAACAA
	271.83	AAAAGCAAGAACAATAAAAGAATATGAAGTTATA						800.539	ACACAACAATCAAATATACACATAACTCGGTTTAA							733.387	GCTTAATAAAGATCTTCACTAGGTTTATACCACAAAACAAAGGTTTTAACAA
	271.83	AAAAGCAAGAACAATAAAAGAATATGCGGTTATA						800.539	ACACAACAATCAAATATACACATAATACGGTTTAA							733.387	GCTTAATAAAGATCTTCACTAGGTTTATACCACAAAACAAGGTCAGTAACAA
	271.83	AAAAGCAAGAACAATAAAAGAATCTGAGATTATA						800.539	ACACAACAATCAAATATACACATAATATGGTTTAA							733.387	GCTTAATAAAGATCTTCACTAGGTTTATACCACAAAACAAGGTCCGTAACAA
	271.83	AAAAGCAAGAACAATAAAAGAATCTGCGGTTATA						800.539	ACACAACAATCAAATATACACATAATCCGGTTTAA							733.387	GCTTAATAAAGATCTTCACTAGGTTTATACCACAAAACAAGGTCTGTAACAA
	271.83	AAAAGCAAGAACAATAAAAGAATGGGACTTTATA						800.539	ACACAACAATCAAATATACACATAATCTGGTTTAA							733.387	GCTTAATAAAGATCTTCACTAGGTTTATACCACAAAACAAGGTTAGTAACAA
	271.83	AAAAGCAAGAACAATAAAAGAATGGGATCTTATA						800.539	ACACAACAATCAAATATACACATAATGTGGTTTAA							733.387	GCTTAATAAAGATCTTCACTAGGTTTATACCACAAAACAAGGTTCGTAACAA
	271.83	AAAAGCAAGAACAATAAAAGAATGGTGAGTTATA						800.539	ACACAACAATCAAATATACACATAATTCGGTTTAA							733.387	GCTTAATAAAGATCTTCACTAGGTTTATACCACAAAACAAGGTTTGTAACAA
	271.83	AAAAGCAAGAACAATAAAAGAATTCGCGGTTATA						800.539	ACACAACAATCAAATATACACATACAACGGTTTAA							731.631	GCTTAATAAAGATCTTCACTAGGTTTATACCACAAAACAAGCGGAATAACAA
	271.83	AAAAGCAAGAACAATAAAAGAATTGGAGATTATA						800.539	ACACAACAATCAAATATACACATACAATGGTTTAA							731.631	GCTTAATAAAGATCTTCACTAGGTTTATACCACAAAACAACAGGCATAACAA
	269.434	AAAAGCAAGAACAATAAAAGAATTCGGAATTATA						800.539	ACACAACAATCAAATATACACATACACCGGTTTAA							731.631	GCTTAATAAAGATCTTCACTAGGTTTATACCACAAAACAACAGGCGTAACAA
	266.18	AAAAGCAAGAACAATAAAAGAATGGTTTGTTATA						800.539	ACACAACAATCAAATATACACATACACTGGTTTAA							731.631	GCTTAATAAAGATCTTCACTAGGTTTATACCACAAAACAACAGGCTTAACAA
	261.902	AAAAGCAAGAACAATAAAAGAATGAAGTATTATA						800.539	ACACAACAATCAAATATACACATACATCGGTTTAA							731.631	GCTTAATAAAGATCTTCACTAGGTTTATACCACAAAACAACGGGCATAACAA
	261.902	AAAAGCAAGAACAATAAAAGAATGATGTATTATA						800.539	ACACAACAATCAAATATACACATACCACGGTTTAA							731.631	GCTTAATAAAGATCTTCACTAGGTTTATACCACAAAACAACGGGCTTAACAA
	261.902	AAAAGCAAGAACAATAAAAGAATCTGGTTTTATA						800.539	ACACAACAATCAAATATACACATACCCCGGTTTAA							731.631	GCTTAATAAAGATCTTCACTAGGTTTATACCACAAAACAATAGGCATAACAA
	261.902	AAAAGCAAGAACAATAAAAGAATGAGTAGTTATA						800.539	ACACAACAATCAAATATACACATACCCTGGTTTAA							726.815	GCTTAATAAAGATCTTCACTAGGTTTATACCACAAAACAAGAACGGTAACAA
	260.491	AAAAGCAAGAACAATAAAAGAATGTGGGTTTATA						800.539	ACACAACAATCAAATATACACATACCTCGGTTTAA							726.815	GCTTAATAAAGATCTTCACTAGGTTTATACCACAAAACAAGATCGGTAACAA
	260.491	AAAAGCAAGAACAATAAAAGAATCGCGGTTTATA						800.539	ACACAACAATCAAATATACACATACGGAAGTTTAA							726.815	GCTTAATAAAGATCTTCACTAGGTTTATACCACAAAACAAGCACGGTAACAA
	260.491	AAAAGCAAGAACAATAAAAGAATTATGGTTTATA						800.539	ACACAACAATCAAATATACACATACTATGGTTTAA							726.815	GCTTAATAAAGATCTTCACTAGGTTTATACCACAAAACAAGTACGGTAACAA
	260.491	AAAAGCAAGAACAATAAAAGAATTGGGGATTATA						800.539	ACACAACAATCAAATATACACATACTCCGGTTTAA							726.815	GCTTAATAAAGATCTTCACTAGGTTTATACCACAAAACAAGTCCGGTAACAA
	259.868	AAAAGCAAGAACAATAAAAGAATACATGGTTATA						800.539	ACACAACAATCAAATATACACATACTCTGGTTTAA							726.815	GCTTAATAAAGATCTTCACTAGGTTTATACCACAAAACAAGTTCGGTAACAA
	259.868	AAAAGCAAGAACAATAAAAGAATAGGCACTTATA						800.539	ACACAACAATCAAATATACACATAGAACGGTTTAA							725.182	GCTTAATAAAGATCTTCACTAGGTTTATACCACAAAACAAATAGGATAACAA
	259.868	AAAAGCAAGAACAATAAAAGAATAGGGCTTTATA						800.539	ACACAACAATCAAATATACACATAGAATGGTTTAA							704.909	GCTTAATAAAGATCTTCACTAGGTTTATACCACAAAACAAGGTGAATAACAA
	259.868	AAAAGCAAGAACAATAAAAGAATGCATGGTTATA						800.539	ACACAACAATCAAATATACACATAGACCGGTTTAA							704.909	GCTTAATAAAGATCTTCACTAGGTTTATACCACAAAACAAGGTGATTAACAA
	259.868	AAAAGCAAGAACAATAAAAGAATGGGCACTTATA						800.539	ACACAACAATCAAATATACACATAGACTGGTTTAA							704.909	GCTTAATAAAGATCTTCACTAGGTTTATACCACAAAACAAGGTGCATAACAA
	259.868	AAAAGCAAGAACAATAAAAGAATGTGAAGTTATA						800.539	ACACAACAATCAAATATACACATAGATCGGTTTAA							704.909	GCTTAATAAAGATCTTCACTAGGTTTATACCACAAAACAAGTGGGTTAACAA
	259.868	AAAAGCAAGAACAATAAAAGAATCGGATATTATA						800.539	ACACAACAATCAAATATACACATAGCACGGTTTAA							701.113	GCTTAATAAAGATCTTCACTAGGTTTATACCACAAAACAATGGATTTAACAA
	250.377	AAAAGCAAGAACAATAAAAGAATGAGCTGTTATA						800.539	ACACAACAATCAAATATACACATAGCATGGTTTAA							694.831	GCTTAATAAAGATCTTCACTAGGTTTATACCACAAAACAACTTAGGTAACAA
	250.377	AAAAGCAAGAACAATAAAAGAATTTGGTGTTATA						800.539	ACACAACAATCAAATATACACATAGTACGGTTTAA							678.759	GCTTAATAAAGATCTTCACTAGGTTTATACCACAAAACAAGAGGTATAACAA
	249.028	AAAAGCAAGAACAATAAAAGAATGGAATTTTATA						800.539	ACACAACAATCAAATATACACATAGTCCGGTTTAA							678.759	GCTTAATAAAGATCTTCACTAGGTTTATACCACAAAACAAGAGGTGTAACAA
	249.028	AAAAGCAAGAACAATAAAAGAATGTGGGATTATA						800.539	ACACAACAATCAAATATACACATAGTCTGGTTTAA							678.759	GCTTAATAAAGATCTTCACTAGGTTTATACCACAAAACAATAGGTCTAACAA
	249.028	AAAAGCAAGAACAATAAAAGAATGCGGGTTTATA						800.539	ACACAACAATCAAATATACACATAGTTCGGTTTAA							673.889	GCTTAATAAAGATCTTCACTAGGTTTATACCACAAAACAAAACGGTTAACAA
	248.432	AAAAGCAAGAACAATAAAAGAATAAGATGTTATA						800.539	ACACAACAATCAAATATACACATATAACGGTTTAA							673.889	GCTTAATAAAGATCTTCACTAGGTTTATACCACAAAACAAATCGGTTAACAA
	248.432	AAAAGCAAGAACAATAAAAGAATCGAGAGTTATA						800.539	ACACAACAATCAAATATACACATATAAGGATTTAA							673.889	GCTTAATAAAGATCTTCACTAGGTTTATACCACAAAACAACACGGTTAACAA
	248.432	AAAAGCAAGAACAATAAAAGAATCGGATTTTATA						800.539	ACACAACAATCAAATATACACATATAATGGTTTAA							673.889	GCTTAATAAAGATCTTCACTAGGTTTATACCACAAAACAATACGGTTAACAA
	248.432	AAAAGCAAGAACAATAAAAGAATTGGATTTTATA						800.539	ACACAACAATCAAATATACACATATACCGGTTTAA							673.889	GCTTAATAAAGATCTTCACTAGGTTTATACCACAAAACAATCCGGTTAACAA
	243.268	AAAAGCAAGAACAATAAAAGAATGGTAACTTATA						800.539	ACACAACAATCAAATATACACATATACTGGTTTAA							673.889	GCTTAATAAAGATCTTCACTAGGTTTATACCACAAAACAATTCGGTTAACAA
	241.088	AAAAGCAAGAACAATAAAAGAATCGGTAATTATA						800.539	ACACAACAATCAAATATACACATATATCGGTTTAA							670.259	GCTTAATAAAGATCTTCACTAGGTTTATACCACAAAACAAGAATGGTAACAA
	239.358	AAAAGCAAGAACAATAAAAGAATATGGTTTTATA						800.539	ACACAACAATCAAATATACACATATCACGGTTTAA							670.259	GCTTAATAAAGATCTTCACTAGGTTTATACCACAAAACAAGCATGGTAACAA
	239.358	AAAAGCAAGAACAATAAAAGAATGCGGTTTTATA						800.539	ACACAACAATCAAATATACACATATCATGGTTTAA							670.259	GCTTAATAAAGATCTTCACTAGGTTTATACCACAAAACAAGTATGGTAACAA
	238.069	AAAAGCAAGAACAATAAAAGAATGGATCCTTATA						800.539	ACACAACAATCAAATATACACATATCCCGGTTTAA							670.259	GCTTAATAAAGATCTTCACTAGGTTTATACCACAAAACAACGGACTTAACAA
	238.069	AAAAGCAAGAACAATAAAAGAATAGAGTATTATA						800.539	ACACAACAATCAAATATACACATATCTCGGTTTAA							670.259	GCTTAATAAAGATCTTCACTAGGTTTATACCACAAAACAATGGAATTAACAA
	237.499	AAAAGCAAGAACAATAAAAGAATAGGTCGTTATA						800.539	ACACAACAATCAAATATACACATATGGACGTTTAA							670.259	GCTTAATAAAGATCTTCACTAGGTTTATACCACAAAACAAAATGGGTAACAA
	237.499	AAAAGCAAGAACAATAAAAGAATGGGTCGTTATA						800.539	ACACAACAATCAAATATACACATATTACGGTTTAA							670.259	GCTTAATAAAGATCTTCACTAGGTTTATACCACAAAACAACATGGGTAACAA
	237.499	AAAAGCAAGAACAATAAAAGAATCCGAGTTTATA						800.539	ACACAACAATCAAATATACACATATTCCGGTTTAA							670.259	GCTTAATAAAGATCTTCACTAGGTTTATACCACAAAACAAGATGGGTAACAA
	237.499	AAAAGCAAGAACAATAAAAGAATGGCAGTTTATA						793.366	ACACAACAATCAAATATACACATAACTTGGTTTAA							670.259	GCTTAATAAAGATCTTCACTAGGTTTATACCACAAAACAATATGGGTAACAA
	232.562	AAAAGCAAGAACAATAAAAGAATGGTGTTTTATA						783.899	ACACAACAATCAAATATACACATAGGTAAGTTTAA							670.259	GCTTAATAAAGATCTTCACTAGGTTTATACCACAAAACAAGAAGAGTAACAA
	230.479	AAAAGCAAGAACAATAAAAGAATAGGTCTTTATA						783.899	ACACAACAATCAAATATACACATAGGTCAATTTAA							670.259	GCTTAATAAAGATCTTCACTAGGTTTATACCACAAAACAAGAAGCGTAACAA
	230.479	AAAAGCAAGAACAATAAAAGAATGGGTCTTTATA						783.899	ACACAACAATCAAATATACACATAGGTTTGTTTAA							670.259	GCTTAATAAAGATCTTCACTAGGTTTATACCACAAAACAAGAAGTGTAACAA
	227.592	AAAAGCAAGAACAATAAAAGAATAGAAGTTTATA						771.301	ACACAACAATCAAATATACACATAGTGGTCTTTAA							670.259	GCTTAATAAAGATCTTCACTAGGTTTATACCACAAAACAAGCAGCGTAACAA
	227.592	AAAAGCAAGAACAATAAAAGAATAGAGATTTATA						767.147	ACACAACAATCAAATATACACATAAAAGGATTTAA							670.259	GCTTAATAAAGATCTTCACTAGGTTTATACCACAAAACAAGTAGAGTAACAA
	227.592	AAAAGCAAGAACAATAAAAGAATATTGGTTTATA						767.147	ACACAACAATCAAATATACACATAACAGGATTTAA							670.259	GCTTAATAAAGATCTTCACTAGGTTTATACCACAAAACAAGTAGCGTAACAA
	227.592	AAAAGCAAGAACAATAAAAGAATCGAGATTTATA						767.147	ACACAACAATCAAATATACACATAACGGGATTTAA							664.253	GCTTAATAAAGATCTTCACTAGGTTTATACCACAAAACAATCTAGGTAACAA
	227.048	AAAAGCAAGAACAATAAAAGAATAGAGCGTTATA						767.147	ACACAACAATCAAATATACACATAATAGGATTTAA							664.253	GCTTAATAAAGATCTTCACTAGGTTTATACCACAAAACAAAAACGGTAACAA
	227.048	AAAAGCAAGAACAATAAAAGAATTTGTGGTTATA						767.147	ACACAACAATCAAATATACACATAATGGGATTTAA							664.253	GCTTAATAAAGATCTTCACTAGGTTTATACCACAAAACAAAATCGGTAACAA
	227.048	AAAAGCAAGAACAATAAAAGAATAATCGGTTATA						767.147	ACACAACAATCAAATATACACATACAAGGATTTAA							664.253	GCTTAATAAAGATCTTCACTAGGTTTATACCACAAAACAAACACGGTAACAA
	227.048	AAAAGCAAGAACAATAAAAGAATATGATGTTATA						767.147	ACACAACAATCAAATATACACATACAGGGATTTAA							664.253	GCTTAATAAAGATCTTCACTAGGTTTATACCACAAAACAAATACGGTAACAA
	227.048	AAAAGCAAGAACAATAAAAGAATATTCGGTTATA						767.147	ACACAACAATCAAATATACACATACCGGGATTTAA							664.253	GCTTAATAAAGATCTTCACTAGGTTTATACCACAAAACAAATTCGGTAACAA
	227.048	AAAAGCAAGAACAATAAAAGAATCAGAAGTTATA						767.147	ACACAACAATCAAATATACACATACTAGGATTTAA							664.253	GCTTAATAAAGATCTTCACTAGGTTTATACCACAAAACAACAACGGTAACAA
	227.048	AAAAGCAAGAACAATAAAAGAATCAGATGTTATA						767.147	ACACAACAATCAAATATACACATACTGGGATTTAA							664.253	GCTTAATAAAGATCTTCACTAGGTTTATACCACAAAACAACACCGGTAACAA
	227.048	AAAAGCAAGAACAATAAAAGAATCATCGGTTATA						767.147	ACACAACAATCAAATATACACATAGGCAAATTTAA							664.253	GCTTAATAAAGATCTTCACTAGGTTTATACCACAAAACAACATCGGTAACAA
	227.048	AAAAGCAAGAACAATAAAAGAATCTGATGTTATA						767.147	ACACAACAATCAAATATACACATAGGCAAGTTTAA							664.253	GCTTAATAAAGATCTTCACTAGGTTTATACCACAAAACAACCACGGTAACAA
	227.048	AAAAGCAAGAACAATAAAAGAATCTTCGGTTATA						767.147	ACACAACAATCAAATATACACATAGGCAATTTTAA							664.253	GCTTAATAAAGATCTTCACTAGGTTTATACCACAAAACAACGCCGGTAACAA
	227.048	AAAAGCAAGAACAATAAAAGAATTATCGGTTATA						767.147	ACACAACAATCAAATATACACATAGGCACCTTTAA							664.253	GCTTAATAAAGATCTTCACTAGGTTTATACCACAAAACAACTCCGGTAACAA
	227.048	AAAAGCAAGAACAATAAAAGAATTTTCGGTTATA						767.147	ACACAACAATCAAATATACACATAGGCACTTTTAA							664.253	GCTTAATAAAGATCTTCACTAGGTTTATACCACAAAACAATAACGGTAACAA
	225.046	AAAAGCAAGAACAATAAAAGAATACAGAGTTATA						767.147	ACACAACAATCAAATATACACATAGGCGAATTTAA							664.253	GCTTAATAAAGATCTTCACTAGGTTTATACCACAAAACAATACCGGTAACAA
	225.046	AAAAGCAAGAACAATAAAAGAATATAGAGTTATA						767.147	ACACAACAATCAAATATACACATAGGCGACTTTAA							664.253	GCTTAATAAAGATCTTCACTAGGTTTATACCACAAAACAATATCGGTAACAA
	222.997	AAAAGCAAGAACAATAAAAGAATGCTTGGTTATA						767.147	ACACAACAATCAAATATACACATAGGCTCCTTTAA							664.253	GCTTAATAAAGATCTTCACTAGGTTTATACCACAAAACAATCACGGTAACAA
	222.328	AAAAGCAAGAACAATAAAAGAATGGTAGCTTATA						767.147	ACACAACAATCAAATATACACATAGGCTTATTTAA							664.253	GCTTAATAAAGATCTTCACTAGGTTTATACCACAAAACAATCTCGGTAACAA
	218.755	AAAAGCAAGAACAATAAAAGAATGAGAAATTATA						767.147	ACACAACAATCAAATATACACATAGGCTTCTTTAA							664.253	GCTTAATAAAGATCTTCACTAGGTTTATACCACAAAACAATTACGGTAACAA
	218.755	AAAAGCAAGAACAATAAAAGAATAAGGTCTTATA						767.147	ACACAACAATCAAATATACACATACCTGGTTTTAA							664.253	GCTTAATAAAGATCTTCACTAGGTTTATACCACAAAACAATTCCGGTAACAA
	218.755	AAAAGCAAGAACAATAAAAGAATAGGGTCTTATA						765.31	ACACAACAATCAAATATACACATAGGGCCCTTTAA							664.253	GCTTAATAAAGATCTTCACTAGGTTTATACCACAAAACAATTTCGGTAACAA
	218.755	AAAAGCAAGAACAATAAAAGAATCAGGTCTTATA						765.31	ACACAACAATCAAATATACACATAGGGTCATTTAA							662.76	GCTTAATAAAGATCTTCACTAGGTTTATACCACAAAACAACTGGGATAACAA
	218.755	AAAAGCAAGAACAATAAAAGAATCGGGTCTTATA						765.31	ACACAACAATCAAATATACACATACATTGGTTTAA							655.935	GCTTAATAAAGATCTTCACTAGGTTTATACCACAAAACAATCGGGTTAACAA
	218.755	AAAAGCAAGAACAATAAAAGAATTAGGTCTTATA						765.31	ACACAACAATCAAATATACACATACGTGGGTTTAA							652.402	GCTTAATAAAGATCTTCACTAGGTTTATACCACAAAACAAAGGACCTAACAA
	217.577	AAAAGCAAGAACAATAAAAGAATGGAACCTTATA						765.31	ACACAACAATCAAATATACACATATGGATATTTAA							644.233	GCTTAATAAAGATCTTCACTAGGTTTATACCACAAAACAAAAAGGCTAACAA
	217.577	AAAAGCAAGAACAATAAAAGAATGGACGCTTATA						749.402	ACACAACAATCAAATATACACATAGGTCTCTTTAA							644.233	GCTTAATAAAGATCTTCACTAGGTTTATACCACAAAACAAACAGGCTAACAA
	217.577	AAAAGCAAGAACAATAAAAGAATGAGCGTTTATA						733.387	ACACAACAATCAAATATACACATAGTTGGATTTAA							644.233	GCTTAATAAAGATCTTCACTAGGTTTATACCACAAAACAAACGGGCTAACAA
	217.577	AAAAGCAAGAACAATAAAAGAATAGAGCTTTATA						733.387	ACACAACAATCAAATATACACATACCAGGATTTAA							644.233	GCTTAATAAAGATCTTCACTAGGTTTATACCACAAAACAACAAGGCTAACAA
	217.577	AAAAGCAAGAACAATAAAAGAATCCGGGATTATA						733.387	ACACAACAATCAAATATACACATAGGCATCTTTAA							644.233	GCTTAATAAAGATCTTCACTAGGTTTATACCACAAAACAATCAGGCTAACAA
	217.577	AAAAGCAAGAACAATAAAAGAATGGTGGATTATA						733.387	ACACAACAATCAAATATACACATAGTTGGTTTTAA							644.233	GCTTAATAAAGATCTTCACTAGGTTTATACCACAAAACAATCGGGCTAACAA
	217.056	AAAAGCAAGAACAATAAAAGAATTGGACATTATA						731.631	ACACAACAATCAAATATACACATAAGAAGATTTAA							644.233	GCTTAATAAAGATCTTCACTAGGTTTATACCACAAAACAATTGGGCTAACAA
	217.056	AAAAGCAAGAACAATAAAAGAATTGTGGGTTATA						731.631	ACACAACAATCAAATATACACATAAGAAGTTTTAA							644.233	GCTTAATAAAGATCTTCACTAGGTTTATACCACAAAACAAGGCAACTAACAA
	217.056	AAAAGCAAGAACAATAAAAGAATAAAGTGTTATA						731.631	ACACAACAATCAAATATACACATAAGCAGATTTAA							644.233	GCTTAATAAAGATCTTCACTAGGTTTATACCACAAAACAAGGTCGATAACAA
	217.056	AAAAGCAAGAACAATAAAAGAATACAGTGTTATA						731.631	ACACAACAATCAAATATACACATAAGCAGTTTTAA							644.233	GCTTAATAAAGATCTTCACTAGGTTTATACCACAAAACAAGGTCGCTAACAA
	217.056	AAAAGCAAGAACAATAAAAGAATACGAGTTTATA						731.631	ACACAACAATCAAATATACACATAAGTAGTTTTAA							640.763	GCTTAATAAAGATCTTCACTAGGTTTATACCACAAAACAACGGATCTAACAA
	217.056	AAAAGCAAGAACAATAAAAGAATCAAGTGTTATA						731.631	ACACAACAATCAAATATACACATAGGGCTTTTTAA							640.763	GCTTAATAAAGATCTTCACTAGGTTTATACCACAAAACAAGATTGGTAACAA
	217.056	AAAAGCAAGAACAATAAAAGAATGAAGTGTTATA						731.631	ACACAACAATCAAATATACACATAAGGCTATTTAA							640.763	GCTTAATAAAGATCTTCACTAGGTTTATACCACAAAACAAGGTAAGTAACAA
	217.056	AAAAGCAAGAACAATAAAAGAATTAAGTGTTATA						731.631	ACACAACAATCAAATATACACATACCTTGGTTTAA							640.763	GCTTAATAAAGATCTTCACTAGGTTTATACCACAAAACAAGGTACGTAACAA
	217.056	AAAAGCAAGAACAATAAAAGAATTAGATGTTATA						731.631	ACACAACAATCAAATATACACATACGCTGGTTTAA							640.763	GCTTAATAAAGATCTTCACTAGGTTTATACCACAAAACAATGGATGTAACAA
	217.056	AAAAGCAAGAACAATAAAAGAATTCAGTGTTATA						716.423	ACACAACAATCAAATATACACATAGGTACGTTTAA							640.763	GCTTAATAAAGATCTTCACTAGGTTTATACCACAAAACAAAGCTGGTAACAA
	215.143	AAAAGCAAGAACAATAAAAGAATAAGAATTTATA						704.909	ACACAACAATCAAATATACACATAACGGTATTTAA							640.763	GCTTAATAAAGATCTTCACTAGGTTTATACCACAAAACAACGTAGGTAACAA
	215.143	AAAAGCAAGAACAATAAAAGAATAAGTATTTATA						704.909	ACACAACAATCAAATATACACATAACGGTTTTTAA							640.763	GCTTAATAAAGATCTTCACTAGGTTTATACCACAAAACAACTACGGTAACAA
	215.143	AAAAGCAAGAACAATAAAAGAATAAGTTATTATA						704.909	ACACAACAATCAAATATACACATAATGGTATTTAA							639.229	GCTTAATAAAGATCTTCACTAGGTTTATACCACAAAACAACTGGAATAACAA
	215.143	AAAAGCAAGAACAATAAAAGAATTGGGATTTATA						704.909	ACACAACAATCAAATATACACATAATGGTTTTTAA							639.229	GCTTAATAAAGATCTTCACTAGGTTTATACCACAAAACAACTGGACTAACAA
	213.184	AAAAGCAAGAACAATAAAAGAATCCTTGGTTATA						704.909	ACACAACAATCAAATATACACATACCGGTATTTAA							639.229	GCTTAATAAAGATCTTCACTAGGTTTATACCACAAAACAACTGGATTAACAA
	212.544	AAAAGCAAGAACAATAAAAGAATGGTAGATTATA						704.909	ACACAACAATCAAATATACACATACCGGTTTTTAA							638.46	GCTTAATAAAGATCTTCACTAGGTTTATACCACAAAACAACCAGGTTAACAA
	209.128	AAAAGCAAGAACAATAAAAGAATGATGTGTTATA						704.909	ACACAACAATCAAATATACACATACTGGTATTTAA							638.46	GCTTAATAAAGATCTTCACTAGGTTTATACCACAAAACAACCGGGTTAACAA
	209.128	AAAAGCAAGAACAATAAAAGAATGAGACATTATA						704.909	ACACAACAATCAAATATACACATACTGGTTTTTAA							638.46	GCTTAATAAAGATCTTCACTAGGTTTATACCACAAAACAACCAGGCTAACAA
	209.128	AAAAGCAAGAACAATAAAAGAATTCGGTTTTATA						704.909	ACACAACAATCAAATATACACATATCGGTATTTAA							638.46	GCTTAATAAAGATCTTCACTAGGTTTATACCACAAAACAACCGGGCTAACAA
	208.002	AAAAGCAAGAACAATAAAAGAATGATGGATTATA						704.909	ACACAACAATCAAATATACACATATCGGTTTTTAA							635.022	GCTTAATAAAGATCTTCACTAGGTTTATACCACAAAACAAAGCCGGTAACAA
	208.002	AAAAGCAAGAACAATAAAAGAATTCCGGTTTATA						704.909	ACACAACAATCAAATATACACATATTGGTATTTAA							633.594	GCTTAATAAAGATCTTCACTAGGTTTATACCACAAAACAATAAGGCTAACAA
	207.504	AAAAGCAAGAACAATAAAAGAATAGTTGGTTATA						704.909	ACACAACAATCAAATATACACATAGAGGCCTTTAA							632.739	GCTTAATAAAGATCTTCACTAGGTTTATACCACAAAACAATTAGGCTAACAA
	207.504	AAAAGCAAGAACAATAAAAGAATACTCGGTTATA						701.113	ACACAACAATCAAATATACACATAGGCGATTTTAA							630.657	GCTTAATAAAGATCTTCACTAGGTTTATACCACAAAACAACCGGAATAACAA
	207.504	AAAAGCAAGAACAATAAAAGAATATAGTGTTATA						701.113	ACACAACAATCAAATATACACATATCAGGATTTAA							620.333	GCTTAATAAAGATCTTCACTAGGTTTATACCACAAAACAATGGGTCTAACAA
	207.504	AAAAGCAAGAACAATAAAAGAATATCCGGTTATA						701.113	ACACAACAATCAAATATACACATATCGGGATTTAA							615.882	GCTTAATAAAGATCTTCACTAGGTTTATACCACAAAACAAGGTGCTTAACAA
	207.504	AAAAGCAAGAACAATAAAAGAATCCGTGGTTATA						699.434	ACACAACAATCAAATATACACATACAGTGGTTTAA							615.882	GCTTAATAAAGATCTTCACTAGGTTTATACCACAAAACAAGGTCAATAACAA
	207.504	AAAAGCAAGAACAATAAAAGAATCCTCGGTTATA						699.434	ACACAACAATCAAATATACACATATAGTGGTTTAA							615.882	GCTTAATAAAGATCTTCACTAGGTTTATACCACAAAACAAGGTCACTAACAA
	207.504	AAAAGCAAGAACAATAAAAGAATGAGAGCTTATA						699.434	ACACAACAATCAAATATACACATATCGTGGTTTAA							615.882	GCTTAATAAAGATCTTCACTAGGTTTATACCACAAAACAAGGTCATTAACAA
	207.504	AAAAGCAAGAACAATAAAAGAATGCGAGATTATA						699.434	ACACAACAATCAAATATACACATAGGCAGCTTTAA							615.882	GCTTAATAAAGATCTTCACTAGGTTTATACCACAAAACAAGGTCCATAACAA
	207.504	AAAAGCAAGAACAATAAAAGAATTCTCGGTTATA						699.434	ACACAACAATCAAATATACACATAGGTAGCTTTAA							615.882	GCTTAATAAAGATCTTCACTAGGTTTATACCACAAAACAAGGTCCTTAACAA
	207.504	AAAAGCAAGAACAATAAAAGAATTTCCGGTTATA						693.269	ACACAACAATCAAATATACACATATCGGAGTTTAA							615.882	GCTTAATAAAGATCTTCACTAGGTTTATACCACAAAACAAGGTCTATAACAA
	207.504	AAAAGCAAGAACAATAAAAGAATTGAGAGTTATA						684.896	ACACAACAATCAAATATACACATAGGTCCGTTTAA							615.882	GCTTAATAAAGATCTTCACTAGGTTTATACCACAAAACAAGGTCTCTAACAA
	205.675	AAAAGCAAGAACAATAAAAGAATAAGGCTTTATA						684.896	ACACAACAATCAAATATACACATAGGTGAATTTAA							615.882	GCTTAATAAAGATCTTCACTAGGTTTATACCACAAAACAAGGTCTTTAACAA
	205.675	AAAAGCAAGAACAATAAAAGAATTATGAGTTATA						673.889	ACACAACAATCAAATATACACATAAAGGCATTTAA							615.882	GCTTAATAAAGATCTTCACTAGGTTTATACCACAAAACAAGGTTAATAACAA
	203.191	AAAAGCAAGAACAATAAAAGAATGGTATTTTATA						673.889	ACACAACAATCAAATATACACATAATGGTCTTTAA							615.882	GCTTAATAAAGATCTTCACTAGGTTTATACCACAAAACAAGGTTACTAACAA
	203.191	AAAAGCAAGAACAATAAAAGAATGGTCCTTTATA						673.889	ACACAACAATCAAATATACACATACAGGCATTTAA							615.882	GCTTAATAAAGATCTTCACTAGGTTTATACCACAAAACAAGGTTATTAACAA
	203.191	AAAAGCAAGAACAATAAAAGAATGGTTACTTATA						673.889	ACACAACAATCAAATATACACATACAGGCGTTTAA							615.882	GCTTAATAAAGATCTTCACTAGGTTTATACCACAAAACAAGGTTCATAACAA
	203.191	AAAAGCAAGAACAATAAAAGAATGGTTCCTTATA						673.889	ACACAACAATCAAATATACACATACCGGTCTTTAA							615.882	GCTTAATAAAGATCTTCACTAGGTTTATACCACAAAACAAGGTTCTTAACAA
	201.37	AAAAGCAAGAACAATAAAAGAATCGGTACTTATA						673.889	ACACAACAATCAAATATACACATACGGGCATTTAA							615.882	GCTTAATAAAGATCTTCACTAGGTTTATACCACAAAACAAGGTTGATAACAA
	201.37	AAAAGCAAGAACAATAAAAGAATCGGTGATTATA						673.889	ACACAACAATCAAATATACACATACTGGTCTTTAA							615.882	GCTTAATAAAGATCTTCACTAGGTTTATACCACAAAACAAGGTTGCTAACAA
	201.37	AAAAGCAAGAACAATAAAAGAATTGGTACTTATA						673.889	ACACAACAATCAAATATACACATATAGGCATTTAA							615.882	GCTTAATAAAGATCTTCACTAGGTTTATACCACAAAACAAGGTTTATAACAA
	199.925	AAAAGCAAGAACAATAAAAGAATGAGTATTTATA						673.889	ACACAACAATCAAATATACACATATAGGCGTTTAA							615.882	GCTTAATAAAGATCTTCACTAGGTTTATACCACAAAACAAGGTTTCTAACAA
	199.925	AAAAGCAAGAACAATAAAAGAATGAGTCATTATA						673.889	ACACAACAATCAAATATACACATATCGGTCTTTAA							615.882	GCTTAATAAAGATCTTCACTAGGTTTATACCACAAAACAAGGTTTTTAACAA
	199.925	AAAAGCAAGAACAATAAAAGAATGAGTGATTATA						673.889	ACACAACAATCAAATATACACATATTGGTCTTTAA							612.565	GCTTAATAAAGATCTTCACTAGGTTTATACCACAAAACAAAGGTAATAACAA
	198.848	AAAAGCAAGAACAATAAAAGAATCATGGTTTATA						670.259	ACACAACAATCAAATATACACATAGATGGATTTAA							612.565	GCTTAATAAAGATCTTCACTAGGTTTATACCACAAAACAAAAGCGGTAACAA
	198.848	AAAAGCAAGAACAATAAAAGAATCTCGGTTTATA						670.259	ACACAACAATCAAATATACACATAGGCGTATTTAA							612.565	GCTTAATAAAGATCTTCACTAGGTTTATACCACAAAACAAACTGGGTAACAA
	198.848	AAAAGCAAGAACAATAAAAGAATTGGGGCTTATA						670.259	ACACAACAATCAAATATACACATAGGCTTTTTTAA							612.565	GCTTAATAAAGATCTTCACTAGGTTTATACCACAAAACAAGCTGGGTAACAA
	198.372	AAAAGCAAGAACAATAAAAGAATAAGAGCTTATA						668.655	ACACAACAATCAAATATACACATAGCTAGGTTTAA							612.565	GCTTAATAAAGATCTTCACTAGGTTTATACCACAAAACAAGTGCGGTAACAA
	198.372	AAAAGCAAGAACAATAAAAGAATACGCGGTTATA						668.655	ACACAACAATCAAATATACACATAGGCCGGTTTAA							612.565	GCTTAATAAAGATCTTCACTAGGTTTATACCACAAAACAATCTGGGTAACAA
	198.372	AAAAGCAAGAACAATAAAAGAATATGAGCTTATA						668.655	ACACAACAATCAAATATACACATATGTGGGTTTAA							612.565	GCTTAATAAAGATCTTCACTAGGTTTATACCACAAAACAAAAGAGATAACAA
	198.372	AAAAGCAAGAACAATAAAAGAATCAGAGCTTATA						668.655	ACACAACAATCAAATATACACATACGTCGGTTTAA							612.565	GCTTAATAAAGATCTTCACTAGGTTTATACCACAAAACAAAAGAGCTAACAA
	198.372	AAAAGCAAGAACAATAAAAGAATCCGAAGTTATA						668.655	ACACAACAATCAAATATACACATACTACGGTTTAA							612.565	GCTTAATAAAGATCTTCACTAGGTTTATACCACAAAACAAAAGAGTTAACAA
	198.372	AAAAGCAAGAACAATAAAAGAATTAGAGCTTATA						668.655	ACACAACAATCAAATATACACATATCCTGGTTTAA							612.565	GCTTAATAAAGATCTTCACTAGGTTTATACCACAAAACAAACGAGATAACAA
	198.372	AAAAGCAAGAACAATAAAAGAATCGCGGGTTATA						668.655	ACACAACAATCAAATATACACATATGGGCGTTTAA							612.565	GCTTAATAAAGATCTTCACTAGGTTTATACCACAAAACAAACGAGCTAACAA
	198.372	AAAAGCAAGAACAATAAAAGAATGCCAGGTTATA						668.655	ACACAACAATCAAATATACACATATGTCGGTTTAA							612.565	GCTTAATAAAGATCTTCACTAGGTTTATACCACAAAACAAACGAGTTAACAA
	194.833	AAAAGCAAGAACAATAAAAGAATACTTGGTTATA						654.756	ACACAACAATCAAATATACACATAGGTTGCTTTAA							612.565	GCTTAATAAAGATCTTCACTAGGTTTATACCACAAAACAAATGAGATAACAA
	191.127	AAAAGCAAGAACAATAAAAGAATAGTGTATTATA						640.763	ACACAACAATCAAATATACACATAAGAGAATTTAA							612.565	GCTTAATAAAGATCTTCACTAGGTTTATACCACAAAACAAATGAGTTAACAA
	191.127	AAAAGCAAGAACAATAAAAGAATCGGGTATTATA						640.763	ACACAACAATCAAATATACACATAAGAGACTTTAA							612.565	GCTTAATAAAGATCTTCACTAGGTTTATACCACAAAACAACAGAGATAACAA
	191.127	AAAAGCAAGAACAATAAAAGAATGAGAACTTATA						640.763	ACACAACAATCAAATATACACATAAGAGATTTTAA							612.565	GCTTAATAAAGATCTTCACTAGGTTTATACCACAAAACAACAGAGCTAACAA
	191.127	AAAAGCAAGAACAATAAAAGAATGAGACGTTATA						640.763	ACACAACAATCAAATATACACATAAGAGCATTTAA							612.565	GCTTAATAAAGATCTTCACTAGGTTTATACCACAAAACAACAGAGTTAACAA
	191.127	AAAAGCAAGAACAATAAAAGAATGAGCACTTATA						640.763	ACACAACAATCAAATATACACATAAGAGTTTTTAA							612.565	GCTTAATAAAGATCTTCACTAGGTTTATACCACAAAACAACTGAGATAACAA
	191.127	AAAAGCAAGAACAATAAAAGAATGAGCTATTATA						640.763	ACACAACAATCAAATATACACATACGAGAATTTAA							612.565	GCTTAATAAAGATCTTCACTAGGTTTATACCACAAAACAACTGAGCTAACAA
	191.127	AAAAGCAAGAACAATAAAAGAATGAGTACTTATA						640.763	ACACAACAATCAAATATACACATACGAGACTTTAA							612.565	GCTTAATAAAGATCTTCACTAGGTTTATACCACAAAACAACTGAGTTAACAA
	190.098	AAAAGCAAGAACAATAAAAGAATGGATTGTTATA						640.763	ACACAACAATCAAATATACACATACGAGATTTTAA							612.565	GCTTAATAAAGATCTTCACTAGGTTTATACCACAAAACAAGCAGTGTAACAA
	190.098	AAAAGCAAGAACAATAAAAGAATGGCAAATTATA						640.763	ACACAACAATCAAATATACACATACGAGCATTTAA							612.565	GCTTAATAAAGATCTTCACTAGGTTTATACCACAAAACAATAGAGATAACAA
	190.098	AAAAGCAAGAACAATAAAAGAATGGCAAGTTATA						640.763	ACACAACAATCAAATATACACATACGAGTTTTTAA							612.565	GCTTAATAAAGATCTTCACTAGGTTTATACCACAAAACAATAGAGTTAACAA
	190.098	AAAAGCAAGAACAATAAAAGAATGGCAATTTATA						640.763	ACACAACAATCAAATATACACATACGCGGTTTTAA							612.565	GCTTAATAAAGATCTTCACTAGGTTTATACCACAAAACAATCGAGATAACAA
	190.098	AAAAGCAAGAACAATAAAAGAATCCCGGTTTATA						640.763	ACACAACAATCAAATATACACATAGGCACGTTTAA							612.565	GCTTAATAAAGATCTTCACTAGGTTTATACCACAAAACAATCGAGCTAACAA
	190.098	AAAAGCAAGAACAATAAAAGAATTTCGGTTTATA						640.763	ACACAACAATCAAATATACACATAGGCATATTTAA							612.565	GCTTAATAAAGATCTTCACTAGGTTTATACCACAAAACAATTGAGATAACAA
	189.643	AAAAGCAAGAACAATAAAAGAATCTAGTGTTATA						640.763	ACACAACAATCAAATATACACATAGGCGCTTTTAA							612.565	GCTTAATAAAGATCTTCACTAGGTTTATACCACAAAACAAGTGAAGTAACAA
	189.643	AAAAGCAAGAACAATAAAAGAATGGGCATTTATA						640.763	ACACAACAATCAAATATACACATATGAGAATTTAA							612.565	GCTTAATAAAGATCTTCACTAGGTTTATACCACAAAACAAGTGACGTAACAA
	189.643	AAAAGCAAGAACAATAAAAGAATAGCAGTTTATA						640.763	ACACAACAATCAAATATACACATATGCGGTTTTAA							611.099	GCTTAATAAAGATCTTCACTAGGTTTATACCACAAAACAAAGTGAGTAACAA
	189.643	AAAAGCAAGAACAATAAAAGAATAGTAGTTTATA						639.229	ACACAACAATCAAATATACACATAAGCCGGTTTAA							611.099	GCTTAATAAAGATCTTCACTAGGTTTATACCACAAAACAAAAAGAGTAACAA
	189.643	AAAAGCAAGAACAATAAAAGAATCCCCGGTTATA						639.229	ACACAACAATCAAATATACACATAAGGCTCTTTAA							611.099	GCTTAATAAAGATCTTCACTAGGTTTATACCACAAAACAAAACGAGTAACAA
	189.643	AAAAGCAAGAACAATAAAAGAATCTCCGGTTATA						639.229	ACACAACAATCAAATATACACATAAGTAGATTTAA							611.099	GCTTAATAAAGATCTTCACTAGGTTTATACCACAAAACAAAATGAGTAACAA
	189.643	AAAAGCAAGAACAATAAAAGAATTCCCGGTTATA						639.229	ACACAACAATCAAATATACACATACAGAGATTTAA							611.099	GCTTAATAAAGATCTTCACTAGGTTTATACCACAAAACAAATTGAGTAACAA
	187.971	AAAAGCAAGAACAATAAAAGAATACTGAGTTATA						639.229	ACACAACAATCAAATATACACATACAGCGGTTTAA							611.099	GCTTAATAAAGATCTTCACTAGGTTTATACCACAAAACAACAAGAGTAACAA
	185.701	AAAAGCAAGAACAATAAAAGAATGGTCTATTATA						639.229	ACACAACAATCAAATATACACATACCGAGATTTAA							611.099	GCTTAATAAAGATCTTCACTAGGTTTATACCACAAAACAACACGAGTAACAA
	185.701	AAAAGCAAGAACAATAAAAGAATGGTCTGTTATA						639.229	ACACAACAATCAAATATACACATACCGAGTTTTAA							611.099	GCTTAATAAAGATCTTCACTAGGTTTATACCACAAAACAACATGAGTAACAA
	184.037	AAAAGCAAGAACAATAAAAGAATTGGTTATTATA						639.229	ACACAACAATCAAATATACACATACCGCGGTTTAA							611.099	GCTTAATAAAGATCTTCACTAGGTTTATACCACAAAACAACTTGAGTAACAA
	182.716	AAAAGCAAGAACAATAAAAGAATCCGGTTTTATA						639.229	ACACAACAATCAAATATACACATACTGAGATTTAA							611.099	GCTTAATAAAGATCTTCACTAGGTTTATACCACAAAACAAGACGAGTAACAA
	182.716	AAAAGCAAGAACAATAAAAGAATTGGGTCTTATA						639.229	ACACAACAATCAAATATACACATACTGAGTTTTAA							611.099	GCTTAATAAAGATCTTCACTAGGTTTATACCACAAAACAAGATGAGTAACAA
	181.732	AAAAGCAAGAACAATAAAAGAATAACGGATTATA						639.229	ACACAACAATCAAATATACACATACTGCGGTTTAA							611.099	GCTTAATAAAGATCTTCACTAGGTTTATACCACAAAACAAGTCGAGTAACAA
	181.732	AAAAGCAAGAACAATAAAAGAATAATGGATTATA						639.229	ACACAACAATCAAATATACACATAGGGCTATTTAA							611.099	GCTTAATAAAGATCTTCACTAGGTTTATACCACAAAACAAGTTGAGTAACAA
	181.732	AAAAGCAAGAACAATAAAAGAATACTGGATTATA						639.229	ACACAACAATCAAATATACACATATAGAGTTTTAA							611.099	GCTTAATAAAGATCTTCACTAGGTTTATACCACAAAACAATAAGAGTAACAA
	181.732	AAAAGCAAGAACAATAAAAGAATAGCGGATTATA						639.229	ACACAACAATCAAATATACACATATAGCGGTTTAA							611.099	GCTTAATAAAGATCTTCACTAGGTTTATACCACAAAACAATACGAGTAACAA
	181.732	AAAAGCAAGAACAATAAAAGAATATCGGATTATA						639.229	ACACAACAATCAAATATACACATATCGAGATTTAA							611.099	GCTTAATAAAGATCTTCACTAGGTTTATACCACAAAACAATATGAGTAACAA
	181.732	AAAAGCAAGAACAATAAAAGAATCACGGATTATA						639.229	ACACAACAATCAAATATACACATATCGAGTTTTAA							611.099	GCTTAATAAAGATCTTCACTAGGTTTATACCACAAAACAATCAGAGTAACAA
	181.732	AAAAGCAAGAACAATAAAAGAATCCTGGATTATA						639.229	ACACAACAATCAAATATACACATATTGAGTTTTAA							611.099	GCTTAATAAAGATCTTCACTAGGTTTATACCACAAAACAATCCGAGTAACAA
	181.732	AAAAGCAAGAACAATAAAAGAATCTCGGATTATA						633.594	ACACAACAATCAAATATACACATACAGGACTTTAA							611.099	GCTTAATAAAGATCTTCACTAGGTTTATACCACAAAACAATCTGAGTAACAA
	181.732	AAAAGCAAGAACAATAAAAGAATGGATTATTATA						633.594	ACACAACAATCAAATATACACATACGGGACTTTAA							611.099	GCTTAATAAAGATCTTCACTAGGTTTATACCACAAAACAATGCGAGTAACAA
	181.732	AAAAGCAAGAACAATAAAAGAATTACGGATTATA						633.594	ACACAACAATCAAATATACACATATAGGACTTTAA							611.099	GCTTAATAAAGATCTTCACTAGGTTTATACCACAAAACAATTAGAGTAACAA
	181.732	AAAAGCAAGAACAATAAAAGAATTATGGATTATA						633.594	ACACAACAATCAAATATACACATATGGGACTTTAA							611.099	GCTTAATAAAGATCTTCACTAGGTTTATACCACAAAACAATTCGAGTAACAA
	181.732	AAAAGCAAGAACAATAAAAGAATTCTGGATTATA						612.565	ACACAACAATCAAATATACACATAGGCGTTTTTAA							611.099	GCTTAATAAAGATCTTCACTAGGTTTATACCACAAAACAATTTGAGTAACAA
	181.732	AAAAGCAAGAACAATAAAAGAATTTCGGATTATA						612.565	ACACAACAATCAAATATACACATAGGCTGATTTAA							607.076	GCTTAATAAAGATCTTCACTAGGTTTATACCACAAAACAACCGAGCTAACAA
	181.732	AAAAGCAAGAACAATAAAAGAATTTTGGATTATA						612.565	ACACAACAATCAAATATACACATAAGAGTATTTAA							588.779	GCTTAATAAAGATCTTCACTAGGTTTATACCACAAAACAAGCCGGTTAACAA
	181.732	AAAAGCAAGAACAATAAAAGAATAGAAATTTATA						612.565	ACACAACAATCAAATATACACATAAGAGTCTTTAA							588.779	GCTTAATAAAGATCTTCACTAGGTTTATACCACAAAACAAGACGGATAACAA
	181.732	AAAAGCAAGAACAATAAAAGAATAGAATATTATA						612.565	ACACAACAATCAAATATACACATACGAGTATTTAA							588.779	GCTTAATAAAGATCTTCACTAGGTTTATACCACAAAACAAGGTGACTAACAA
	181.732	AAAAGCAAGAACAATAAAAGAATATCGGTTTATA						612.565	ACACAACAATCAAATATACACATACGAGTCTTTAA							585.608	GCTTAATAAAGATCTTCACTAGGTTTATACCACAAAACAAGACTGGTAACAA
	181.732	AAAAGCAAGAACAATAAAAGAATGACGGATTATA						611.099	ACACAACAATCAAATATACACATAAAGGGCTTTAA							584.206	GCTTAATAAAGATCTTCACTAGGTTTATACCACAAAACAAATGGACTAACAA
	181.732	AAAAGCAAGAACAATAAAAGAATGGTGGCTTATA						611.099	ACACAACAATCAAATATACACATACTGTGGTTTAA							579.056	GCTTAATAAAGATCTTCACTAGGTTTATACCACAAAACAACTAGGATAACAA
	181.732	AAAAGCAAGAACAATAAAAGAATGTAGGATTATA						611.099	ACACAACAATCAAATATACACATAGTGGCGTTTAA							577.235	GCTTAATAAAGATCTTCACTAGGTTTATACCACAAAACAAGAGGCCTAACAA
	181.732	AAAAGCAAGAACAATAAAAGAATTGAGATTTATA						611.099	ACACAACAATCAAATATACACATACGGATTTTTAA							575.16	GCTTAATAAAGATCTTCACTAGGTTTATACCACAAAACAAAGGCCTTAACAA
	181.297	AAAAGCAAGAACAATAAAAGAATAGAGAGTTATA						611.099	ACACAACAATCAAATATACACATATGGATCTTTAA							566.937	GCTTAATAAAGATCTTCACTAGGTTTATACCACAAAACAAACGGTCTAACAA
	181.297	AAAAGCAAGAACAATAAAAGAATGTAGTGTTATA						611.099	ACACAACAATCAAATATACACATATGGTAGTTTAA							566.937	GCTTAATAAAGATCTTCACTAGGTTTATACCACAAAACAATCGGTCTAACAA
	181.297	AAAAGCAAGAACAATAAAAGAATTGATGGTTATA						598.396	ACACAACAATCAAATATACACATAGGTTCGTTTAA							562.869	GCTTAATAAAGATCTTCACTAGGTTTATACCACAAAACAAATGGGCTAACAA
	181.297	AAAAGCAAGAACAATAAAAGAATACGAAGTTATA						593.034	ACACAACAATCAAATATACACATACGGTAATTTAA							559.837	GCTTAATAAAGATCTTCACTAGGTTTATACCACAAAACAAAGGTCCTAACAA
	181.297	AAAAGCAAGAACAATAAAAGAATCTGAAATTATA						593.034	ACACAACAATCAAATATACACATACGGTACTTTAA							559.837	GCTTAATAAAGATCTTCACTAGGTTTATACCACAAAACAAGTTTGGTAACAA
	181.297	AAAAGCAAGAACAATAAAAGAATCTGAATTTATA						593.034	ACACAACAATCAAATATACACATACGGTATTTTAA							557.324	GCTTAATAAAGATCTTCACTAGGTTTATACCACAAAACAATCCCGGTAACAA
	181.297	AAAAGCAAGAACAATAAAAGAATGTGAAATTATA						593.034	ACACAACAATCAAATATACACATACGGTCCTTTAA							555.321	GCTTAATAAAGATCTTCACTAGGTTTATACCACAAAACAAGGCGACTAACAA
	181.297	AAAAGCAAGAACAATAAAAGAATTAGAAATTATA						593.034	ACACAACAATCAAATATACACATACGGTTATTTAA							544.923	GCTTAATAAAGATCTTCACTAGGTTTATACCACAAAACAAAGGGCCTAACAA
	181.297	AAAAGCAAGAACAATAAAAGAATTAGAATTTATA						593.034	ACACAACAATCAAATATACACATACGGTTCTTTAA							542.476	GCTTAATAAAGATCTTCACTAGGTTTATACCACAAAACAACCGAGATAACAA
	181.297	AAAAGCAAGAACAATAAAAGAATTAGTAGTTATA						593.034	ACACAACAATCAAATATACACATACGGTTTTTTAA							538.099	GCTTAATAAAGATCTTCACTAGGTTTATACCACAAAACAAGGGTGCTAACAA
	181.297	AAAAGCAAGAACAATAAAAGAATTGGGCGTTATA						593.034	ACACAACAATCAAATATACACATATGGTAATTTAA							538.099	GCTTAATAAAGATCTTCACTAGGTTTATACCACAAAACAAGGTAAATAACAA
	181.297	AAAAGCAAGAACAATAAAAGAATTTGAAATTATA						593.034	ACACAACAATCAAATATACACATATGGTACTTTAA							538.099	GCTTAATAAAGATCTTCACTAGGTTTATACCACAAAACAAGGTAACTAACAA
	181.297	AAAAGCAAGAACAATAAAAGAATTTGAATTTATA						593.034	ACACAACAATCAAATATACACATATGGTATTTTAA							538.099	GCTTAATAAAGATCTTCACTAGGTTTATACCACAAAACAAGGTAATTAACAA
	179.699	AAAAGCAAGAACAATAAAAGAATAAGATATTATA						593.034	ACACAACAATCAAATATACACATATGGTCCTTTAA							538.099	GCTTAATAAAGATCTTCACTAGGTTTATACCACAAAACAAGGTACATAACAA
	179.699	AAAAGCAAGAACAATAAAAGAATCTAGAGTTATA						593.034	ACACAACAATCAAATATACACATATGGTTATTTAA							538.099	GCTTAATAAAGATCTTCACTAGGTTTATACCACAAAACAAGGTACTTAACAA
	177.529	AAAAGCAAGAACAATAAAAGAATGGTACCTTATA						593.034	ACACAACAATCAAATATACACATATGGTTCTTTAA							538.099	GCTTAATAAAGATCTTCACTAGGTTTATACCACAAAACAAAGAGAATAACAA
	174.675	AAAAGCAAGAACAATAAAAGAATGAGCAATTATA						593.034	ACACAACAATCAAATATACACATATGGTTTTTTAA							538.099	GCTTAATAAAGATCTTCACTAGGTTTATACCACAAAACAAAGAGACTAACAA
	174.675	AAAAGCAAGAACAATAAAAGAATGAGTGCTTATA						585.608	ACACAACAATCAAATATACACATAAGCGGCTTTAA							538.099	GCTTAATAAAGATCTTCACTAGGTTTATACCACAAAACAAAGAGATTAACAA
	174.675	AAAAGCAAGAACAATAAAAGAATAGTGTGTTATA						585.608	ACACAACAATCAAATATACACATAAGTGGCTTTAA							538.099	GCTTAATAAAGATCTTCACTAGGTTTATACCACAAAACAAAGAGCATAACAA
	173.735	AAAAGCAAGAACAATAAAAGAATAAGCGTTTATA						585.608	ACACAACAATCAAATATACACATAGGACTTTTTAA							538.099	GCTTAATAAAGATCTTCACTAGGTTTATACCACAAAACAACGAGAATAACAA
	173.735	AAAAGCAAGAACAATAAAAGAATACCGGTTTATA						585.608	ACACAACAATCAAATATACACATATGAGACTTTAA							538.099	GCTTAATAAAGATCTTCACTAGGTTTATACCACAAAACAACGAGACTAACAA
	173.735	AAAAGCAAGAACAATAAAAGAATAGAAAATTATA						585.608	ACACAACAATCAAATATACACATATTAGGATTTAA							538.099	GCTTAATAAAGATCTTCACTAGGTTTATACCACAAAACAACGAGATTAACAA
	173.735	AAAAGCAAGAACAATAAAAGAATCAGCGTTTATA						584.206	ACACAACAATCAAATATACACATATAGAGATTTAA							538.099	GCTTAATAAAGATCTTCACTAGGTTTATACCACAAAACAACGAGCATAACAA
	173.735	AAAAGCAAGAACAATAAAAGAATTTGGGATTATA						584.206	ACACAACAATCAAATATACACATATGATGGTTTAA							538.099	GCTTAATAAAGATCTTCACTAGGTTTATACCACAAAACAAGAGTGTTAACAA
	173.319	AAAAGCAAGAACAATAAAAGAATAACCGGTTATA						584.206	ACACAACAATCAAATATACACATAGAGAGCTTTAA							538.099	GCTTAATAAAGATCTTCACTAGGTTTATACCACAAAACAATGAGAATAACAA
	173.319	AAAAGCAAGAACAATAAAAGAATTACCGGTTATA						584.206	ACACAACAATCAAATATACACATAGCGAGCTTTAA							538.099	GCTTAATAAAGATCTTCACTAGGTTTATACCACAAAACAATGAGACTAACAA
	173.319	AAAAGCAAGAACAATAAAAGAATTTGAGATTATA						572.063	ACACAACAATCAAATATACACATAGGTCCATTTAA							538.099	GCTTAATAAAGATCTTCACTAGGTTTATACCACAAAACAATGAGATTAACAA
	171.791	AAAAGCAAGAACAATAAAAGAATACGGATTTATA						566.089	ACACAACAATCAAATATACACATACGTTGGTTTAA							538.099	GCTTAATAAAGATCTTCACTAGGTTTATACCACAAAACAATGAGCATAACAA
	171.791	AAAAGCAAGAACAATAAAAGAATATGGATTTATA						562.869	ACACAACAATCAAATATACACATAGAGAAGTTTAA							535.201	GCTTAATAAAGATCTTCACTAGGTTTATACCACAAAACAAATCCGGTAACAA
	171.791	AAAAGCAAGAACAATAAAAGAATCTGGATTTATA						562.869	ACACAACAATCAAATATACACATAGAGAATTTTAA							535.201	GCTTAATAAAGATCTTCACTAGGTTTATACCACAAAACAATGAGCGTAACAA
	171.791	AAAAGCAAGAACAATAAAAGAATGATGAGTTATA						562.869	ACACAACAATCAAATATACACATAGAGACATTTAA							533.92	GCTTAATAAAGATCTTCACTAGGTTTATACCACAAAACAAATCGAGTAACAA
	171.791	AAAAGCAAGAACAATAAAAGAATTCGGATTTATA						562.869	ACACAACAATCAAATATACACATAGAGACCTTTAA							514.419	GCTTAATAAAGATCTTCACTAGGTTTATACCACAAAACAAGCCGGATAACAA
	171.791	AAAAGCAAGAACAATAAAAGAATTTGGATTTATA						562.869	ACACAACAATCAAATATACACATAGAGACGTTTAA							514.419	GCTTAATAAAGATCTTCACTAGGTTTATACCACAAAACAAGCCGGCTAACAA
	171.791	AAAAGCAAGAACAATAAAAGAATTAAGAGTTATA						562.869	ACACAACAATCAAATATACACATAGAGATATTTAA							514.419	GCTTAATAAAGATCTTCACTAGGTTTATACCACAAAACAAGGCACCTAACAA
	171.791	AAAAGCAAGAACAATAAAAGAATTTAGAGTTATA						562.869	ACACAACAATCAAATATACACATAGAGATCTTTAA							514.419	GCTTAATAAAGATCTTCACTAGGTTTATACCACAAAACAAGGTCCCTAACAA
	169.716	AAAAGCAAGAACAATAAAAGAATGGTTCATTATA						562.869	ACACAACAATCAAATATACACATAGAGATGTTTAA							511.648	GCTTAATAAAGATCTTCACTAGGTTTATACCACAAAACAAGGGACCTAACAA
	169.716	AAAAGCAAGAACAATAAAAGAATGGTTCGTTATA						562.869	ACACAACAATCAAATATACACATAGAGATTTTTAA							511.648	GCTTAATAAAGATCTTCACTAGGTTTATACCACAAAACAATGGGCGTAACAA
	168.195	AAAAGCAAGAACAATAAAAGAATGGGTCATTATA						562.869	ACACAACAATCAAATATACACATAGAGCAATTTAA							511.648	GCTTAATAAAGATCTTCACTAGGTTTATACCACAAAACAAGGTAGATAACAA
	168.195	AAAAGCAAGAACAATAAAAGAATTGGTTTTTATA						562.869	ACACAACAATCAAATATACACATAGAGCATTTTAA							511.648	GCTTAATAAAGATCTTCACTAGGTTTATACCACAAAACAAGGTAGCTAACAA
	166.989	AAAAGCAAGAACAATAAAAGAATAGCGTATTATA						562.869	ACACAACAATCAAATATACACATAGAGTAATTTAA							511.648	GCTTAATAAAGATCTTCACTAGGTTTATACCACAAAACAACTTCGGTAACAA
	166.989	AAAAGCAAGAACAATAAAAGAATAGCGTGTTATA						562.869	ACACAACAATCAAATATACACATAGAGTACTTTAA							511.648	GCTTAATAAAGATCTTCACTAGGTTTATACCACAAAACAATGCCGGTAACAA
	166.989	AAAAGCAAGAACAATAAAAGAATGAGGCCTTATA						562.869	ACACAACAATCAAATATACACATAGAGTAGTTTAA							510.423	GCTTAATAAAGATCTTCACTAGGTTTATACCACAAAACAAATAGAGTAACAA
	166.089	AAAAGCAAGAACAATAAAAGAATCGAGAATTATA						562.869	ACACAACAATCAAATATACACATAGAGTATTTTAA							509.809	GCTTAATAAAGATCTTCACTAGGTTTATACCACAAAACAACTCGGTTAACAA
	166.089	AAAAGCAAGAACAATAAAAGAATGGCATATTATA						562.869	ACACAACAATCAAATATACACATAGAGTCCTTTAA							507.52	GCTTAATAAAGATCTTCACTAGGTTTATACCACAAAACAAGACGGCTAACAA
	166.089	AAAAGCAAGAACAATAAAAGAATGGCGTATTATA						562.869	ACACAACAATCAAATATACACATAGAGTTATTTAA							505.924	GCTTAATAAAGATCTTCACTAGGTTTATACCACAAAACAATTGGGATAACAA
	166.089	AAAAGCAAGAACAATAAAAGAATTGAAGTTTATA						562.869	ACACAACAATCAAATATACACATAGAGTTTTTTAA							505.85	GCTTAATAAAGATCTTCACTAGGTTTATACCACAAAACAACCAGAGTAACAA
	165.692	AAAAGCAAGAACAATAAAAGAATAAAAAGTTATA						559.837	ACACAACAATCAAATATACACATAGGCTACTTTAA							505.85	GCTTAATAAAGATCTTCACTAGGTTTATACCACAAAACAACCCGAGTAACAA
	165.692	AAAAGCAAGAACAATAAAAGAATAAATAGTTATA						553.574	ACACAACAATCAAATATACACATATAGGATTTTAA							498.017	GCTTAATAAAGATCTTCACTAGGTTTATACCACAAAACAATTGAGTTAACAA
	165.692	AAAAGCAAGAACAATAAAAGAATAATAAGTTATA						546.888	ACACAACAATCAAATATACACATAGGTCAGTTTAA							495.335	GCTTAATAAAGATCTTCACTAGGTTTATACCACAAAACAAGCGGTCTAACAA
	165.692	AAAAGCAAGAACAATAAAAGAATACAAAGTTATA						535.201	ACACAACAATCAAATATACACATAGCTGGATTTAA							491.781	GCTTAATAAAGATCTTCACTAGGTTTATACCACAAAACAACTGGGCTAACAA
	165.692	AAAAGCAAGAACAATAAAAGAATAGCAAGTTATA						535.201	ACACAACAATCAAATATACACATACGTGGTTTTAA							491.781	GCTTAATAAAGATCTTCACTAGGTTTATACCACAAAACAAGGGTGTTAACAA
	165.692	AAAAGCAAGAACAATAAAAGAATAGGCGCTTATA						535.201	ACACAACAATCAAATATACACATAGGCACATTTAA							489.132	GCTTAATAAAGATCTTCACTAGGTTTATACCACAAAACAATGAGTGTAACAA
	165.692	AAAAGCAAGAACAATAAAAGAATAGTAAGTTATA						535.201	ACACAACAATCAAATATACACATAGGCGCATTTAA							489.132	GCTTAATAAAGATCTTCACTAGGTTTATACCACAAAACAAGCAGAGTAACAA
	165.692	AAAAGCAAGAACAATAAAAGAATATAAAGTTATA						535.201	ACACAACAATCAAATATACACATAGGCTCATTTAA							487.961	GCTTAATAAAGATCTTCACTAGGTTTATACCACAAAACAATGGCAGTAACAA
	165.692	AAAAGCAAGAACAATAAAAGAATATCAAGTTATA						535.201	ACACAACAATCAAATATACACATAGGCTGTTTTAA							487.374	GCTTAATAAAGATCTTCACTAGGTTTATACCACAAAACAAGGCCTCTAACAA
	165.692	AAAAGCAAGAACAATAAAAGAATATGAAATTATA						533.92	ACACAACAATCAAATATACACATAGCGAAGTTTAA							487.374	GCTTAATAAAGATCTTCACTAGGTTTATACCACAAAACAAGGCCTTTAACAA
	165.692	AAAAGCAAGAACAATAAAAGAATATGAATTTATA						533.92	ACACAACAATCAAATATACACATAGCGACGTTTAA							480.406	GCTTAATAAAGATCTTCACTAGGTTTATACCACAAAACAATTGAGCTAACAA
	165.692	AAAAGCAAGAACAATAAAAGAATATGTAGTTATA						533.92	ACACAACAATCAAATATACACATACTTCGGTTTAA							472.829	GCTTAATAAAGATCTTCACTAGGTTTATACCACAAAACAACGGCAGTAACAA
	165.692	AAAAGCAAGAACAATAAAAGAATCAAAAGTTATA						522.821	ACACAACAATCAAATATACACATAGGTGACTTTAA							470.139	GCTTAATAAAGATCTTCACTAGGTTTATACCACAAAACAAATAGGCTAACAA
	165.692	AAAAGCAAGAACAATAAAAGAATCACAAGTTATA						514.419	ACACAACAATCAAATATACACATAGAGCGATTTAA							470.139	GCTTAATAAAGATCTTCACTAGGTTTATACCACAAAACAAGGGTACTAACAA
	165.692	AAAAGCAAGAACAATAAAAGAATCGGACGTTATA						514.419	ACACAACAATCAAATATACACATATTGGTTTTTAA							470.139	GCTTAATAAAGATCTTCACTAGGTTTATACCACAAAACAATTGGGTTAACAA
	165.692	AAAAGCAAGAACAATAAAAGAATCTAAAGTTATA						514.419	ACACAACAATCAAATATACACATAAAGGCTTTTAA							469.294	GCTTAATAAAGATCTTCACTAGGTTTATACCACAAAACAACCGGTCTAACAA
	165.692	AAAAGCAAGAACAATAAAAGAATCTCAAGTTATA						514.419	ACACAACAATCAAATATACACATACAGGCTTTTAA							467.607	GCTTAATAAAGATCTTCACTAGGTTTATACCACAAAACAAAGGTGCTAACAA
	165.692	AAAAGCAAGAACAATAAAAGAATCTGAGCTTATA						511.648	ACACAACAATCAAATATACACATAGACGGATTTAA							467.607	GCTTAATAAAGATCTTCACTAGGTTTATACCACAAAACAAGCGGCGTAACAA
	165.692	AAAAGCAAGAACAATAAAAGAATCTTAAGTTATA						511.648	ACACAACAATCAAATATACACATAGTCGGATTTAA							467.607	GCTTAATAAAGATCTTCACTAGGTTTATACCACAAAACAACGGTTGTAACAA
	165.692	AAAAGCAAGAACAATAAAAGAATGAAAAGTTATA						511.648	ACACAACAATCAAATATACACATAAAAGGCTTTAA							467.607	GCTTAATAAAGATCTTCACTAGGTTTATACCACAAAACAAGAGAAATAACAA
	165.692	AAAAGCAAGAACAATAAAAGAATGAATAGTTATA						511.648	ACACAACAATCAAATATACACATAACAGGCTTTAA							467.607	GCTTAATAAAGATCTTCACTAGGTTTATACCACAAAACAAGAGAACTAACAA
	165.692	AAAAGCAAGAACAATAAAAGAATGGCAGATTATA						511.648	ACACAACAATCAAATATACACATAACGGGCTTTAA							467.607	GCTTAATAAAGATCTTCACTAGGTTTATACCACAAAACAAGAGAATTAACAA
	165.692	AAAAGCAAGAACAATAAAAGAATGGGCGCTTATA						511.648	ACACAACAATCAAATATACACATAAGTGGATTTAA							467.607	GCTTAATAAAGATCTTCACTAGGTTTATACCACAAAACAAGAGACATAACAA
	165.692	AAAAGCAAGAACAATAAAAGAATGTAAAGTTATA						511.648	ACACAACAATCAAATATACACATAATAGGCTTTAA							467.607	GCTTAATAAAGATCTTCACTAGGTTTATACCACAAAACAAGAGATATAACAA
	165.692	AAAAGCAAGAACAATAAAAGAATGTGTAGTTATA						511.648	ACACAACAATCAAATATACACATACAAGGCTTTAA							467.607	GCTTAATAAAGATCTTCACTAGGTTTATACCACAAAACAAGAGATTTAACAA
	165.692	AAAAGCAAGAACAATAAAAGAATTAAAAGTTATA						511.648	ACACAACAATCAAATATACACATACCAGGCTTTAA							467.607	GCTTAATAAAGATCTTCACTAGGTTTATACCACAAAACAAGCGAAATAACAA
	165.692	AAAAGCAAGAACAATAAAAGAATTAATAGTTATA						511.648	ACACAACAATCAAATATACACATACCGGGCTTTAA							467.607	GCTTAATAAAGATCTTCACTAGGTTTATACCACAAAACAAGCGAACTAACAA
	165.692	AAAAGCAAGAACAATAAAAGAATTACAAGTTATA						511.648	ACACAACAATCAAATATACACATACTAGGCTTTAA							467.607	GCTTAATAAAGATCTTCACTAGGTTTATACCACAAAACAAGCGAATTAACAA
	165.692	AAAAGCAAGAACAATAAAAGAATTATTGGTTATA						511.648	ACACAACAATCAAATATACACATAGGATTCTTTAA							467.607	GCTTAATAAAGATCTTCACTAGGTTTATACCACAAAACAAGCGATATAACAA
	165.692	AAAAGCAAGAACAATAAAAGAATTCAAAGTTATA						511.648	ACACAACAATCAAATATACACATAGGCAACTTTAA							467.607	GCTTAATAAAGATCTTCACTAGGTTTATACCACAAAACAAGCGATTTAACAA
	165.692	AAAAGCAAGAACAATAAAAGAATTGGTTGTTATA						511.648	ACACAACAATCAAATATACACATAGGCATTTTTAA							467.607	GCTTAATAAAGATCTTCACTAGGTTTATACCACAAAACAAGTGAATTAACAA
	165.692	AAAAGCAAGAACAATAAAAGAATTTAAAGTTATA						511.648	ACACAACAATCAAATATACACATAGGCTAATTTAA							467.607	GCTTAATAAAGATCTTCACTAGGTTTATACCACAAAACAAGTGATTTAACAA
	165.692	AAAAGCAAGAACAATAAAAGAATTTCAAGTTATA						511.648	ACACAACAATCAAATATACACATAGGCTGCTTTAA							467.607	GCTTAATAAAGATCTTCACTAGGTTTATACCACAAAACAAACGCGGTAACAA
	164.231	AAAAGCAAGAACAATAAAAGAATGTGGAGTTATA						511.648	ACACAACAATCAAATATACACATATAAGGCTTTAA							467.607	GCTTAATAAAGATCTTCACTAGGTTTATACCACAAAACAACAGCGGTAACAA
	164.231	AAAAGCAAGAACAATAAAAGAATTCAGAGTTATA						511.648	ACACAACAATCAAATATACACATATAGGGCTTTAA							467.607	GCTTAATAAAGATCTTCACTAGGTTTATACCACAAAACAATAGCGGTAACAA
	162.247	AAAAGCAAGAACAATAAAAGAATGGTCAATTATA						511.648	ACACAACAATCAAATATACACATATCAGGCTTTAA							467.607	GCTTAATAAAGATCTTCACTAGGTTTATACCACAAAACAATCGCGGTAACAA
	159.64	AAAAGCAAGAACAATAAAAGAATGAAAAATTATA						511.648	ACACAACAATCAAATATACACATATCGGGCTTTAA							466.488	GCTTAATAAAGATCTTCACTAGGTTTATACCACAAAACAAAGCGAATAACAA
	159.64	AAAAGCAAGAACAATAAAAGAATGAAATATTATA						511.648	ACACAACAATCAAATATACACATATTAGGCTTTAA							466.488	GCTTAATAAAGATCTTCACTAGGTTTATACCACAAAACAAAGCGATTAACAA
	159.64	AAAAGCAAGAACAATAAAAGAATGAAGAATTATA						510.423	ACACAACAATCAAATATACACATAAGGCCTTTTAA							466.488	GCTTAATAAAGATCTTCACTAGGTTTATACCACAAAACAAGAGCAGTAACAA
	159.64	AAAAGCAAGAACAATAAAAGAATGAATAATTATA						510.423	ACACAACAATCAAATATACACATACAGAGTTTTAA							466.488	GCTTAATAAAGATCTTCACTAGGTTTATACCACAAAACAATAGGCGTAACAA
	159.64	AAAAGCAAGAACAATAAAAGAATGAATATTTATA						510.423	ACACAACAATCAAATATACACATAGCCCGGTTTAA							461.336	GCTTAATAAAGATCTTCACTAGGTTTATACCACAAAACAAGTGACTTAACAA
	159.64	AAAAGCAAGAACAATAAAAGAATGAATTATTATA						510.423	ACACAACAATCAAATATACACATAGTATGGTTTAA							457.614	GCTTAATAAAGATCTTCACTAGGTTTATACCACAAAACAAGGAACCTAACAA
	159.64	AAAAGCAAGAACAATAAAAGAATGAGATTTTATA						510.423	ACACAACAATCAAATATACACATATTGCGGTTTAA							452.698	GCTTAATAAAGATCTTCACTAGGTTTATACCACAAAACAATGGGTTTAACAA
	159.64	AAAAGCAAGAACAATAAAAGAATGAGTCCTTATA						495.335	ACACAACAATCAAATATACACATACGGTCTTTTAA							452.698	GCTTAATAAAGATCTTCACTAGGTTTATACCACAAAACAAACGGTTTAACAA
	159.64	AAAAGCAAGAACAATAAAAGAATGAGTTGTTATA						491.781	ACACAACAATCAAATATACACATAGAGAAATTTAA							452.698	GCTTAATAAAGATCTTCACTAGGTTTATACCACAAAACAACCGGTTTAACAA
	159.64	AAAAGCAAGAACAATAAAAGAATGAGTTTTTATA						491.781	ACACAACAATCAAATATACACATATGGGTTTTTAA							452.698	GCTTAATAAAGATCTTCACTAGGTTTATACCACAAAACAAGAGCAATAACAA
	159.64	AAAAGCAAGAACAATAAAAGAATGTAGTATTATA						489.132	ACACAACAATCAAATATACACATAGTTGGCTTTAA							452.698	GCTTAATAAAGATCTTCACTAGGTTTATACCACAAAACAAGAGCACTAACAA
	158.78	AAAAGCAAGAACAATAAAAGAATAAAGAATTATA						489.132	ACACAACAATCAAATATACACATATGAGTATTTAA							452.698	GCTTAATAAAGATCTTCACTAGGTTTATACCACAAAACAAGAGCATTAACAA
	158.78	AAAAGCAAGAACAATAAAAGAATAAAGCATTATA						487.961	ACACAACAATCAAATATACACATAAGAAGCTTTAA							452.698	GCTTAATAAAGATCTTCACTAGGTTTATACCACAAAACAAGAGCGATAACAA
	158.78	AAAAGCAAGAACAATAAAAGAATAAAGTATTATA						487.961	ACACAACAATCAAATATACACATAAGCAGCTTTAA							452.698	GCTTAATAAAGATCTTCACTAGGTTTATACCACAAAACAAGAGCTATAACAA
	158.78	AAAAGCAAGAACAATAAAAGAATAGATAATTATA						487.961	ACACAACAATCAAATATACACATAAGTAGCTTTAA							452.698	GCTTAATAAAGATCTTCACTAGGTTTATACCACAAAACAAGAGCTCTAACAA
	158.78	AAAAGCAAGAACAATAAAAGAATAGATATTTATA						487.961	ACACAACAATCAAATATACACATAGGGTTGTTTAA							452.698	GCTTAATAAAGATCTTCACTAGGTTTATACCACAAAACAAGAGCTGTAACAA
	158.78	AAAAGCAAGAACAATAAAAGAATAGATGTTTATA						487.961	ACACAACAATCAAATATACACATACGGCAGTTTAA							452.698	GCTTAATAAAGATCTTCACTAGGTTTATACCACAAAACAAGAGCTTTAACAA
	158.78	AAAAGCAAGAACAATAAAAGAATATAGAATTATA						487.961	ACACAACAATCAAATATACACATATGGCAGTTTAA							452.698	GCTTAATAAAGATCTTCACTAGGTTTATACCACAAAACAATCGGTTTAACAA
	158.78	AAAAGCAAGAACAATAAAAGAATATAGCATTATA						487.961	ACACAACAATCAAATATACACATACGGAACTTTAA							449.45	GCTTAATAAAGATCTTCACTAGGTTTATACCACAAAACAAGGCGCCTAACAA
	158.78	AAAAGCAAGAACAATAAAAGAATATAGTATTATA						487.961	ACACAACAATCAAATATACACATATGAGCGTTTAA							449.45	GCTTAATAAAGATCTTCACTAGGTTTATACCACAAAACAAAGCGGTTAACAA
	158.78	AAAAGCAAGAACAATAAAAGAATCAAGAATTATA						487.961	ACACAACAATCAAATATACACATATGGAACTTTAA							447.029	GCTTAATAAAGATCTTCACTAGGTTTATACCACAAAACAAGCGTCGTAACAA
	158.78	AAAAGCAAGAACAATAAAAGAATCAAGTATTATA						487.961	ACACAACAATCAAATATACACATATGGACATTTAA							447.029	GCTTAATAAAGATCTTCACTAGGTTTATACCACAAAACAAAAATGGTAACAA
	158.78	AAAAGCAAGAACAATAAAAGAATCTAGAATTATA						473.537	ACACAACAATCAAATATACACATACGGTGATTTAA							447.029	GCTTAATAAAGATCTTCACTAGGTTTATACCACAAAACAAACATGGTAACAA
	158.78	AAAAGCAAGAACAATAAAAGAATCTAGTATTATA						470.139	ACACAACAATCAAATATACACATAGAGTCTTTTAA							447.029	GCTTAATAAAGATCTTCACTAGGTTTATACCACAAAACAAATATGGTAACAA
	158.78	AAAAGCAAGAACAATAAAAGAATGGCGTTTTATA						470.139	ACACAACAATCAAATATACACATAGCGGTATTTAA							447.029	GCTTAATAAAGATCTTCACTAGGTTTATACCACAAAACAACAATGGTAACAA
	158.78	AAAAGCAAGAACAATAAAAGAATTAAGAATTATA						470.139	ACACAACAATCAAATATACACATATGGGCATTTAA							447.029	GCTTAATAAAGATCTTCACTAGGTTTATACCACAAAACAACTATGGTAACAA
	158.78	AAAAGCAAGAACAATAAAAGAATTAAGTATTATA						467.607	ACACAACAATCAAATATACACATAGGCCCCTTTAA							447.029	GCTTAATAAAGATCTTCACTAGGTTTATACCACAAAACAATAATGGTAACAA
	158.78	AAAAGCAAGAACAATAAAAGAATTAGCGTTTATA						467.607	ACACAACAATCAAATATACACATAGGCCCGTTTAA							447.029	GCTTAATAAAGATCTTCACTAGGTTTATACCACAAAACAATCATGGTAACAA
	158.78	AAAAGCAAGAACAATAAAAGAATTCAGAATTATA						467.607	ACACAACAATCAAATATACACATAGGCCCTTTTAA							445.959	GCTTAATAAAGATCTTCACTAGGTTTATACCACAAAACAATGGGCATAACAA
	158.78	AAAAGCAAGAACAATAAAAGAATTCAGTATTATA						467.607	ACACAACAATCAAATATACACATAGTCGGCTTTAA							445.959	GCTTAATAAAGATCTTCACTAGGTTTATACCACAAAACAAACAGAGTAACAA
	158.78	AAAAGCAAGAACAATAAAAGAATTGTGGTTTATA						467.607	ACACAACAATCAAATATACACATAGAGTGTTTTAA							441.034	GCTTAATAAAGATCTTCACTAGGTTTATACCACAAAACAAGTGATCTAACAA
	158.4	AAAAGCAAGAACAATAAAAGAATAAAGCGTTATA						466.488	ACACAACAATCAAATATACACATAAGAAAATTTAA							429.671	GCTTAATAAAGATCTTCACTAGGTTTATACCACAAAACAAAGAGTATAACAA
	158.4	AAAAGCAAGAACAATAAAAGAATACAGCGTTATA						466.488	ACACAACAATCAAATATACACATAAGAAACTTTAA							429.671	GCTTAATAAAGATCTTCACTAGGTTTATACCACAAAACAAAGAGTCTAACAA
	158.4	AAAAGCAAGAACAATAAAAGAATAGCAAATTATA						466.488	ACACAACAATCAAATATACACATAAGAAAGTTTAA							429.671	GCTTAATAAAGATCTTCACTAGGTTTATACCACAAAACAAAGAGTTTAACAA
	158.4	AAAAGCAAGAACAATAAAAGAATAGCAATTTATA						466.488	ACACAACAATCAAATATACACATAAGAAATTTTAA							429.671	GCTTAATAAAGATCTTCACTAGGTTTATACCACAAAACAAATTGGTTAACAA
	158.4	AAAAGCAAGAACAATAAAAGAATAGTAATTTATA						466.488	ACACAACAATCAAATATACACATAAGAACATTTAA							429.671	GCTTAATAAAGATCTTCACTAGGTTTATACCACAAAACAACGAGTATAACAA
	158.4	AAAAGCAAGAACAATAAAAGAATAGTATATTATA						466.488	ACACAACAATCAAATATACACATAAGAACGTTTAA							429.671	GCTTAATAAAGATCTTCACTAGGTTTATACCACAAAACAACGAGTCTAACAA
	158.4	AAAAGCAAGAACAATAAAAGAATATAGCGTTATA						466.488	ACACAACAATCAAATATACACATAAGAATATTTAA							429.671	GCTTAATAAAGATCTTCACTAGGTTTATACCACAAAACAACGAGTTTAACAA
	158.4	AAAAGCAAGAACAATAAAAGAATCAAGCGTTATA						466.488	ACACAACAATCAAATATACACATAAGAATCTTTAA							429.671	GCTTAATAAAGATCTTCACTAGGTTTATACCACAAAACAATGAGTTTAACAA
	158.4	AAAAGCAAGAACAATAAAAGAATCACCGGTTATA						466.488	ACACAACAATCAAATATACACATAAGACAATTTAA							429.671	GCTTAATAAAGATCTTCACTAGGTTTATACCACAAAACAACTAGGCTAACAA
	158.4	AAAAGCAAGAACAATAAAAGAATCGGCGGTTATA						466.488	ACACAACAATCAAATATACACATAAGACACTTTAA							427.357	GCTTAATAAAGATCTTCACTAGGTTTATACCACAAAACAAGTGAAATAACAA
	158.4	AAAAGCAAGAACAATAAAAGAATCTGATATTATA						466.488	ACACAACAATCAAATATACACATAAGACAGTTTAA							427.357	GCTTAATAAAGATCTTCACTAGGTTTATACCACAAAACAAGTGACATAACAA
	158.4	AAAAGCAAGAACAATAAAAGAATGAAGCGTTATA						466.488	ACACAACAATCAAATATACACATAAGACATTTTAA							427.357	GCTTAATAAAGATCTTCACTAGGTTTATACCACAAAACAAAATTGGTAACAA
	158.4	AAAAGCAAGAACAATAAAAGAATGCAGTGTTATA						466.488	ACACAACAATCAAATATACACATAAGACCCTTTAA							427.357	GCTTAATAAAGATCTTCACTAGGTTTATACCACAAAACAACATTGGTAACAA
	158.4	AAAAGCAAGAACAATAAAAGAATGCGAGTTTATA						466.488	ACACAACAATCAAATATACACATAAGACCTTTTAA							427.357	GCTTAATAAAGATCTTCACTAGGTTTATACCACAAAACAACTTTGGTAACAA
	158.4	AAAAGCAAGAACAATAAAAGAATGGCAGCTTATA						466.488	ACACAACAATCAAATATACACATAAGACGATTTAA							427.357	GCTTAATAAAGATCTTCACTAGGTTTATACCACAAAACAATATTGGTAACAA
	158.4	AAAAGCAAGAACAATAAAAGAATGGCTGGTTATA						466.488	ACACAACAATCAAATATACACATAAGACGTTTTAA							427.357	GCTTAATAAAGATCTTCACTAGGTTTATACCACAAAACAATCTTGGTAACAA
	158.4	AAAAGCAAGAACAATAAAAGAATGTACGGTTATA						466.488	ACACAACAATCAAATATACACATAAGACTATTTAA							427.357	GCTTAATAAAGATCTTCACTAGGTTTATACCACAAAACAAACCAGGTAACAA
	158.4	AAAAGCAAGAACAATAAAAGAATGTAGCGTTATA						466.488	ACACAACAATCAAATATACACATAAGATAATTTAA							427.357	GCTTAATAAAGATCTTCACTAGGTTTATACCACAAAACAAACCGGGTAACAA
	158.4	AAAAGCAAGAACAATAAAAGAATGTCTGGTTATA						466.488	ACACAACAATCAAATATACACATAAGATACTTTAA							427.357	GCTTAATAAAGATCTTCACTAGGTTTATACCACAAAACAACGATGGTAACAA
	158.4	AAAAGCAAGAACAATAAAAGAATGTGATGTTATA						466.488	ACACAACAATCAAATATACACATAAGATAGTTTAA							427.357	GCTTAATAAAGATCTTCACTAGGTTTATACCACAAAACAACGGTGGTAACAA
	158.4	AAAAGCAAGAACAATAAAAGAATGTGCGGTTATA						466.488	ACACAACAATCAAATATACACATAAGATATTTTAA							427.357	GCTTAATAAAGATCTTCACTAGGTTTATACCACAAAACAAGCCAGGTAACAA
	158.4	AAAAGCAAGAACAATAAAAGAATTAAGCGTTATA						466.488	ACACAACAATCAAATATACACATAAGATCATTTAA							427.357	GCTTAATAAAGATCTTCACTAGGTTTATACCACAAAACAAGCCGGGTAACAA
	158.4	AAAAGCAAGAACAATAAAAGAATTTAGCGTTATA						466.488	ACACAACAATCAAATATACACATAAGATCCTTTAA							427.357	GCTTAATAAAGATCTTCACTAGGTTTATACCACAAAACAATGGTGGTAACAA
	158.4	AAAAGCAAGAACAATAAAAGAATTTGAGCTTATA						466.488	ACACAACAATCAAATATACACATAAGATCGTTTAA							426.334	GCTTAATAAAGATCTTCACTAGGTTTATACCACAAAACAACGCGAGTAACAA
	158.4	AAAAGCAAGAACAATAAAAGAATAAGCTGTTATA						466.488	ACACAACAATCAAATATACACATAAGATCTTTTAA							422.576	GCTTAATAAAGATCTTCACTAGGTTTATACCACAAAACAAAACGGATAACAA
	158.4	AAAAGCAAGAACAATAAAAGAATAGACGGTTATA						466.488	ACACAACAATCAAATATACACATAAGATGATTTAA							422.576	GCTTAATAAAGATCTTCACTAGGTTTATACCACAAAACAAAATGGATAACAA
	158.4	AAAAGCAAGAACAATAAAAGAATTTTAAGTTATA						466.488	ACACAACAATCAAATATACACATAAGATGTTTTAA							422.576	GCTTAATAAAGATCTTCACTAGGTTTATACCACAAAACAAATCGGATAACAA
	157.004	AAAAGCAAGAACAATAAAAGAATCAAGAGTTATA						466.488	ACACAACAATCAAATATACACATAAGATTATTTAA							422.576	GCTTAATAAAGATCTTCACTAGGTTTATACCACAAAACAAATTGGATAACAA
	157.004	AAAAGCAAGAACAATAAAAGAATCCTGAGTTATA						466.488	ACACAACAATCAAATATACACATAAGATTTTTTAA							422.576	GCTTAATAAAGATCTTCACTAGGTTTATACCACAAAACAACACGGATAACAA
	155.107	AAAAGCAAGAACAATAAAAGAATGGTGATTTATA						466.488	ACACAACAATCAAATATACACATAAGCAAATTTAA							422.576	GCTTAATAAAGATCTTCACTAGGTTTATACCACAAAACAACATGGATAACAA
	155.107	AAAAGCAAGAACAATAAAAGAATGGTGCCTTATA						466.488	ACACAACAATCAAATATACACATAAGCAACTTTAA							422.576	GCTTAATAAAGATCTTCACTAGGTTTATACCACAAAACAACTCGGATAACAA
	153.718	AAAAGCAAGAACAATAAAAGAATAGGTCATTATA						466.488	ACACAACAATCAAATATACACATAAGCAAGTTTAA							422.576	GCTTAATAAAGATCTTCACTAGGTTTATACCACAAAACAATACGGATAACAA
	152.615	AAAAGCAAGAACAATAAAAGAATATGGCATTATA						466.488	ACACAACAATCAAATATACACATAAGCAATTTTAA							422.576	GCTTAATAAAGATCTTCACTAGGTTTATACCACAAAACAATATGGATAACAA
	151.793	AAAAGCAAGAACAATAAAAGAATAAGTGTTTATA						466.488	ACACAACAATCAAATATACACATAAGCACCTTTAA							422.576	GCTTAATAAAGATCTTCACTAGGTTTATACCACAAAACAATCCGGATAACAA
	151.793	AAAAGCAAGAACAATAAAAGAATCAGTGTTTATA						466.488	ACACAACAATCAAATATACACATAAGCACTTTTAA							422.576	GCTTAATAAAGATCTTCACTAGGTTTATACCACAAAACAATTCGGATAACAA
	151.793	AAAAGCAAGAACAATAAAAGAATAGAAAGTTATA						466.488	ACACAACAATCAAATATACACATAAGCATATTTAA							418.224	GCTTAATAAAGATCTTCACTAGGTTTATACCACAAAACAACGAGCTTAACAA
	151.793	AAAAGCAAGAACAATAAAAGAATGACGGTTTATA						466.488	ACACAACAATCAAATATACACATAAGCATCTTTAA							417.472	GCTTAATAAAGATCTTCACTAGGTTTATACCACAAAACAACGGTCATAACAA
	151.429	AAAAGCAAGAACAATAAAAGAATAAACAGTTATA						466.488	ACACAACAATCAAATATACACATAAGCATGTTTAA							417.472	GCTTAATAAAGATCTTCACTAGGTTTATACCACAAAACAACGGTCTTAACAA
	151.429	AAAAGCAAGAACAATAAAAGAATAACAAGTTATA						466.488	ACACAACAATCAAATATACACATAAGCATTTTTAA							415.971	GCTTAATAAAGATCTTCACTAGGTTTATACCACAAAACAAGCGATCTAACAA
	151.429	AAAAGCAAGAACAATAAAAGAATACACAGTTATA						466.488	ACACAACAATCAAATATACACATAAGCGAATTTAA							410.763	GCTTAATAAAGATCTTCACTAGGTTTATACCACAAAACAAGGCCCCTAACAA
	151.429	AAAAGCAAGAACAATAAAAGAATAGTAAATTATA						466.488	ACACAACAATCAAATATACACATAAGCGACTTTAA							410.393	GCTTAATAAAGATCTTCACTAGGTTTATACCACAAAACAACGGCTGTAACAA
	151.429	AAAAGCAAGAACAATAAAAGAATATACAGTTATA						466.488	ACACAACAATCAAATATACACATAAGCGTTTTTAA							408.55	GCTTAATAAAGATCTTCACTAGGTTTATACCACAAAACAAAGGGTGTAACAA
	151.429	AAAAGCAAGAACAATAAAAGAATCAACAGTTATA						466.488	ACACAACAATCAAATATACACATAAGCTCCTTTAA							408.55	GCTTAATAAAGATCTTCACTAGGTTTATACCACAAAACAAATTGGGTAACAA
	151.429	AAAAGCAAGAACAATAAAAGAATCGAGTGTTATA						466.488	ACACAACAATCAAATATACACATAAGCTGATTTAA							408.55	GCTTAATAAAGATCTTCACTAGGTTTATACCACAAAACAAGTTGGGTAACAA
	151.429	AAAAGCAAGAACAATAAAAGAATCTACAGTTATA						466.488	ACACAACAATCAAATATACACATAAGCTTATTTAA							407.572	GCTTAATAAAGATCTTCACTAGGTTTATACCACAAAACAACTAGAGTAACAA
	151.429	AAAAGCAAGAACAATAAAAGAATTAACAGTTATA						466.488	ACACAACAATCAAATATACACATAAGCTTCTTTAA							404.889	GCTTAATAAAGATCTTCACTAGGTTTATACCACAAAACAACCGCGGTAACAA
	151.429	AAAAGCAAGAACAATAAAAGAATTCACAGTTATA						466.488	ACACAACAATCAAATATACACATAAGCTTTTTTAA							395.524	GCTTAATAAAGATCTTCACTAGGTTTATACCACAAAACAATTGGTCTAACAA
	151.429	AAAAGCAAGAACAATAAAAGAATTTACAGTTATA						466.488	ACACAACAATCAAATATACACATAAGTAACTTTAA							392.686	GCTTAATAAAGATCTTCACTAGGTTTATACCACAAAACAAAATGGTTAACAA
	151.429	AAAAGCAAGAACAATAAAAGAATTTTTAGTTATA						466.488	ACACAACAATCAAATATACACATAAGTAATTTTAA							392.686	GCTTAATAAAGATCTTCACTAGGTTTATACCACAAAACAACATGGTTAACAA
	151.429	AAAAGCAAGAACAATAAAAGAATCCATGGTTATA						466.488	ACACAACAATCAAATATACACATAAGTACCTTTAA							392.686	GCTTAATAAAGATCTTCACTAGGTTTATACCACAAAACAATATGGTTAACAA
	151.429	AAAAGCAAGAACAATAAAAGAATCCGAATTTATA						466.488	ACACAACAATCAAATATACACATAAGTACTTTTAA							392.333	GCTTAATAAAGATCTTCACTAGGTTTATACCACAAAACAATGGCCGTAACAA
	151.429	AAAAGCAAGAACAATAAAAGAATCTGTAGTTATA						466.488	ACACAACAATCAAATATACACATAAGTCCCTTTAA							390.571	GCTTAATAAAGATCTTCACTAGGTTTATACCACAAAACAACGGTAGTAACAA
	151.429	AAAAGCAAGAACAATAAAAGAATGTGAGATTATA						466.488	ACACAACAATCAAATATACACATAAGTCCTTTTAA							390.571	GCTTAATAAAGATCTTCACTAGGTTTATACCACAAAACAATGGATATAACAA
	151.429	AAAAGCAAGAACAATAAAAGAATTAGATATTATA						466.488	ACACAACAATCAAATATACACATAAGTCGATTTAA							390.571	GCTTAATAAAGATCTTCACTAGGTTTATACCACAAAACAATGTAGGTAACAA
	151.429	AAAAGCAAGAACAATAAAAGAATTCGTAGTTATA						466.488	ACACAACAATCAAATATACACATAAGTCTTTTTAA							390.571	GCTTAATAAAGATCTTCACTAGGTTTATACCACAAAACAAAGAAGATAACAA
	150.094	AAAAGCAAGAACAATAAAAGAATAGCGAGTTATA						466.488	ACACAACAATCAAATATACACATAAGTTAATTTAA							390.571	GCTTAATAAAGATCTTCACTAGGTTTATACCACAAAACAAAGAAGCTAACAA
	146.953	AAAAGCAAGAACAATAAAAGAATCGGTTTTTATA						466.488	ACACAACAATCAAATATACACATAAGTTACTTTAA							390.571	GCTTAATAAAGATCTTCACTAGGTTTATACCACAAAACAAAGAAGTTAACAA
	145.113	AAAAGCAAGAACAATAAAAGAATGGACGATTATA						466.488	ACACAACAATCAAATATACACATAAGTTAGTTTAA							390.571	GCTTAATAAAGATCTTCACTAGGTTTATACCACAAAACAAAGCAGATAACAA
	145.113	AAAAGCAAGAACAATAAAAGAATGGCATGTTATA						466.488	ACACAACAATCAAATATACACATAAGTTATTTTAA							390.571	GCTTAATAAAGATCTTCACTAGGTTTATACCACAAAACAAAGCAGCTAACAA
	145.113	AAAAGCAAGAACAATAAAAGAATGGCGAATTATA						466.488	ACACAACAATCAAATATACACATAAGTTCATTTAA							390.571	GCTTAATAAAGATCTTCACTAGGTTTATACCACAAAACAAAGCAGTTAACAA
	145.113	AAAAGCAAGAACAATAAAAGAATAGAGCCTTATA						466.488	ACACAACAATCAAATATACACATAAGTTCCTTTAA							390.571	GCTTAATAAAGATCTTCACTAGGTTTATACCACAAAACAAGCGTTGTAACAA
	145.113	AAAAGCAAGAACAATAAAAGAATTAAGCATTATA						466.488	ACACAACAATCAAATATACACATAAGTTCTTTTAA							390.571	GCTTAATAAAGATCTTCACTAGGTTTATACCACAAAACAAGTCGCGTAACAA
	145.113	AAAAGCAAGAACAATAAAAGAATTGAGTATTATA						466.488	ACACAACAATCAAATATACACATAAGTTTCTTTAA							390.571	GCTTAATAAAGATCTTCACTAGGTTTATACCACAAAACAAAACTGGTAACAA
	145.113	AAAAGCAAGAACAATAAAAGAATTGCGGTTTATA						466.488	ACACAACAATCAAATATACACATAAGTTTTTTTAA							390.571	GCTTAATAAAGATCTTCACTAGGTTTATACCACAAAACAATACTGGTAACAA
	144.765	AAAAGCAAGAACAATAAAAGAATACTAAGTTATA						466.488	ACACAACAATCAAATATACACATAGAAGAGTTTAA							389.636	GCTTAATAAAGATCTTCACTAGGTTTATACCACAAAACAAAAGAAGTAACAA
	144.765	AAAAGCAAGAACAATAAAAGAATCCTAAGTTATA						466.488	ACACAACAATCAAATATACACATAGAAGCGTTTAA							389.636	GCTTAATAAAGATCTTCACTAGGTTTATACCACAAAACAAAAGCAGTAACAA
	144.765	AAAAGCAAGAACAATAAAAGAATCGGACTTTATA						466.488	ACACAACAATCAAATATACACATAGCAGCGTTTAA							389.168	GCTTAATAAAGATCTTCACTAGGTTTATACCACAAAACAAGGCCAGTAACAA
	144.765	AAAAGCAAGAACAATAAAAGAATGATAAGTTATA						466.488	ACACAACAATCAAATATACACATAGCGGCGTTTAA							386.201	GCTTAATAAAGATCTTCACTAGGTTTATACCACAAAACAAACCGGATAACAA
	144.765	AAAAGCAAGAACAATAAAAGAATTCATAGTTATA						466.488	ACACAACAATCAAATATACACATAGTAGAGTTTAA							386.201	GCTTAATAAAGATCTTCACTAGGTTTATACCACAAAACAAACTGGATAACAA
	144.765	AAAAGCAAGAACAATAAAAGAATATGATATTATA						466.488	ACACAACAATCAAATATACACATAGTGACGTTTAA							382.225	GCTTAATAAAGATCTTCACTAGGTTTATACCACAAAACAAAGAGCTTAACAA
	144.765	AAAAGCAAGAACAATAAAAGAATTGGCAGTTATA						466.488	ACACAACAATCAAATATACACATAAAGAGCTTTAA							375.405	GCTTAATAAAGATCTTCACTAGGTTTATACCACAAAACAATTTGGTTAACAA
	143.489	AAAAGCAAGAACAATAAAAGAATCCAGAGTTATA						466.488	ACACAACAATCAAATATACACATAACGAGCTTTAA							373.383	GCTTAATAAAGATCTTCACTAGGTTTATACCACAAAACAACTTGGGTAACAA
	143.489	AAAAGCAAGAACAATAAAAGAATTTTGAGTTATA						462.308	ACACAACAATCAAATATACACATAGATTGGTTTAA							373.383	GCTTAATAAAGATCTTCACTAGGTTTATACCACAAAACAAGCTCGGTAACAA
	141.756	AAAAGCAAGAACAATAAAAGAATGGTCCCTTATA						458.165	ACACAACAATCAAATATACACATAAGAATGTTTAA							373.383	GCTTAATAAAGATCTTCACTAGGTTTATACCACAAAACAAGATGCGTAACAA
	139.478	AAAAGCAAGAACAATAAAAGAATCCGGTATTATA						458.165	ACACAACAATCAAATATACACATAAGACTGTTTAA							373.383	GCTTAATAAAGATCTTCACTAGGTTTATACCACAAAACAAGCTGCGTAACAA
	139.478	AAAAGCAAGAACAATAAAAGAATCCGGTGTTATA						449.45	ACACAACAATCAAATATACACATAAAGGTGTTTAA							373.383	GCTTAATAAAGATCTTCACTAGGTTTATACCACAAAACAAGGTGTGTAACAA
	139.478	AAAAGCAAGAACAATAAAAGAATATGGCGTTATA						449.45	ACACAACAATCAAATATACACATACAGGTGTTTAA							373.383	GCTTAATAAAGATCTTCACTAGGTTTATACCACAAAACAATTATGGTAACAA
	139.478	AAAAGCAAGAACAATAAAAGAATGAAACATTATA						449.45	ACACAACAATCAAATATACACATACGGGTGTTTAA							373.383	GCTTAATAAAGATCTTCACTAGGTTTATACCACAAAACAATTTTGGTAACAA
	139.478	AAAAGCAAGAACAATAAAAGAATGAACAATTATA						449.45	ACACAACAATCAAATATACACATAGAGTTCTTTAA							372.49	GCTTAATAAAGATCTTCACTAGGTTTATACCACAAAACAAAAGTAGTAACAA
	139.478	AAAAGCAAGAACAATAAAAGAATGATAAATTATA						449.45	ACACAACAATCAAATATACACATATAGGTGTTTAA							372.49	GCTTAATAAAGATCTTCACTAGGTTTATACCACAAAACAAACTGAGTAACAA
	139.478	AAAAGCAAGAACAATAAAAGAATGATATATTATA						449.45	ACACAACAATCAAATATACACATATGGGTGTTTAA							372.49	GCTTAATAAAGATCTTCACTAGGTTTATACCACAAAACAAGCTGAGTAACAA
	139.478	AAAAGCAAGAACAATAAAAGAATTAGCAATTATA						447.029	ACACAACAATCAAATATACACATAGATGGCTTTAA							370.038	GCTTAATAAAGATCTTCACTAGGTTTATACCACAAAACAAGACCGGTAACAA
	139.478	AAAAGCAAGAACAATAAAAGAATTAGTAATTATA						447.029	ACACAACAATCAAATATACACATAGGCCCATTTAA							369.206	GCTTAATAAAGATCTTCACTAGGTTTATACCACAAAACAAAGCGGATAACAA
	139.478	AAAAGCAAGAACAATAAAAGAATTAGTATTTATA						447.029	ACACAACAATCAAATATACACATATTCGGTTTTAA							369.206	GCTTAATAAAGATCTTCACTAGGTTTATACCACAAAACAACGCGGATAACAA
	139.478	AAAAGCAAGAACAATAAAAGAATTAGTTATTATA						445.959	ACACAACAATCAAATATACACATACCGTGGTTTAA							363.436	GCTTAATAAAGATCTTCACTAGGTTTATACCACAAAACAAGAGACTTAACAA
	138.727	AAAAGCAAGAACAATAAAAGAATGGATCTTTATA						445.959	ACACAACAATCAAATATACACATAGGGCCTTTTAA							361.804	GCTTAATAAAGATCTTCACTAGGTTTATACCACAAAACAATTCTGGTAACAA
	138.727	AAAAGCAAGAACAATAAAAGAATTCAGCATTATA						445.959	ACACAACAATCAAATATACACATATTGTGGTTTAA							361.479	GCTTAATAAAGATCTTCACTAGGTTTATACCACAAAACAAGCGGTTTAACAA
	138.727	AAAAGCAAGAACAATAAAAGAATAGAATGTTATA						445.959	ACACAACAATCAAATATACACATAAGTCTCTTTAA							356.952	GCTTAATAAAGATCTTCACTAGGTTTATACCACAAAACAAATGAGCTAACAA
	138.727	AAAAGCAAGAACAATAAAAGAATAGATAGTTATA						445.959	ACACAACAATCAAATATACACATAGTGAAGTTTAA							356.952	GCTTAATAAAGATCTTCACTAGGTTTATACCACAAAACAATGGTCGTAACAA
	138.727	AAAAGCAAGAACAATAAAAGAATGCGGGATTATA						445.959	ACACAACAATCAAATATACACATAGCTTGGTTTAA							356.952	GCTTAATAAAGATCTTCACTAGGTTTATACCACAAAACAAAGGTACTAACAA
	138.395	AAAAGCAAGAACAATAAAAGAATAGCACATTATA						445.959	ACACAACAATCAAATATACACATATCGCGGTTTAA							356.952	GCTTAATAAAGATCTTCACTAGGTTTATACCACAAAACAACGGCGATAACAA
	138.395	AAAAGCAAGAACAATAAAAGAATAGCATATTATA						442.028	ACACAACAATCAAATATACACATAACGGAATTTAA							356.952	GCTTAATAAAGATCTTCACTAGGTTTATACCACAAAACAACGGCGTTAACAA
	138.395	AAAAGCAAGAACAATAAAAGAATTGAGCGTTATA						442.028	ACACAACAATCAAATATACACATAACGGATTTTAA							356.952	GCTTAATAAAGATCTTCACTAGGTTTATACCACAAAACAATGGCAATAACAA
	138.395	AAAAGCAAGAACAATAAAAGAATACCCGGTTATA						442.028	ACACAACAATCAAATATACACATAATGGAATTTAA							356.952	GCTTAATAAAGATCTTCACTAGGTTTATACCACAAAACAATGGCACTAACAA
	138.395	AAAAGCAAGAACAATAAAAGAATACGAATTTATA						442.028	ACACAACAATCAAATATACACATACCGGAATTTAA							356.952	GCTTAATAAAGATCTTCACTAGGTTTATACCACAAAACAATGGCGATAACAA
	138.395	AAAAGCAAGAACAATAAAAGAATAGGCGATTATA						442.028	ACACAACAATCAAATATACACATACCGGATTTTAA							356.952	GCTTAATAAAGATCTTCACTAGGTTTATACCACAAAACAATGGCTCTAACAA
	138.395	AAAAGCAAGAACAATAAAAGAATATATAGTTATA						442.028	ACACAACAATCAAATATACACATACTGGAATTTAA							356.952	GCTTAATAAAGATCTTCACTAGGTTTATACCACAAAACAATGGCTTTAACAA
	138.395	AAAAGCAAGAACAATAAAAGAATCAGAAATTATA						442.028	ACACAACAATCAAATATACACATAGCGGAATTTAA							356.098	GCTTAATAAAGATCTTCACTAGGTTTATACCACAAAACAAGTGGAGTAACAA
	138.395	AAAAGCAAGAACAATAAAAGAATCAGAATTTATA						442.028	ACACAACAATCAAATATACACATAGTGGAATTTAA							356.098	GCTTAATAAAGATCTTCACTAGGTTTATACCACAAAACAAACGGCGTAACAA
	138.395	AAAAGCAAGAACAATAAAAGAATCAGATATTATA						442.028	ACACAACAATCAAATATACACATATCGGAATTTAA							356.098	GCTTAATAAAGATCTTCACTAGGTTTATACCACAAAACAACCGGCATAACAA
	138.395	AAAAGCAAGAACAATAAAAGAATCCGAAATTATA						442.028	ACACAACAATCAAATATACACATATTGGAATTTAA							356.098	GCTTAATAAAGATCTTCACTAGGTTTATACCACAAAACAACCGGCGTAACAA
	138.395	AAAAGCAAGAACAATAAAAGAATCTATAGTTATA						436.689	ACACAACAATCAAATATACACATAGGTGTCTTTAA							356.098	GCTTAATAAAGATCTTCACTAGGTTTATACCACAAAACAACCGGCTTAACAA
	138.395	AAAAGCAAGAACAATAAAAGAATGGGCTGTTATA						436.689	ACACAACAATCAAATATACACATAGGTGTTTTTAA							356.098	GCTTAATAAAGATCTTCACTAGGTTTATACCACAAAACAATCGGCATAACAA
	138.395	AAAAGCAAGAACAATAAAAGAATGTATAGTTATA						429.671	ACACAACAATCAAATATACACATAGAGCAGTTTAA							356.098	GCTTAATAAAGATCTTCACTAGGTTTATACCACAAAACAATCGGCGTAACAA
	138.395	AAAAGCAAGAACAATAAAAGAATTAGCAGTTATA						429.671	ACACAACAATCAAATATACACATAGTGGTATTTAA							356.098	GCTTAATAAAGATCTTCACTAGGTTTATACCACAAAACAATCGGCTTAACAA
	138.395	AAAAGCAAGAACAATAAAAGAATTCGAGTTTATA						427.357	ACACAACAATCAAATATACACATAGGCATGTTTAA							356.098	GCTTAATAAAGATCTTCACTAGGTTTATACCACAAAACAATTGGCTTAACAA
	138.395	AAAAGCAAGAACAATAAAAGAATTTGCGGTTATA						427.357	ACACAACAATCAAATATACACATATAGGGATTTAA							353.754	GCTTAATAAAGATCTTCACTAGGTTTATACCACAAAACAAAACCGGTAACAA
	137.175	AAAAGCAAGAACAATAAAAGAATCCGGAATTATA						426.334	ACACAACAATCAAATATACACATAAAGAAGTTTAA							347.442	GCTTAATAAAGATCTTCACTAGGTTTATACCACAAAACAAGAGATCTAACAA
	137.175	AAAAGCAAGAACAATAAAAGAATCCGGATTTATA						426.334	ACACAACAATCAAATATACACATAAAGACGTTTAA							345.882	GCTTAATAAAGATCTTCACTAGGTTTATACCACAAAACAACGGCAATAACAA
	137.175	AAAAGCAAGAACAATAAAAGAATAAGCATTTATA						426.334	ACACAACAATCAAATATACACATAAAGATGTTTAA							345.882	GCTTAATAAAGATCTTCACTAGGTTTATACCACAAAACAACGGCACTAACAA
	134.304	AAAAGCAAGAACAATAAAAGAATTGGTCCTTATA						426.334	ACACAACAATCAAATATACACATAACGAAGTTTAA							345.882	GCTTAATAAAGATCTTCACTAGGTTTATACCACAAAACAACGGCATTAACAA
	133.34	AAAAGCAAGAACAATAAAAGAATAATGTATTATA						426.334	ACACAACAATCAAATATACACATAACGACGTTTAA							343.092	GCTTAATAAAGATCTTCACTAGGTTTATACCACAAAACAACGCGGTTAACAA
	133.34	AAAAGCAAGAACAATAAAAGAATCAGGCTTTATA						426.334	ACACAACAATCAAATATACACATAACGATGTTTAA							343.092	GCTTAATAAAGATCTTCACTAGGTTTATACCACAAAACAAGAAGAATAACAA
	133.34	AAAAGCAAGAACAATAAAAGAATTAGGCTTTATA						426.334	ACACAACAATCAAATATACACATAATGACGTTTAA							343.092	GCTTAATAAAGATCTTCACTAGGTTTATACCACAAAACAAGAAGACTAACAA
	133.34	AAAAGCAAGAACAATAAAAGAATGATAATTTATA						426.334	ACACAACAATCAAATATACACATAAGCGATTTTAA							343.092	GCTTAATAAAGATCTTCACTAGGTTTATACCACAAAACAAGAAGATTAACAA
	132.622	AAAAGCAAGAACAATAAAAGAATACAGAATTATA						426.334	ACACAACAATCAAATATACACATAAGTGACTTTAA							343.092	GCTTAATAAAGATCTTCACTAGGTTTATACCACAAAACAAGAAGCATAACAA
	132.622	AAAAGCAAGAACAATAAAAGAATACAGCATTATA						426.334	ACACAACAATCAAATATACACATAAGTGCATTTAA							343.092	GCTTAATAAAGATCTTCACTAGGTTTATACCACAAAACAAGAAGTATAACAA
	132.622	AAAAGCAAGAACAATAAAAGAATACAGTATTATA						426.334	ACACAACAATCAAATATACACATAGTAGCGTTTAA							343.092	GCTTAATAAAGATCTTCACTAGGTTTATACCACAAAACAAGAAGTCTAACAA
	132.622	AAAAGCAAGAACAATAAAAGAATACGGGCTTATA						426.334	ACACAACAATCAAATATACACATACGGTCGTTTAA							343.092	GCTTAATAAAGATCTTCACTAGGTTTATACCACAAAACAAGAAGTTTAACAA
	132.622	AAAAGCAAGAACAATAAAAGAATATGGGCTTATA						426.334	ACACAACAATCAAATATACACATATGGTCGTTTAA							343.092	GCTTAATAAAGATCTTCACTAGGTTTATACCACAAAACAAGCAGAATAACAA
	132.622	AAAAGCAAGAACAATAAAAGAATCAGGGCTTATA						422.576	ACACAACAATCAAATATACACATACTGGATTTTAA							343.092	GCTTAATAAAGATCTTCACTAGGTTTATACCACAAAACAAGCAGACTAACAA
	132.622	AAAAGCAAGAACAATAAAAGAATCCGGGCTTATA						422.514	ACACAACAATCAAATATACACATAATGATGTTTAA							343.092	GCTTAATAAAGATCTTCACTAGGTTTATACCACAAAACAAGCAGATTAACAA
	132.622	AAAAGCAAGAACAATAAAAGAATCTGGGCTTATA						417.472	ACACAACAATCAAATATACACATAGGTCATTTTAA							343.092	GCTTAATAAAGATCTTCACTAGGTTTATACCACAAAACAAGCAGCATAACAA
	132.622	AAAAGCAAGAACAATAAAAGAATGGAATCTTATA						410.763	ACACAACAATCAAATATACACATAGAGCACTTTAA							343.092	GCTTAATAAAGATCTTCACTAGGTTTATACCACAAAACAAGCAGCTTAACAA
	132.622	AAAAGCAAGAACAATAAAAGAATTAGGGCTTATA						410.763	ACACAACAATCAAATATACACATAACGGTCTTTAA							343.092	GCTTAATAAAGATCTTCACTAGGTTTATACCACAAAACAAGCAGTCTAACAA
	132.622	AAAAGCAAGAACAATAAAAGAATTGAGCTTTATA						410.763	ACACAACAATCAAATATACACATAGCGGTCTTTAA							343.092	GCTTAATAAAGATCTTCACTAGGTTTATACCACAAAACAAGCAGTTTAACAA
	132.622	AAAAGCAAGAACAATAAAAGAATTTGGGCTTATA						408.55	ACACAACAATCAAATATACACATAGGCTTGTTTAA							343.092	GCTTAATAAAGATCTTCACTAGGTTTATACCACAAAACAAGGTGTCTAACAA
	132.304	AAAAGCAAGAACAATAAAAGAATGTTGGGTTATA						407.572	ACACAACAATCAAATATACACATATTTGGGTTTAA							343.092	GCTTAATAAAGATCTTCACTAGGTTTATACCACAAAACAAGTAGAATAACAA
	132.304	AAAAGCAAGAACAATAAAAGAATAATGTGTTATA						407.572	ACACAACAATCAAATATACACATAAGTAAATTTAA							343.092	GCTTAATAAAGATCTTCACTAGGTTTATACCACAAAACAAGTAGATTAACAA
	132.304	AAAAGCAAGAACAATAAAAGAATCCAGCGTTATA						407.572	ACACAACAATCAAATATACACATAAGTACATTTAA							343.092	GCTTAATAAAGATCTTCACTAGGTTTATACCACAAAACAAGTAGCATAACAA
	132.304	AAAAGCAAGAACAATAAAAGAATCCAGTGTTATA						407.572	ACACAACAATCAAATATACACATAAGTATCTTTAA							343.092	GCTTAATAAAGATCTTCACTAGGTTTATACCACAAAACAAGTAGCTTAACAA
	132.304	AAAAGCAAGAACAATAAAAGAATCTTTAGTTATA						407.572	ACACAACAATCAAATATACACATAAGTCACTTTAA							342.783	GCTTAATAAAGATCTTCACTAGGTTTATACCACAAAACAATGGCCATAACAA
	132.304	AAAAGCAAGAACAATAAAAGAATGCGAAGTTATA						407.572	ACACAACAATCAAATATACACATAAGTCTATTTAA							341.244	GCTTAATAAAGATCTTCACTAGGTTTATACCACAAAACAAACTCGGTAACAA
	132.304	AAAAGCAAGAACAATAAAAGAATGCGTAGTTATA						407.572	ACACAACAATCAAATATACACATAAGTCTGTTTAA							341.244	GCTTAATAAAGATCTTCACTAGGTTTATACCACAAAACAAGTTGCGTAACAA
	132.304	AAAAGCAAGAACAATAAAAGAATTATAAGTTATA						407.572	ACACAACAATCAAATATACACATAATGAAGTTTAA							340.427	GCTTAATAAAGATCTTCACTAGGTTTATACCACAAAACAAATGGCATAACAA
	132.304	AAAAGCAAGAACAATAAAAGAATTCCTAGTTATA						407.572	ACACAACAATCAAATATACACATATGCTGGTTTAA							340.427	GCTTAATAAAGATCTTCACTAGGTTTATACCACAAAACAAATGGCTTAACAA
	132.304	AAAAGCAAGAACAATAAAAGAATCGGATCTTATA						395.524	ACACAACAATCAAATATACACATACGGTGCTTTAA							339.406	GCTTAATAAAGATCTTCACTAGGTTTATACCACAAAACAAGAGCCATAACAA
	131.138	AAAAGCAAGAACAATAAAAGAATGCAGAGTTATA						395.524	ACACAACAATCAAATATACACATATGGTGCTTTAA							339.406	GCTTAATAAAGATCTTCACTAGGTTTATACCACAAAACAAGAGCCCTAACAA
	127.472	AAAAGCAAGAACAATAAAAGAATCCTGTATTATA						392.686	ACACAACAATCAAATATACACATATAGGCTTTTAA							339.406	GCTTAATAAAGATCTTCACTAGGTTTATACCACAAAACAAGAGCCGTAACAA
	127.472	AAAAGCAAGAACAATAAAAGAATCTGGCATTATA						390.571	ACACAACAATCAAATATACACATATGAGATTTTAA							335.861	GCTTAATAAAGATCTTCACTAGGTTTATACCACAAAACAAACGGCATAACAA
	127.472	AAAAGCAAGAACAATAAAAGAATCTGGCGTTATA						390.571	ACACAACAATCAAATATACACATATGTGGTTTTAA							334.402	GCTTAATAAAGATCTTCACTAGGTTTATACCACAAAACAACCCGGATAACAA
	127.472	AAAAGCAAGAACAATAAAAGAATGAGCCTTTATA						389.636	ACACAACAATCAAATATACACATAAGCACGTTTAA							331.357	GCTTAATAAAGATCTTCACTAGGTTTATACCACAAAACAAAAGGCCTAACAA
	127.472	AAAAGCAAGAACAATAAAAGAATGAGCGCTTATA						389.636	ACACAACAATCAAATATACACATAAGCGCGTTTAA							330.364	GCTTAATAAAGATCTTCACTAGGTTTATACCACAAAACAAGAGCGCTAACAA
	126.786	AAAAGCAAGAACAATAAAAGAATAAAAGTTTATA						389.636	ACACAACAATCAAATATACACATAAGCGCTTTTAA							327.993	GCTTAATAAAGATCTTCACTAGGTTTATACCACAAAACAAGGTGTTTAACAA
	126.786	AAAAGCAAGAACAATAAAAGAATAACAGTTTATA						389.636	ACACAACAATCAAATATACACATAAGCGTATTTAA							327.993	GCTTAATAAAGATCTTCACTAGGTTTATACCACAAAACAAACCGGTTAACAA
	126.786	AAAAGCAAGAACAATAAAAGAATAATAGTTTATA						389.636	ACACAACAATCAAATATACACATAAGTGCTTTTAA							327.993	GCTTAATAAAGATCTTCACTAGGTTTATACCACAAAACAAGGCGCATAACAA
	126.786	AAAAGCAAGAACAATAAAAGAATACAAGTTTATA						389.636	ACACAACAATCAAATATACACATACTTTGGTTTAA							327.993	GCTTAATAAAGATCTTCACTAGGTTTATACCACAAAACAAGTGGGCTAACAA
	126.786	AAAAGCAAGAACAATAAAAGAATATAAGTTTATA						389.636	ACACAACAATCAAATATACACATAGCAGAGTTTAA							327.698	GCTTAATAAAGATCTTCACTAGGTTTATACCACAAAACAACGGCTATAACAA
	126.786	AAAAGCAAGAACAATAAAAGAATCAAAGTTTATA						389.636	ACACAACAATCAAATATACACATATCTTGGTTTAA							327.698	GCTTAATAAAGATCTTCACTAGGTTTATACCACAAAACAACGGCTTTAACAA
	126.786	AAAAGCAAGAACAATAAAAGAATCACAGTTTATA						389.636	ACACAACAATCAAATATACACATATTATGGTTTAA							326.227	GCTTAATAAAGATCTTCACTAGGTTTATACCACAAAACAAGTCTGGTAACAA
	126.786	AAAAGCAAGAACAATAAAAGAATCTAAGTTTATA						389.636	ACACAACAATCAAATATACACATATTCTGGTTTAA							326.227	GCTTAATAAAGATCTTCACTAGGTTTATACCACAAAACAAGTGTAGTAACAA
	126.786	AAAAGCAAGAACAATAAAAGAATCTCAGTTTATA						389.636	ACACAACAATCAAATATACACATATTTCGGTTTAA							326.227	GCTTAATAAAGATCTTCACTAGGTTTATACCACAAAACAATAGAGCTAACAA
	126.786	AAAAGCAAGAACAATAAAAGAATGGCAACTTATA						389.636	ACACAACAATCAAATATACACATAGGCGTGTTTAA							325.446	GCTTAATAAAGATCTTCACTAGGTTTATACCACAAAACAATTGGCATAACAA
	126.786	AAAAGCAAGAACAATAAAAGAATGGGGCCTTATA						381.537	ACACAACAATCAAATATACACATAGGTCGCTTTAA							318.968	GCTTAATAAAGATCTTCACTAGGTTTATACCACAAAACAACGGCTCTAACAA
	126.786	AAAAGCAAGAACAATAAAAGAATGTAAGTTTATA						381.537	ACACAACAATCAAATATACACATAGGTTGATTTAA							316.775	GCTTAATAAAGATCTTCACTAGGTTTATACCACAAAACAAACGGCTTAACAA
	126.786	AAAAGCAAGAACAATAAAAGAATGTAGAATTATA						375.405	ACACAACAATCAAATATACACATAGAGTGCTTTAA							313.559	GCTTAATAAAGATCTTCACTAGGTTTATACCACAAAACAAGCAGTATAACAA
	126.786	AAAAGCAAGAACAATAAAAGAATTAAAGTTTATA						375.405	ACACAACAATCAAATATACACATAGCGGTTTTTAA							313.559	GCTTAATAAAGATCTTCACTAGGTTTATACCACAAAACAAAATGGCTAACAA
	126.786	AAAAGCAAGAACAATAAAAGAATTACAGTTTATA						375.405	ACACAACAATCAAATATACACATAGTGGCATTTAA							313.559	GCTTAATAAAGATCTTCACTAGGTTTATACCACAAAACAAATCGGCTAACAA
	126.786	AAAAGCAAGAACAATAAAAGAATTCAAGTTTATA						373.383	ACACAACAATCAAATATACACATAAACGGATTTAA							313.559	GCTTAATAAAGATCTTCACTAGGTTTATACCACAAAACAAATTGGCTAACAA
	126.786	AAAAGCAAGAACAATAAAAGAATTTAAGTTTATA						373.383	ACACAACAATCAAATATACACATAAATGGATTTAA							313.559	GCTTAATAAAGATCTTCACTAGGTTTATACCACAAAACAACATGGCTAACAA
	126.786	AAAAGCAAGAACAATAAAAGAATTTCAGTTTATA						373.383	ACACAACAATCAAATATACACATAACCGGATTTAA							313.559	GCTTAATAAAGATCTTCACTAGGTTTATACCACAAAACAACTCGGCTAACAA
	126.482	AAAAGCAAGAACAATAAAAGAATACGAAATTATA						373.383	ACACAACAATCAAATATACACATAACTGGATTTAA							313.559	GCTTAATAAAGATCTTCACTAGGTTTATACCACAAAACAATATGGCTAACAA
	126.482	AAAAGCAAGAACAATAAAAGAATAGGCTGTTATA						373.383	ACACAACAATCAAATATACACATAATCGGATTTAA							313.559	GCTTAATAAAGATCTTCACTAGGTTTATACCACAAAACAATCCGGCTAACAA
	126.482	AAAAGCAAGAACAATAAAAGAATAGTGAATTATA						373.383	ACACAACAATCAAATATACACATAATTGGATTTAA							313.559	GCTTAATAAAGATCTTCACTAGGTTTATACCACAAAACAATTCGGCTAACAA
	126.482	AAAAGCAAGAACAATAAAAGAATAGTGCATTATA						373.383	ACACAACAATCAAATATACACATACACGGATTTAA							311.87	GCTTAATAAAGATCTTCACTAGGTTTATACCACAAAACAAAAGACGTAACAA
	126.482	AAAAGCAAGAACAATAAAAGAATGACTGGTTATA						373.383	ACACAACAATCAAATATACACATACATGGATTTAA							311.87	GCTTAATAAAGATCTTCACTAGGTTTATACCACAAAACAAAAGATGTAACAA
	126.482	AAAAGCAAGAACAATAAAAGAATGGCGAGTTATA						373.383	ACACAACAATCAAATATACACATACCCGGATTTAA							311.87	GCTTAATAAAGATCTTCACTAGGTTTATACCACAAAACAAACGAAGTAACAA
	126.482	AAAAGCAAGAACAATAAAAGAATTCAGCGTTATA						373.383	ACACAACAATCAAATATACACATACCTGGATTTAA							311.87	GCTTAATAAAGATCTTCACTAGGTTTATACCACAAAACAAACGACGTAACAA
	126.482	AAAAGCAAGAACAATAAAAGAATTCTTGGTTATA						373.383	ACACAACAATCAAATATACACATACGCGGATTTAA							311.87	GCTTAATAAAGATCTTCACTAGGTTTATACCACAAAACAAACGATGTAACAA
	126.482	AAAAGCAAGAACAATAAAAGAATAAAATGTTATA						373.383	ACACAACAATCAAATATACACATACTCGGATTTAA							311.87	GCTTAATAAAGATCTTCACTAGGTTTATACCACAAAACAAATGAAGTAACAA
	126.482	AAAAGCAAGAACAATAAAAGAATAATATGTTATA						373.383	ACACAACAATCAAATATACACATACTTGGATTTAA							311.87	GCTTAATAAAGATCTTCACTAGGTTTATACCACAAAACAAATGACGTAACAA
	126.482	AAAAGCAAGAACAATAAAAGAATACAATGTTATA						373.383	ACACAACAATCAAATATACACATAATTGGTTTTAA							311.87	GCTTAATAAAGATCTTCACTAGGTTTATACCACAAAACAAATGATGTAACAA
	126.482	AAAAGCAAGAACAATAAAAGAATAGCTCGTTATA						373.383	ACACAACAATCAAATATACACATACTTGGTTTTAA							311.87	GCTTAATAAAGATCTTCACTAGGTTTATACCACAAAACAACAGAAGTAACAA
	126.482	AAAAGCAAGAACAATAAAAGAATAGTATGTTATA						373.383	ACACAACAATCAAATATACACATATGAGTTTTTAA							311.87	GCTTAATAAAGATCTTCACTAGGTTTATACCACAAAACAACAGACGTAACAA
	126.482	AAAAGCAAGAACAATAAAAGAATATAATGTTATA						372.49	ACACAACAATCAAATATACACATAAGACTTTTTAA							311.87	GCTTAATAAAGATCTTCACTAGGTTTATACCACAAAACAACAGATGTAACAA
	126.482	AAAAGCAAGAACAATAAAAGAATATGCAGTTATA						372.49	ACACAACAATCAAATATACACATAAGTATTTTTAA							311.87	GCTTAATAAAGATCTTCACTAGGTTTATACCACAAAACAACCGACGTAACAA
	126.482	AAAAGCAAGAACAATAAAAGAATCAAATGTTATA						372.49	ACACAACAATCAAATATACACATAAGTCAATTTAA							311.87	GCTTAATAAAGATCTTCACTAGGTTTATACCACAAAACAACTGAAGTAACAA
	126.482	AAAAGCAAGAACAATAAAAGAATCAGCAGTTATA						372.49	ACACAACAATCAAATATACACATAAGTGCGTTTAA							311.87	GCTTAATAAAGATCTTCACTAGGTTTATACCACAAAACAACTGACGTAACAA
	126.482	AAAAGCAAGAACAATAAAAGAATCCACAGTTATA						372.49	ACACAACAATCAAATATACACATAAGTTTATTTAA							311.87	GCTTAATAAAGATCTTCACTAGGTTTATACCACAAAACAACTGATGTAACAA
	126.482	AAAAGCAAGAACAATAAAAGAATCTTATGTTATA						372.49	ACACAACAATCAAATATACACATAAGTTTGTTTAA							311.87	GCTTAATAAAGATCTTCACTAGGTTTATACCACAAAACAAGATGTGTAACAA
	126.482	AAAAGCAAGAACAATAAAAGAATGAAATGTTATA						372.49	ACACAACAATCAAATATACACATACGGCAATTTAA							311.87	GCTTAATAAAGATCTTCACTAGGTTTATACCACAAAACAATAGAAGTAACAA
	126.482	AAAAGCAAGAACAATAAAAGAATGATATGTTATA						372.49	ACACAACAATCAAATATACACATACGGCACTTTAA							311.87	GCTTAATAAAGATCTTCACTAGGTTTATACCACAAAACAATCGAAGTAACAA
	126.482	AAAAGCAAGAACAATAAAAGAATGTAATGTTATA						372.49	ACACAACAATCAAATATACACATACGGCATTTTAA							311.87	GCTTAATAAAGATCTTCACTAGGTTTATACCACAAAACAATCGACGTAACAA
	126.482	AAAAGCAAGAACAATAAAAGAATTAAATGTTATA						372.49	ACACAACAATCAAATATACACATACGGCGTTTTAA							311.87	GCTTAATAAAGATCTTCACTAGGTTTATACCACAAAACAATCGATGTAACAA
	126.482	AAAAGCAAGAACAATAAAAGAATTCAATGTTATA						372.49	ACACAACAATCAAATATACACATATGGCAATTTAA							311.87	GCTTAATAAAGATCTTCACTAGGTTTATACCACAAAACAATTGAAGTAACAA
	125.367	AAAAGCAAGAACAATAAAAGAATGCGGATTTATA						372.49	ACACAACAATCAAATATACACATATGGCACTTTAA							311.87	GCTTAATAAAGATCTTCACTAGGTTTATACCACAAAACAATTGACGTAACAA
	125.367	AAAAGCAAGAACAATAAAAGAATGTGGAATTATA						372.49	ACACAACAATCAAATATACACATATGGCATTTTAA							311.87	GCTTAATAAAGATCTTCACTAGGTTTATACCACAAAACAATTGATGTAACAA
	123.853	AAAAGCAAGAACAATAAAAGAATGGTCCGTTATA						372.49	ACACAACAATCAAATATACACATATTGAGATTTAA							311.87	GCTTAATAAAGATCTTCACTAGGTTTATACCACAAAACAAATTTGGTAACAA
	123.853	AAAAGCAAGAACAATAAAAGAATGGTGCTTTATA						372.49	ACACAACAATCAAATATACACATATTTTGGTTTAA							311.87	GCTTAATAAAGATCTTCACTAGGTTTATACCACAAAACAACGTCGGTAACAA
	123.853	AAAAGCAAGAACAATAAAAGAATGGTTTTTTATA						356.952	ACACAACAATCAAATATACACATAGGAACTTTTAA							311.87	GCTTAATAAAGATCTTCACTAGGTTTATACCACAAAACAACGTTGGTAACAA
	122.743	AAAAGCAAGAACAATAAAAGAATCTGTAATTATA						356.952	ACACAACAATCAAATATACACATAGTGGGCTTTAA							310.75	GCTTAATAAAGATCTTCACTAGGTTTATACCACAAAACAAGGCCTGTAACAA
	122.743	AAAAGCAAGAACAATAAAAGAATCTGTATTTATA						356.952	ACACAACAATCAAATATACACATAGGCTAGTTTAA							309.354	GCTTAATAAAGATCTTCACTAGGTTTATACCACAAAACAAAGCGGCTAACAA
	121.863	AAAAGCAAGAACAATAAAAGAATGAAGTTTTATA						356.952	ACACAACAATCAAATATACACATATGAGTCTTTAA							304.657	GCTTAATAAAGATCTTCACTAGGTTTATACCACAAAACAACGGTTATAACAA
	121.863	AAAAGCAAGAACAATAAAAGAATGAGCAGTTATA						356.098	ACACAACAATCAAATATACACATAGCCGGGTTTAA							304.657	GCTTAATAAAGATCTTCACTAGGTTTATACCACAAAACAACGGTTCTAACAA
	121.206	AAAAGCAAGAACAATAAAAGAATAAAGGCTTATA						356.098	ACACAACAATCAAATATACACATAAGAACCTTTAA							304.657	GCTTAATAAAGATCTTCACTAGGTTTATACCACAAAACAACGGTTTTAACAA
	121.206	AAAAGCAAGAACAATAAAAGAATACAGGCTTATA						356.098	ACACAACAATCAAATATACACATAAGGCCGTTTAA							299.761	GCTTAATAAAGATCTTCACTAGGTTTATACCACAAAACAAGGCTAGTAACAA
	121.206	AAAAGCAAGAACAATAAAAGAATATAGGCTTATA						356.098	ACACAACAATCAAATATACACATAAGTAAGTTTAA							299.761	GCTTAATAAAGATCTTCACTAGGTTTATACCACAAAACAAGGGTATTAACAA
	121.206	AAAAGCAAGAACAATAAAAGAATCAAGGCTTATA						356.098	ACACAACAATCAAATATACACATAAGTTCGTTTAA							299.761	GCTTAATAAAGATCTTCACTAGGTTTATACCACAAAACAAGGTATCTAACAA
	121.206	AAAAGCAAGAACAATAAAAGAATCCAGGCTTATA						356.098	ACACAACAATCAAATATACACATACCGAGCTTTAA							299.761	GCTTAATAAAGATCTTCACTAGGTTTATACCACAAAACAAGTGGGATAACAA
	121.206	AAAAGCAAGAACAATAAAAGAATCTAGGCTTATA						356.098	ACACAACAATCAAATATACACATATAGAGCTTTAA							298.146	GCTTAATAAAGATCTTCACTAGGTTTATACCACAAAACAATTTGGGTAACAA
	121.206	AAAAGCAAGAACAATAAAAGAATGATAGTTTATA						356.098	ACACAACAATCAAATATACACATATATTGGTTTAA							298.146	GCTTAATAAAGATCTTCACTAGGTTTATACCACAAAACAATAGATGTAACAA
	121.206	AAAAGCAAGAACAATAAAAGAATGGACTCTTATA						356.098	ACACAACAATCAAATATACACATATCGAGCTTTAA							297.432	GCTTAATAAAGATCTTCACTAGGTTTATACCACAAAACAAAGTGAATAACAA
	121.206	AAAAGCAAGAACAATAAAAGAATTAAGGCTTATA						356.098	ACACAACAATCAAATATACACATATGTTGGTTTAA							297.432	GCTTAATAAAGATCTTCACTAGGTTTATACCACAAAACAAAGTGACTAACAA
	121.206	AAAAGCAAGAACAATAAAAGAATTCAGGCTTATA						353.754	ACACAACAATCAAATATACACATAGGTTGTTTTAA							297.432	GCTTAATAAAGATCTTCACTAGGTTTATACCACAAAACAAAGTGATTAACAA
	121.206	AAAAGCAAGAACAATAAAAGAATTTAGGCTTATA						352.958	ACACAACAATCAAATATACACATAGCGGATTTTAA							297.432	GCTTAATAAAGATCTTCACTAGGTTTATACCACAAAACAACTCGAGTAACAA
	121.206	AAAAGCAAGAACAATAAAAGAATGGTCGTTTATA						352.958	ACACAACAATCAAATATACACATATGGGATTTTAA							295.474	GCTTAATAAAGATCTTCACTAGGTTTATACCACAAAACAACCTCGGTAACAA
	121.206	AAAAGCAAGAACAATAAAAGAATCTTGGTTTATA						343.092	ACACAACAATCAAATATACACATAGAGACTTTTAA							295.474	GCTTAATAAAGATCTTCACTAGGTTTATACCACAAAACAACCTTGGTAACAA
	120.916	AAAAGCAAGAACAATAAAAGAATGCAAAGTTATA						341.244	ACACAACAATCAAATATACACATATACGGATTTAA							295.474	GCTTAATAAAGATCTTCACTAGGTTTATACCACAAAACAACACTGGTAACAA
	120.916	AAAAGCAAGAACAATAAAAGAATGCACAGTTATA						341.244	ACACAACAATCAAATATACACATATCCGGATTTAA							295.474	GCTTAATAAAGATCTTCACTAGGTTTATACCACAAAACAACCATGGTAACAA
	120.916	AAAAGCAAGAACAATAAAAGAATGCATAGTTATA						341.244	ACACAACAATCAAATATACACATATCTGGATTTAA							295.474	GCTTAATAAAGATCTTCACTAGGTTTATACCACAAAACAACGCTGGTAACAA
	120.916	AAAAGCAAGAACAATAAAAGAATGTGCAGTTATA						341.244	ACACAACAATCAAATATACACATAGACGGCTTTAA							295.474	GCTTAATAAAGATCTTCACTAGGTTTATACCACAAAACAACTCTGGTAACAA
	120.916	AAAAGCAAGAACAATAAAAGAATAACTCGTTATA						341.244	ACACAACAATCAAATATACACATATATGGTTTTAA							294.148	GCTTAATAAAGATCTTCACTAGGTTTATACCACAAAACAAGCGACATAACAA
	120.916	AAAAGCAAGAACAATAAAAGAATAAGACGTTATA						341.244	ACACAACAATCAAATATACACATATCTGGTTTTAA							293.444	GCTTAATAAAGATCTTCACTAGGTTTATACCACAAAACAAGCGGCATAACAA
	120.916	AAAAGCAAGAACAATAAAAGAATAGCGAATTATA						341.244	ACACAACAATCAAATATACACATATTGGGATTTAA							291.25	GCTTAATAAAGATCTTCACTAGGTTTATACCACAAAACAACGGTGATAACAA
	120.916	AAAAGCAAGAACAATAAAAGAATATATCGTTATA						340.427	ACACAACAATCAAATATACACATAAGCTACTTTAA							288.64	GCTTAATAAAGATCTTCACTAGGTTTATACCACAAAACAATTGGTTTAACAA
	120.916	AAAAGCAAGAACAATAAAAGAATCACTCGTTATA						340.427	ACACAACAATCAAATATACACATAAGTGAATTTAA							286.569	GCTTAATAAAGATCTTCACTAGGTTTATACCACAAAACAAACCGGCTAACAA
	120.916	AAAAGCAAGAACAATAAAAGAATTACTCGTTATA						340.427	ACACAACAATCAAATATACACATACGGCGATTTAA							286.569	GCTTAATAAAGATCTTCACTAGGTTTATACCACAAAACAAACTGGCTAACAA
	120.916	AAAAGCAAGAACAATAAAAGAATTGGATCTTATA						340.427	ACACAACAATCAAATATACACATATGGCGATTTAA							286.569	GCTTAATAAAGATCTTCACTAGGTTTATACCACAAAACAAGGTATTTAACAA
	120.916	AAAAGCAAGAACAATAAAAGAATCCGATGTTATA						330.364	ACACAACAATCAAATATACACATATGGTCTTTTAA							286.569	GCTTAATAAAGATCTTCACTAGGTTTATACCACAAAACAAACTGGTTAACAA
	120.916	AAAAGCAAGAACAATAAAAGAATGGCGCGTTATA						327.993	ACACAACAATCAAATATACACATAACGGCATTTAA							285.026	GCTTAATAAAGATCTTCACTAGGTTTATACCACAAAACAAAAAGCGTAACAA
	119.85	AAAAGCAAGAACAATAAAAGAATAAGCAATTATA						327.993	ACACAACAATCAAATATACACATAACGGCGTTTAA							285.026	GCTTAATAAAGATCTTCACTAGGTTTATACCACAAAACAAAAAGTGTAACAA
	119.85	AAAAGCAAGAACAATAAAAGAATAAGTAATTATA						327.993	ACACAACAATCAAATATACACATAATGGCATTTAA							285.026	GCTTAATAAAGATCTTCACTAGGTTTATACCACAAAACAAACAGCGTAACAA
	119.85	AAAAGCAAGAACAATAAAAGAATCAGGACTTATA						327.993	ACACAACAATCAAATATACACATAATGGCGTTTAA							285.026	GCTTAATAAAGATCTTCACTAGGTTTATACCACAAAACAAACAGTGTAACAA
	119.85	AAAAGCAAGAACAATAAAAGAATCGGGACTTATA						327.993	ACACAACAATCAAATATACACATACCGGCATTTAA							285.026	GCTTAATAAAGATCTTCACTAGGTTTATACCACAAAACAACAAGCGTAACAA
	119.85	AAAAGCAAGAACAATAAAAGAATTAGGACTTATA						327.993	ACACAACAATCAAATATACACATACCGGCGTTTAA							285.026	GCTTAATAAAGATCTTCACTAGGTTTATACCACAAAACAACAAGTGTAACAA
	119.85	AAAAGCAAGAACAATAAAAGAATTCTGAGTTATA						327.993	ACACAACAATCAAATATACACATACTGGCATTTAA							285.026	GCTTAATAAAGATCTTCACTAGGTTTATACCACAAAACAACCAGCGTAACAA
	117.342	AAAAGCAAGAACAATAAAAGAATCGGTGCTTATA						327.993	ACACAACAATCAAATATACACATACTGGCGTTTAA							285.026	GCTTAATAAAGATCTTCACTAGGTTTATACCACAAAACAAGCTGTGTAACAA
	117.342	AAAAGCAAGAACAATAAAAGAATAGGTTCTTATA						327.993	ACACAACAATCAAATATACACATAGCGGCATTTAA							285.026	GCTTAATAAAGATCTTCACTAGGTTTATACCACAAAACAAGTGATGTAACAA
	117.342	AAAAGCAAGAACAATAAAAGAATGGGTTCTTATA						327.993	ACACAACAATCAAATATACACATATTGGCATTTAA							285.026	GCTTAATAAAGATCTTCACTAGGTTTATACCACAAAACAATAAGTGTAACAA
	115.872	AAAAGCAAGAACAATAAAAGAATAAACGTTTATA						327.993	ACACAACAATCAAATATACACATATTGGCGTTTAA							285.026	GCTTAATAAAGATCTTCACTAGGTTTATACCACAAAACAATCAGCGTAACAA
	115.872	AAAAGCAAGAACAATAAAAGAATACACGTTTATA						326.52	ACACAACAATCAAATATACACATAGAGTTGTTTAA							285.026	GCTTAATAAAGATCTTCACTAGGTTTATACCACAAAACAATCAGTGTAACAA
	115.872	AAAAGCAAGAACAATAAAAGAATATACGTTTATA						326.227	ACACAACAATCAAATATACACATACGAAGTTTTAA							285.026	GCTTAATAAAGATCTTCACTAGGTTTATACCACAAAACAATGGCATTAACAA
	115.872	AAAAGCAAGAACAATAAAAGAATATCAGTTTATA						326.227	ACACAACAATCAAATATACACATACGACGTTTTAA							285.026	GCTTAATAAAGATCTTCACTAGGTTTATACCACAAAACAATTAGCGTAACAA
	115.872	AAAAGCAAGAACAATAAAAGAATCAACGTTTATA						326.227	ACACAACAATCAAATATACACATACGATGTTTTAA							282.472	GCTTAATAAAGATCTTCACTAGGTTTATACCACAAAACAACCGAGTTAACAA
	115.872	AAAAGCAAGAACAATAAAAGAATCCAAGTTTATA						326.227	ACACAACAATCAAATATACACATACTGGGCTTTAA							282.472	GCTTAATAAAGATCTTCACTAGGTTTATACCACAAAACAACCGATGTAACAA
	115.872	AAAAGCAAGAACAATAAAAGAATCCACGTTTATA						326.227	ACACAACAATCAAATATACACATATTGGGCTTTAA							278.934	GCTTAATAAAGATCTTCACTAGGTTTATACCACAAAACAAGAAGCTTAACAA
	115.872	AAAAGCAAGAACAATAAAAGAATCTACGTTTATA						325.446	ACACAACAATCAAATATACACATAAGACCGTTTAA							277.432	GCTTAATAAAGATCTTCACTAGGTTTATACCACAAAACAAGCGACTTAACAA
	115.872	AAAAGCAAGAACAATAAAAGAATGGCACTTTATA						325.446	ACACAACAATCAAATATACACATAAGATTCTTTAA							276.768	GCTTAATAAAGATCTTCACTAGGTTTATACCACAAAACAAGCGGCTTAACAA
	115.872	AAAAGCAAGAACAATAAAAGAATTAACGTTTATA						325.446	ACACAACAATCAAATATACACATAAGCACATTTAA							273.958	GCTTAATAAAGATCTTCACTAGGTTTATACCACAAAACAAGGTTCCTAACAA
	115.872	AAAAGCAAGAACAATAAAAGAATTCACGTTTATA						325.446	ACACAACAATCAAATATACACATAAGCGCATTTAA							273.958	GCTTAATAAAGATCTTCACTAGGTTTATACCACAAAACAAAGACGTTAACAA
	115.872	AAAAGCAAGAACAATAAAAGAATTCCGGATTATA						325.446	ACACAACAATCAAATATACACATAAGCTCATTTAA							273.958	GCTTAATAAAGATCTTCACTAGGTTTATACCACAAAACAAAGATGTTAACAA
	115.872	AAAAGCAAGAACAATAAAAGAATTTACGTTTATA						325.446	ACACAACAATCAAATATACACATAAGTACGTTTAA							273.958	GCTTAATAAAGATCTTCACTAGGTTTATACCACAAAACAACGAAGTTAACAA
	115.872	AAAAGCAAGAACAATAAAAGAATAGACGTTTATA						325.446	ACACAACAATCAAATATACACATAAGTCCGTTTAA							273.958	GCTTAATAAAGATCTTCACTAGGTTTATACCACAAAACAACGACGTTAACAA
	115.872	AAAAGCAAGAACAATAAAAGAATCGAGTTTTATA						325.446	ACACAACAATCAAATATACACATACAGAAGTTTAA							273.958	GCTTAATAAAGATCTTCACTAGGTTTATACCACAAAACAACGATGTTAACAA
	115.872	AAAAGCAAGAACAATAAAAGAATGCAGAATTATA						325.446	ACACAACAATCAAATATACACATACAGACGTTTAA							273.958	GCTTAATAAAGATCTTCACTAGGTTTATACCACAAAACAATGAAGTTAACAA
	115.872	AAAAGCAAGAACAATAAAAGAATGCAGTATTATA						325.446	ACACAACAATCAAATATACACATACAGATGTTTAA							273.958	GCTTAATAAAGATCTTCACTAGGTTTATACCACAAAACAATGACGTTAACAA
	115.872	AAAAGCAAGAACAATAAAAGAATGTAGCATTATA						325.446	ACACAACAATCAAATATACACATACCATGGTTTAA							273.958	GCTTAATAAAGATCTTCACTAGGTTTATACCACAAAACAATGATGTTAACAA
	115.595	AAAAGCAAGAACAATAAAAGAATAAATCGTTATA						325.446	ACACAACAATCAAATATACACATACCGAAGTTTAA							272.482	GCTTAATAAAGATCTTCACTAGGTTTATACCACAAAACAAGAGTAGTAACAA
	115.595	AAAAGCAAGAACAATAAAAGAATAATACGTTATA						325.446	ACACAACAATCAAATATACACATACCGACGTTTAA							271.83	GCTTAATAAAGATCTTCACTAGGTTTATACCACAAAACAAATGGCGTAACAA
	115.595	AAAAGCAAGAACAATAAAAGAATACTACGTTATA						325.446	ACACAACAATCAAATATACACATACCGATGTTTAA							271.83	GCTTAATAAAGATCTTCACTAGGTTTATACCACAAAACAACTGGCATAACAA
	115.595	AAAAGCAAGAACAATAAAAGAATAGCTGGTTATA						325.446	ACACAACAATCAAATATACACATACTGAAGTTTAA							271.83	GCTTAATAAAGATCTTCACTAGGTTTATACCACAAAACAACTGGCTTAACAA
	115.595	AAAAGCAAGAACAATAAAAGAATAGTACATTATA						325.446	ACACAACAATCAAATATACACATACTGACGTTTAA							271.83	GCTTAATAAAGATCTTCACTAGGTTTATACCACAAAACAAGTGCAGTAACAA
	115.595	AAAAGCAAGAACAATAAAAGAATAGTACGTTATA						325.446	ACACAACAATCAAATATACACATAGCGAAATTTAA							271.503	GCTTAATAAAGATCTTCACTAGGTTTATACCACAAAACAAGGCCTATAACAA
	115.595	AAAAGCAAGAACAATAAAAGAATATCTAGTTATA						325.446	ACACAACAATCAAATATACACATAGCGAATTTTAA							270.284	GCTTAATAAAGATCTTCACTAGGTTTATACCACAAAACAAAACGGCTAACAA
	115.595	AAAAGCAAGAACAATAAAAGAATATCTCGTTATA						325.446	ACACAACAATCAAATATACACATAGCGACATTTAA							270.284	GCTTAATAAAGATCTTCACTAGGTTTATACCACAAAACAACACGGCTAACAA
	115.595	AAAAGCAAGAACAATAAAAGAATCCAAAGTTATA						325.446	ACACAACAATCAAATATACACATAGCGACCTTTAA							270.284	GCTTAATAAAGATCTTCACTAGGTTTATACCACAAAACAATACGGCTAACAA
	115.595	AAAAGCAAGAACAATAAAAGAATCCAATGTTATA						325.446	ACACAACAATCAAATATACACATAGCGTAGTTTAA							268.185	GCTTAATAAAGATCTTCACTAGGTTTATACCACAAAACAAAGCGACTAACAA
	115.595	AAAAGCAAGAACAATAAAAGAATCCTACGTTATA						325.446	ACACAACAATCAAATATACACATAGTGAAATTTAA							263.795	GCTTAATAAAGATCTTCACTAGGTTTATACCACAAAACAAGAGTAATAACAA
	115.595	AAAAGCAAGAACAATAAAAGAATCCTTAGTTATA						325.446	ACACAACAATCAAATATACACATAGTGACATTTAA							263.795	GCTTAATAAAGATCTTCACTAGGTTTATACCACAAAACAAGAGTACTAACAA
	115.595	AAAAGCAAGAACAATAAAAGAATCTAATGTTATA						325.446	ACACAACAATCAAATATACACATAGTGATTTTTAA							263.795	GCTTAATAAAGATCTTCACTAGGTTTATACCACAAAACAAGAGTATTAACAA
	115.595	AAAAGCAAGAACAATAAAAGAATCTAGCGTTATA						325.446	ACACAACAATCAAATATACACATATAGAAGTTTAA							263.795	GCTTAATAAAGATCTTCACTAGGTTTATACCACAAAACAAGAGTCATAACAA
	115.595	AAAAGCAAGAACAATAAAAGAATCTCTAGTTATA						325.446	ACACAACAATCAAATATACACATATAGACGTTTAA							263.795	GCTTAATAAAGATCTTCACTAGGTTTATACCACAAAACAAGAGTCCTAACAA
	115.595	AAAAGCAAGAACAATAAAAGAATCTCTCGTTATA						325.446	ACACAACAATCAAATATACACATATAGATGTTTAA							263.795	GCTTAATAAAGATCTTCACTAGGTTTATACCACAAAACAAGAGTCGTAACAA
	115.595	AAAAGCAAGAACAATAAAAGAATCTTACGTTATA						325.446	ACACAACAATCAAATATACACATATCGAAGTTTAA							263.795	GCTTAATAAAGATCTTCACTAGGTTTATACCACAAAACAAGAGTCTTAACAA
	115.595	AAAAGCAAGAACAATAAAAGAATTACTAGTTATA						325.446	ACACAACAATCAAATATACACATATCGACGTTTAA							263.795	GCTTAATAAAGATCTTCACTAGGTTTATACCACAAAACAAGAGTGATAACAA
	115.595	AAAAGCAAGAACAATAAAAGAATTATACGTTATA						325.446	ACACAACAATCAAATATACACATATCGATGTTTAA							263.795	GCTTAATAAAGATCTTCACTAGGTTTATACCACAAAACAAGAGTGCTAACAA
	115.595	AAAAGCAAGAACAATAAAAGAATTGGCAATTATA						325.446	ACACAACAATCAAATATACACATATTGAAGTTTAA							263.795	GCTTAATAAAGATCTTCACTAGGTTTATACCACAAAACAAGAGTTATAACAA
	115.595	AAAAGCAAGAACAATAAAAGAATTGGCATTTATA						325.446	ACACAACAATCAAATATACACATATTGACGTTTAA							263.795	GCTTAATAAAGATCTTCACTAGGTTTATACCACAAAACAAGAGTTCTAACAA
	115.595	AAAAGCAAGAACAATAAAAGAATTTTACGTTATA						325.446	ACACAACAATCAAATATACACATAAGAGTGTTTAA							263.795	GCTTAATAAAGATCTTCACTAGGTTTATACCACAAAACAAGAGTTGTAACAA
	115.595	AAAAGCAAGAACAATAAAAGAATACGTAGTTATA						325.446	ACACAACAATCAAATATACACATACGAGTGTTTAA							263.795	GCTTAATAAAGATCTTCACTAGGTTTATACCACAAAACAAGAGTTTTAACAA
	115.595	AAAAGCAAGAACAATAAAAGAATCTGACGTTATA						325.446	ACACAACAATCAAATATACACATATGAGTGTTTAA							261.902	GCTTAATAAAGATCTTCACTAGGTTTATACCACAAAACAATGAGTCTAACAA
	115.595	AAAAGCAAGAACAATAAAAGAATGTGAATTTATA						322.577	ACACAACAATCAAATATACACATAAAAGAGTTTAA							260.491	GCTTAATAAAGATCTTCACTAGGTTTATACCACAAAACAAAGGTGTTAACAA
	115.595	AAAAGCAAGAACAATAAAAGAATTCGAAGTTATA						322.577	ACACAACAATCAAATATACACATAAACGAGTTTAA							260.491	GCTTAATAAAGATCTTCACTAGGTTTATACCACAAAACAACGGCGCTAACAA
	115.595	AAAAGCAAGAACAATAAAAGAATTTGATGTTATA						322.577	ACACAACAATCAAATATACACATAAATGAGTTTAA							260.491	GCTTAATAAAGATCTTCACTAGGTTTATACCACAAAACAACGTGGGTAACAA
	114.576	AAAAGCAAGAACAATAAAAGAATAACGAGTTATA						322.577	ACACAACAATCAAATATACACATAACCGAGTTTAA							260.491	GCTTAATAAAGATCTTCACTAGGTTTATACCACAAAACAAGACGTGTAACAA
	113.192	AAAAGCAAGAACAATAAAAGAATGGTCAGTTATA						322.577	ACACAACAATCAAATATACACATAACTGAGTTTAA							260.491	GCTTAATAAAGATCTTCACTAGGTTTATACCACAAAACAATGATGGTAACAA
	112.785	AAAAGCAAGAACAATAAAAGAATGCAGCATTATA						322.577	ACACAACAATCAAATATACACATAATAGAGTTTAA							260.491	GCTTAATAAAGATCTTCACTAGGTTTATACCACAAAACAATGGCGCTAACAA
	112.515	AAAAGCAAGAACAATAAAAGAATGCAGCGTTATA						322.577	ACACAACAATCAAATATACACATAATCGAGTTTAA							259.868	GCTTAATAAAGATCTTCACTAGGTTTATACCACAAAACAACAGCAGTAACAA
	112.178	AAAAGCAAGAACAATAAAAGAATATGTAATTATA						322.577	ACACAACAATCAAATATACACATACAAGAGTTTAA							259.868	GCTTAATAAAGATCTTCACTAGGTTTATACCACAAAACAACTGGCGTAACAA
	112.178	AAAAGCAAGAACAATAAAAGAATATGTATTTATA						322.577	ACACAACAATCAAATATACACATACACGAGTTTAA							259.868	GCTTAATAAAGATCTTCACTAGGTTTATACCACAAAACAATAGCAGTAACAA
	112.178	AAAAGCAAGAACAATAAAAGAATGTGTAATTATA						322.577	ACACAACAATCAAATATACACATACATGAGTTTAA							259.868	GCTTAATAAAGATCTTCACTAGGTTTATACCACAAAACAATGGGCTTAACAA
	111.373	AAAAGCAAGAACAATAAAAGAATAGCGTTTTATA						322.577	ACACAACAATCAAATATACACATACCCGAGTTTAA							259.868	GCTTAATAAAGATCTTCACTAGGTTTATACCACAAAACAATTGGCGTAACAA
	111.173	AAAAGCAAGAACAATAAAAGAATTCGTAATTATA						322.577	ACACAACAATCAAATATACACATACCTGAGTTTAA							254.466	GCTTAATAAAGATCTTCACTAGGTTTATACCACAAAACAACGGTAATAACAA
	110.773	AAAAGCAAGAACAATAAAAGAATTTTAGTTTATA						322.577	ACACAACAATCAAATATACACATACTAGAGTTTAA							252.186	GCTTAATAAAGATCTTCACTAGGTTTATACCACAAAACAAATGGTCTAACAA
	110.773	AAAAGCAAGAACAATAAAAGAATTTAGAATTATA						322.577	ACACAACAATCAAATATACACATACTCGAGTTTAA							252.186	GCTTAATAAAGATCTTCACTAGGTTTATACCACAAAACAAATGGTTTAACAA
	110.773	AAAAGCAAGAACAATAAAAGAATTTAGCATTATA						322.577	ACACAACAATCAAATATACACATAGACGAGTTTAA							250.377	GCTTAATAAAGATCTTCACTAGGTTTATACCACAAAACAATGAGTATAACAA
	110.773	AAAAGCAAGAACAATAAAAGAATTTAGTATTATA						322.577	ACACAACAATCAAATATACACATAGATGAGTTTAA							250.377	GCTTAATAAAGATCTTCACTAGGTTTATACCACAAAACAAAAGCGTTAACAA
	110.773	AAAAGCAAGAACAATAAAAGAATAGAGCATTATA						322.577	ACACAACAATCAAATATACACATAGCTGAGTTTAA							250.377	GCTTAATAAAGATCTTCACTAGGTTTATACCACAAAACAACAGCGTTAACAA
	110.773	AAAAGCAAGAACAATAAAAGAATCGAAGTTTATA						322.577	ACACAACAATCAAATATACACATAGTCGAGTTTAA							250.377	GCTTAATAAAGATCTTCACTAGGTTTATACCACAAAACAATAGCGTTAACAA
	110.773	AAAAGCAAGAACAATAAAAGAATGGAGACTTATA						322.577	ACACAACAATCAAATATACACATATAAGAGTTTAA							249.028	GCTTAATAAAGATCTTCACTAGGTTTATACCACAAAACAAAAGGTGTAACAA
	110.773	AAAAGCAAGAACAATAAAAGAATGGTTGTTTATA						322.577	ACACAACAATCAAATATACACATATACGAGTTTAA							249.028	GCTTAATAAAGATCTTCACTAGGTTTATACCACAAAACAAAGGGTATAACAA
	110.773	AAAAGCAAGAACAATAAAAGAATTCGGGCTTATA						322.577	ACACAACAATCAAATATACACATATCCGAGTTTAA							249.028	GCTTAATAAAGATCTTCACTAGGTTTATACCACAAAACAAAGAAAATAACAA
	110.508	AAAAGCAAGAACAATAAAAGAATAAAACGTTATA						322.577	ACACAACAATCAAATATACACATATGCGAGTTTAA							249.028	GCTTAATAAAGATCTTCACTAGGTTTATACCACAAAACAAAGAAACTAACAA
	110.508	AAAAGCAAGAACAATAAAAGAATAACACGTTATA						322.577	ACACAACAATCAAATATACACATATTCGAGTTTAA							249.028	GCTTAATAAAGATCTTCACTAGGTTTATACCACAAAACAAAGAAAGTAACAA
	110.508	AAAAGCAAGAACAATAAAAGAATAACTAGTTATA						313.559	ACACAACAATCAAATATACACATAGAGAACTTTAA							249.028	GCTTAATAAAGATCTTCACTAGGTTTATACCACAAAACAAAGAAATTAACAA
	110.508	AAAAGCAAGAACAATAAAAGAATACAACGTTATA						311.87	ACACAACAATCAAATATACACATACAGGGCTTTAA							249.028	GCTTAATAAAGATCTTCACTAGGTTTATACCACAAAACAAAGAACATAACAA
	110.508	AAAAGCAAGAACAATAAAAGAATAGCACGTTATA						311.87	ACACAACAATCAAATATACACATAGGCCGATTTAA							249.028	GCTTAATAAAGATCTTCACTAGGTTTATACCACAAAACAAAGAACGTAACAA
	110.508	AAAAGCAAGAACAATAAAAGAATAGCTCATTATA						311.124	ACACAACAATCAAATATACACATAAGACGCTTTAA							249.028	GCTTAATAAAGATCTTCACTAGGTTTATACCACAAAACAAAGAATATAACAA
	110.508	AAAAGCAAGAACAATAAAAGAATATAACGTTATA						311.124	ACACAACAATCAAATATACACATAAGATGCTTTAA							249.028	GCTTAATAAAGATCTTCACTAGGTTTATACCACAAAACAAAGAATGTAACAA
	110.508	AAAAGCAAGAACAATAAAAGAATATCACGTTATA						311.124	ACACAACAATCAAATATACACATAAGCTAATTTAA							249.028	GCTTAATAAAGATCTTCACTAGGTTTATACCACAAAACAAAGAATTTAACAA
	110.508	AAAAGCAAGAACAATAAAAGAATCAAACGTTATA						311.124	ACACAACAATCAAATATACACATAAGCTGCTTTAA							249.028	GCTTAATAAAGATCTTCACTAGGTTTATACCACAAAACAAAGACAATAACAA
	110.508	AAAAGCAAGAACAATAAAAGAATCACACGTTATA						311.124	ACACAACAATCAAATATACACATAAGCTTGTTTAA							249.028	GCTTAATAAAGATCTTCACTAGGTTTATACCACAAAACAAAGACACTAACAA
	110.508	AAAAGCAAGAACAATAAAAGAATCCAACGTTATA						311.124	ACACAACAATCAAATATACACATAAGTTGATTTAA							249.028	GCTTAATAAAGATCTTCACTAGGTTTATACCACAAAACAAAGACAGTAACAA
	110.508	AAAAGCAAGAACAATAAAAGAATCTAACGTTATA						311.124	ACACAACAATCAAATATACACATAAGTTGCTTTAA							249.028	GCTTAATAAAGATCTTCACTAGGTTTATACCACAAAACAAAGACATTAACAA
	110.508	AAAAGCAAGAACAATAAAAGAATCTCACGTTATA						311.124	ACACAACAATCAAATATACACATAGCTCGGTTTAA							249.028	GCTTAATAAAGATCTTCACTAGGTTTATACCACAAAACAAAGACGATAACAA
	110.508	AAAAGCAAGAACAATAAAAGAATGAAACGTTATA						311.124	ACACAACAATCAAATATACACATAGGGCCGTTTAA							249.028	GCTTAATAAAGATCTTCACTAGGTTTATACCACAAAACAAAGACTATAACAA
	110.508	AAAAGCAAGAACAATAAAAGAATGTACAGTTATA						311.124	ACACAACAATCAAATATACACATAGTGACCTTTAA							249.028	GCTTAATAAAGATCTTCACTAGGTTTATACCACAAAACAAAGACTCTAACAA
	110.508	AAAAGCAAGAACAATAAAAGAATTAAACGTTATA						308.381	ACACAACAATCAAATATACACATAACGGACTTTAA							249.028	GCTTAATAAAGATCTTCACTAGGTTTATACCACAAAACAAAGACTGTAACAA
	110.508	AAAAGCAAGAACAATAAAAGAATTACACGTTATA						308.381	ACACAACAATCAAATATACACATACCGGACTTTAA							249.028	GCTTAATAAAGATCTTCACTAGGTTTATACCACAAAACAAAGACTTTAACAA
	110.508	AAAAGCAAGAACAATAAAAGAATTCTAAGTTATA						308.381	ACACAACAATCAAATATACACATAGCGGACTTTAA							249.028	GCTTAATAAAGATCTTCACTAGGTTTATACCACAAAACAAAGATAATAACAA
	110.508	AAAAGCAAGAACAATAAAAGAATTGGACTTTATA						308.381	ACACAACAATCAAATATACACATATCGGACTTTAA							249.028	GCTTAATAAAGATCTTCACTAGGTTTATACCACAAAACAAAGATACTAACAA
	110.508	AAAAGCAAGAACAATAAAAGAATTTAACGTTATA						308.381	ACACAACAATCAAATATACACATATTAGAGTTTAA							249.028	GCTTAATAAAGATCTTCACTAGGTTTATACCACAAAACAAAGATATTAACAA
	110.508	AAAAGCAAGAACAATAAAAGAATTTCACGTTATA						298.146	ACACAACAATCAAATATACACATAAAGCGTTTTAA							249.028	GCTTAATAAAGATCTTCACTAGGTTTATACCACAAAACAAAGATCATAACAA
	110.508	AAAAGCAAGAACAATAAAAGAATACGATGTTATA						298.146	ACACAACAATCAAATATACACATACAGCGTTTTAA							249.028	GCTTAATAAAGATCTTCACTAGGTTTATACCACAAAACAAAGATCCTAACAA
	110.508	AAAAGCAAGAACAATAAAAGAATAGAAGATTATA						297.432	ACACAACAATCAAATATACACATAAAAGCGTTTAA							249.028	GCTTAATAAAGATCTTCACTAGGTTTATACCACAAAACAAAGATCGTAACAA
	110.508	AAAAGCAAGAACAATAAAAGAATCAGACGTTATA						297.432	ACACAACAATCAAATATACACATAACAGCGTTTAA							249.028	GCTTAATAAAGATCTTCACTAGGTTTATACCACAAAACAAAGATCTTAACAA
	110.508	AAAAGCAAGAACAATAAAAGAATCAGTAGTTATA						297.432	ACACAACAATCAAATATACACATAATAGCGTTTAA							249.028	GCTTAATAAAGATCTTCACTAGGTTTATACCACAAAACAAAGATGATAACAA
	110.508	AAAAGCAAGAACAATAAAAGAATGATCGGTTATA						297.432	ACACAACAATCAAATATACACATACAAGCGTTTAA							249.028	GCTTAATAAAGATCTTCACTAGGTTTATACCACAAAACAAAGATGCTAACAA
	110.508	AAAAGCAAGAACAATAAAAGAATGTGAGCTTATA						297.432	ACACAACAATCAAATATACACATACTAGCGTTTAA							249.028	GCTTAATAAAGATCTTCACTAGGTTTATACCACAAAACAAAGATTATAACAA
	110.508	AAAAGCAAGAACAATAAAAGAATTAGACGTTATA						297.432	ACACAACAATCAAATATACACATATAAGCGTTTAA							249.028	GCTTAATAAAGATCTTCACTAGGTTTATACCACAAAACAAAGATTCTAACAA
	109.534	AAAAGCAAGAACAATAAAAGAATAATGAATTATA						297.432	ACACAACAATCAAATATACACATATCAGCGTTTAA							249.028	GCTTAATAAAGATCTTCACTAGGTTTATACCACAAAACAAAGATTGTAACAA
	109.386	AAAAGCAAGAACAATAAAAGAATAAAAAATTATA						297.432	ACACAACAATCAAATATACACATATTAGCGTTTAA							249.028	GCTTAATAAAGATCTTCACTAGGTTTATACCACAAAACAAAGATTTTAACAA
	109.386	AAAAGCAAGAACAATAAAAGAATAAAAATTTATA						297.432	ACACAACAATCAAATATACACATAGTGATCTTTAA							249.028	GCTTAATAAAGATCTTCACTAGGTTTATACCACAAAACAAAGCAAATAACAA
	109.386	AAAAGCAAGAACAATAAAAGAATAAAATATTATA						297.432	ACACAACAATCAAATATACACATAGCCTGGTTTAA							249.028	GCTTAATAAAGATCTTCACTAGGTTTATACCACAAAACAAAGCAACTAACAA
	109.386	AAAAGCAAGAACAATAAAAGAATAAACAATTATA						294.767	ACACAACAATCAAATATACACATACTGATGTTTAA							249.028	GCTTAATAAAGATCTTCACTAGGTTTATACCACAAAACAAAGCAAGTAACAA
	109.386	AAAAGCAAGAACAATAAAAGAATAAATAATTATA						286.569	ACACAACAATCAAATATACACATAGAAGTATTTAA							249.028	GCTTAATAAAGATCTTCACTAGGTTTATACCACAAAACAAAGCAATTAACAA
	109.386	AAAAGCAAGAACAATAAAAGAATAAATATTTATA						286.569	ACACAACAATCAAATATACACATAGAAGTTTTTAA							249.028	GCTTAATAAAGATCTTCACTAGGTTTATACCACAAAACAAAGCACATAACAA
	109.386	AAAAGCAAGAACAATAAAAGAATAAATTATTATA						286.569	ACACAACAATCAAATATACACATAGACGTATTTAA							249.028	GCTTAATAAAGATCTTCACTAGGTTTATACCACAAAACAAAGCACGTAACAA
	109.386	AAAAGCAAGAACAATAAAAGAATAACAAATTATA						286.569	ACACAACAATCAAATATACACATAGAGCGCTTTAA							249.028	GCTTAATAAAGATCTTCACTAGGTTTATACCACAAAACAAAGCACTTAACAA
	109.386	AAAAGCAAGAACAATAAAAGAATAACAATTTATA						286.569	ACACAACAATCAAATATACACATAGAGTCGTTTAA							249.028	GCTTAATAAAGATCTTCACTAGGTTTATACCACAAAACAAAGCATATAACAA
	109.386	AAAAGCAAGAACAATAAAAGAATAATAAATTATA						286.569	ACACAACAATCAAATATACACATAGATGTTTTTAA							249.028	GCTTAATAAAGATCTTCACTAGGTTTATACCACAAAACAAAGCATCTAACAA
	109.386	AAAAGCAAGAACAATAAAAGAATAATAATTTATA						285.026	ACACAACAATCAAATATACACATATGAGCATTTAA							249.028	GCTTAATAAAGATCTTCACTAGGTTTATACCACAAAACAAAGCATGTAACAA
	109.386	AAAAGCAAGAACAATAAAAGAATAATATATTATA						285.026	ACACAACAATCAAATATACACATATTCGGATTTAA							249.028	GCTTAATAAAGATCTTCACTAGGTTTATACCACAAAACAAAGCATTTAACAA
	109.386	AAAAGCAAGAACAATAAAAGAATACAAAATTATA						284.343	ACACAACAATCAAATATACACATAAGCCCCTTTAA							249.028	GCTTAATAAAGATCTTCACTAGGTTTATACCACAAAACAAAGCGCTTAACAA
	109.386	AAAAGCAAGAACAATAAAAGAATACAAATTTATA						284.343	ACACAACAATCAAATATACACATAAGCCCGTTTAA							249.028	GCTTAATAAAGATCTTCACTAGGTTTATACCACAAAACAAAGCGTCTAACAA
	109.386	AAAAGCAAGAACAATAAAAGAATACAATATTATA						284.343	ACACAACAATCAAATATACACATAAGCCCTTTTAA							249.028	GCTTAATAAAGATCTTCACTAGGTTTATACCACAAAACAAAGCGTTTAACAA
	109.386	AAAAGCAAGAACAATAAAAGAATACACAATTATA						284.343	ACACAACAATCAAATATACACATACCAGCGTTTAA							249.028	GCTTAATAAAGATCTTCACTAGGTTTATACCACAAAACAAAGCTAATAACAA
	109.386	AAAAGCAAGAACAATAAAAGAATACTGAATTATA						281.837	ACACAACAATCAAATATACACATAATTGAGTTTAA							249.028	GCTTAATAAAGATCTTCACTAGGTTTATACCACAAAACAAAGCTACTAACAA
	109.386	AAAAGCAAGAACAATAAAAGAATACTTAATTATA						281.837	ACACAACAATCAAATATACACATACTTGAGTTTAA							249.028	GCTTAATAAAGATCTTCACTAGGTTTATACCACAAAACAAAGCTATTAACAA
	109.386	AAAAGCAAGAACAATAAAAGAATATAAAATTATA						278.433	ACACAACAATCAAATATACACATAGGTGATTTTAA							249.028	GCTTAATAAAGATCTTCACTAGGTTTATACCACAAAACAAAGCTCATAACAA
	109.386	AAAAGCAAGAACAATAAAAGAATATAAATTTATA						278.433	ACACAACAATCAAATATACACATAGGTGCCTTTAA							249.028	GCTTAATAAAGATCTTCACTAGGTTTATACCACAAAACAAAGCTCCTAACAA
	109.386	AAAAGCAAGAACAATAAAAGAATATAATATTATA						273.958	ACACAACAATCAAATATACACATAGAGTGATTTAA							249.028	GCTTAATAAAGATCTTCACTAGGTTTATACCACAAAACAAAGCTCGTAACAA
	109.386	AAAAGCAAGAACAATAAAAGAATATACAATTATA						273.958	ACACAACAATCAAATATACACATATCGGCGTTTAA							249.028	GCTTAATAAAGATCTTCACTAGGTTTATACCACAAAACAAAGCTCTTAACAA
	109.386	AAAAGCAAGAACAATAAAAGAATATCAAATTATA						272.482	ACACAACAATCAAATATACACATAGAAGAATTTAA							249.028	GCTTAATAAAGATCTTCACTAGGTTTATACCACAAAACAAAGCTGATAACAA
	109.386	AAAAGCAAGAACAATAAAAGAATATCAATTTATA						272.482	ACACAACAATCAAATATACACATAGAAGACTTTAA							249.028	GCTTAATAAAGATCTTCACTAGGTTTATACCACAAAACAAAGCTGCTAACAA
	109.386	AAAAGCAAGAACAATAAAAGAATATCTAATTATA						272.482	ACACAACAATCAAATATACACATAGAAGATTTTAA							249.028	GCTTAATAAAGATCTTCACTAGGTTTATACCACAAAACAAAGCTGTTAACAA
	109.386	AAAAGCAAGAACAATAAAAGAATCAAAAATTATA						272.482	ACACAACAATCAAATATACACATAGAAGCATTTAA							249.028	GCTTAATAAAGATCTTCACTAGGTTTATACCACAAAACAAAGCTTCTAACAA
	109.386	AAAAGCAAGAACAATAAAAGAATCAAAATTTATA						272.482	ACACAACAATCAAATATACACATAGCAGAATTTAA							249.028	GCTTAATAAAGATCTTCACTAGGTTTATACCACAAAACAAAGCTTTTAACAA
	109.386	AAAAGCAAGAACAATAAAAGAATCAAATATTATA						272.482	ACACAACAATCAAATATACACATAGCAGACTTTAA							249.028	GCTTAATAAAGATCTTCACTAGGTTTATACCACAAAACAAAGTAGATAACAA
	109.386	AAAAGCAAGAACAATAAAAGAATCAACAATTATA						272.482	ACACAACAATCAAATATACACATAGCAGATTTTAA							249.028	GCTTAATAAAGATCTTCACTAGGTTTATACCACAAAACAAAGTAGCTAACAA
	109.386	AAAAGCAAGAACAATAAAAGAATCACAAATTATA						272.482	ACACAACAATCAAATATACACATAGCAGCATTTAA							249.028	GCTTAATAAAGATCTTCACTAGGTTTATACCACAAAACAAAGTAGTTAACAA
	109.386	AAAAGCAAGAACAATAAAAGAATCACAATTTATA						272.482	ACACAACAATCAAATATACACATAGCAGTATTTAA							249.028	GCTTAATAAAGATCTTCACTAGGTTTATACCACAAAACAAGCGCTGTAACAA
	109.386	AAAAGCAAGAACAATAAAAGAATCTAAAATTATA						272.482	ACACAACAATCAAATATACACATAGCAGTTTTTAA							249.028	GCTTAATAAAGATCTTCACTAGGTTTATACCACAAAACAAATGCGGTAACAA
	109.386	AAAAGCAAGAACAATAAAAGAATCTAAATTTATA						272.482	ACACAACAATCAAATATACACATAGTAGAATTTAA							248.432	GCTTAATAAAGATCTTCACTAGGTTTATACCACAAAACAACAGTAGTAACAA
	109.386	AAAAGCAAGAACAATAAAAGAATCTAATATTATA						272.482	ACACAACAATCAAATATACACATAGTAGACTTTAA							248.432	GCTTAATAAAGATCTTCACTAGGTTTATACCACAAAACAAAAGAAATAACAA
	109.386	AAAAGCAAGAACAATAAAAGAATCTACAATTATA						272.482	ACACAACAATCAAATATACACATAGTAGCATTTAA							248.432	GCTTAATAAAGATCTTCACTAGGTTTATACCACAAAACAAAAGAACTAACAA
	109.386	AAAAGCAAGAACAATAAAAGAATCTCAAATTATA						272.482	ACACAACAATCAAATATACACATAGTAGTTTTTAA							248.432	GCTTAATAAAGATCTTCACTAGGTTTATACCACAAAACAAAAGAATTAACAA
	109.386	AAAAGCAAGAACAATAAAAGAATCTCAATTTATA						272.482	ACACAACAATCAAATATACACATATATGGATTTAA							248.432	GCTTAATAAAGATCTTCACTAGGTTTATACCACAAAACAAAAGACATAACAA
	109.386	AAAAGCAAGAACAATAAAAGAATCTCTAATTATA						272.482	ACACAACAATCAAATATACACATAGGCCGCTTTAA							248.432	GCTTAATAAAGATCTTCACTAGGTTTATACCACAAAACAAAAGATATAACAA
	109.386	AAAAGCAAGAACAATAAAAGAATCTTAAATTATA						272.482	ACACAACAATCAAATATACACATAGGCCTATTTAA							248.432	GCTTAATAAAGATCTTCACTAGGTTTATACCACAAAACAAAAGATTTAACAA
	109.386	AAAAGCAAGAACAATAAAAGAATCTTAATTTATA						272.482	ACACAACAATCAAATATACACATAGGCCTCTTTAA							248.432	GCTTAATAAAGATCTTCACTAGGTTTATACCACAAAACAAAAGCAATAACAA
	109.386	AAAAGCAAGAACAATAAAAGAATCTTATATTATA						272.482	ACACAACAATCAAATATACACATAGGCCTGTTTAA							248.432	GCTTAATAAAGATCTTCACTAGGTTTATACCACAAAACAAAAGCACTAACAA
	109.386	AAAAGCAAGAACAATAAAAGAATCTTTAATTATA						272.482	ACACAACAATCAAATATACACATAGGCCTTTTTAA							248.432	GCTTAATAAAGATCTTCACTAGGTTTATACCACAAAACAAAAGCATTAACAA
	109.386	AAAAGCAAGAACAATAAAAGAATGTAAAATTATA						272.482	ACACAACAATCAAATATACACATAGGCTATTTTAA							248.432	GCTTAATAAAGATCTTCACTAGGTTTATACCACAAAACAAAAGCGATAACAA
	109.386	AAAAGCAAGAACAATAAAAGAATGTAATATTATA						271.83	ACACAACAATCAAATATACACATAAGACCATTTAA							248.432	GCTTAATAAAGATCTTCACTAGGTTTATACCACAAAACAAAAGCTATAACAA
	109.386	AAAAGCAAGAACAATAAAAGAATTAAAAATTATA						271.83	ACACAACAATCAAATATACACATAAGCCCATTTAA							248.432	GCTTAATAAAGATCTTCACTAGGTTTATACCACAAAACAAAAGCTCTAACAA
	109.386	AAAAGCAAGAACAATAAAAGAATTAAAATTTATA						271.83	ACACAACAATCAAATATACACATAAGTCCATTTAA							248.432	GCTTAATAAAGATCTTCACTAGGTTTATACCACAAAACAAAAGCTGTAACAA
	109.386	AAAAGCAAGAACAATAAAAGAATTAAATATTATA						271.83	ACACAACAATCAAATATACACATAATTTGGTTTAA							248.432	GCTTAATAAAGATCTTCACTAGGTTTATACCACAAAACAAAAGCTTTAACAA
	109.386	AAAAGCAAGAACAATAAAAGAATTAACAATTATA						271.83	ACACAACAATCAAATATACACATACGGCTTTTTAA							248.432	GCTTAATAAAGATCTTCACTAGGTTTATACCACAAAACAACGTGAGTAACAA
	109.386	AAAAGCAAGAACAATAAAAGAATTAATAATTATA						271.83	ACACAACAATCAAATATACACATAGCGATGTTTAA							248.133	GCTTAATAAAGATCTTCACTAGGTTTATACCACAAAACAACCCGGTTAACAA
	109.386	AAAAGCAAGAACAATAAAAGAATTAATATTTATA						271.83	ACACAACAATCAAATATACACATAGTCGCGTTTAA							248.133	GCTTAATAAAGATCTTCACTAGGTTTATACCACAAAACAACCCGGCTAACAA
	109.386	AAAAGCAAGAACAATAAAAGAATTAATTATTATA						271.83	ACACAACAATCAAATATACACATATGGCTTTTTAA							241.813	GCTTAATAAAGATCTTCACTAGGTTTATACCACAAAACAACAGGCCTAACAA
	109.386	AAAAGCAAGAACAATAAAAGAATTACAAATTATA						269.434	ACACAACAATCAAATATACACATAACAGAGTTTAA							239.358	GCTTAATAAAGATCTTCACTAGGTTTATACCACAAAACAAAAGTGTTAACAA
	109.386	AAAAGCAAGAACAATAAAAGAATTACAATTTATA						269.434	ACACAACAATCAAATATACACATACCAGAGTTTAA							239.358	GCTTAATAAAGATCTTCACTAGGTTTATACCACAAAACAACAGTGTTAACAA
	109.386	AAAAGCAAGAACAATAAAAGAATTACTAATTATA						263.795	ACACAACAATCAAATATACACATACGGTGTTTTAA							238.069	GCTTAATAAAGATCTTCACTAGGTTTATACCACAAAACAAGTAGTGTAACAA
	109.386	AAAAGCAAGAACAATAAAAGAATTCAAAATTATA						263.795	ACACAACAATCAAATATACACATATGGTGTTTTAA							238.069	GCTTAATAAAGATCTTCACTAGGTTTATACCACAAAACAATGGACTTAACAA
	109.386	AAAAGCAAGAACAATAAAAGAATTCAAATTTATA						263.4	ACACAACAATCAAATATACACATAAGTTGTTTTAA							238.069	GCTTAATAAAGATCTTCACTAGGTTTATACCACAAAACAAAGCGTGTAACAA
	109.386	AAAAGCAAGAACAATAAAAGAATTCAATATTATA						260.491	ACACAACAATCAAATATACACATACGTGGCTTTAA							238.069	GCTTAATAAAGATCTTCACTAGGTTTATACCACAAAACAAGTGAACTAACAA
	109.386	AAAAGCAAGAACAATAAAAGAATTCACAATTATA						260.491	ACACAACAATCAAATATACACATAGTAGATTTTAA							238.069	GCTTAATAAAGATCTTCACTAGGTTTATACCACAAAACAAGTGTCGTAACAA
	109.386	AAAAGCAAGAACAATAAAAGAATTCCTAATTATA						260.491	ACACAACAATCAAATATACACATAGTAGTCTTTAA							238.069	GCTTAATAAAGATCTTCACTAGGTTTATACCACAAAACAAATAGCGTAACAA
	109.386	AAAAGCAAGAACAATAAAAGAATTCTAAATTATA						259.868	ACACAACAATCAAATATACACATAAGGCCATTTAA							237.499	GCTTAATAAAGATCTTCACTAGGTTTATACCACAAAACAAAAGTAATAACAA
	109.386	AAAAGCAAGAACAATAAAAGAATTTAAAATTATA						259.868	ACACAACAATCAAATATACACATAAAGAATTTTAA							237.499	GCTTAATAAAGATCTTCACTAGGTTTATACCACAAAACAAAAGTACTAACAA
	109.386	AAAAGCAAGAACAATAAAAGAATTTAAATTTATA						259.868	ACACAACAATCAAATATACACATAAAGACATTTAA							237.499	GCTTAATAAAGATCTTCACTAGGTTTATACCACAAAACAAAAGTATTAACAA
	109.386	AAAAGCAAGAACAATAAAAGAATTTAATATTATA						259.868	ACACAACAATCAAATATACACATAAAGACCTTTAA							237.499	GCTTAATAAAGATCTTCACTAGGTTTATACCACAAAACAAAAGTCATAACAA
	109.386	AAAAGCAAGAACAATAAAAGAATTTACAATTATA						259.868	ACACAACAATCAAATATACACATAAAGATATTTAA							237.499	GCTTAATAAAGATCTTCACTAGGTTTATACCACAAAACAAAAGTCCTAACAA
	109.386	AAAAGCAAGAACAATAAAAGAATTTCAAATTATA						259.868	ACACAACAATCAAATATACACATAAAGATCTTTAA							237.499	GCTTAATAAAGATCTTCACTAGGTTTATACCACAAAACAAAAGTCGTAACAA
	109.386	AAAAGCAAGAACAATAAAAGAATTTCAATTTATA						259.868	ACACAACAATCAAATATACACATAAAGATTTTTAA							237.499	GCTTAATAAAGATCTTCACTAGGTTTATACCACAAAACAAAAGTCTTAACAA
	109.386	AAAAGCAAGAACAATAAAAGAATTTCTAATTATA						259.868	ACACAACAATCAAATATACACATAAAGTAGTTTAA							237.499	GCTTAATAAAGATCTTCACTAGGTTTATACCACAAAACAAAAGTGATAACAA
	109.386	AAAAGCAAGAACAATAAAAGAATTTTGAATTATA						259.868	ACACAACAATCAAATATACACATAACGAAATTTAA							237.499	GCTTAATAAAGATCTTCACTAGGTTTATACCACAAAACAAAAGTGCTAACAA
	109.386	AAAAGCAAGAACAATAAAAGAATTTTTAATTATA						259.868	ACACAACAATCAAATATACACATAACGAATTTTAA							237.499	GCTTAATAAAGATCTTCACTAGGTTTATACCACAAAACAAAAGTTATAACAA
	108.211	AAAAGCAAGAACAATAAAAGAATGGTATCTTATA						259.868	ACACAACAATCAAATATACACATAACGACATTTAA							237.499	GCTTAATAAAGATCTTCACTAGGTTTATACCACAAAACAAAAGTTGTAACAA
	108.211	AAAAGCAAGAACAATAAAAGAATGGTGTCTTATA						259.868	ACACAACAATCAAATATACACATAACGACCTTTAA							236.148	GCTTAATAAAGATCTTCACTAGGTTTATACCACAAAACAACGCGGCTAACAA
	108.211	AAAAGCAAGAACAATAAAAGAATGGTTCTTTATA						259.868	ACACAACAATCAAATATACACATAACGATATTTAA							236.148	GCTTAATAAAGATCTTCACTAGGTTTATACCACAAAACAATGCGGCTAACAA
	107.241	AAAAGCAAGAACAATAAAAGAATGTGTATTTATA						259.868	ACACAACAATCAAATATACACATAACGATTTTTAA							235.936	GCTTAATAAAGATCTTCACTAGGTTTATACCACAAAACAACCTGGGTAACAA
	107.241	AAAAGCAAGAACAATAAAAGAATTGGTGATTATA						259.868	ACACAACAATCAAATATACACATAACGTAGTTTAA							235.406	GCTTAATAAAGATCTTCACTAGGTTTATACCACAAAACAATTTGGATAACAA
	107.241	AAAAGCAAGAACAATAAAAGAATTGGTGTTTATA						259.868	ACACAACAATCAAATATACACATAAGAATTTTTAA							232.562	GCTTAATAAAGATCTTCACTAGGTTTATACCACAAAACAACGGTCCTAACAA
	106.472	AAAAGCAAGAACAATAAAAGAATTGGGCATTATA						259.868	ACACAACAATCAAATATACACATAAGCTGTTTTAA							230.479	GCTTAATAAAGATCTTCACTAGGTTTATACCACAAAACAAGACGTCTAACAA
	106.472	AAAAGCAAGAACAATAAAAGAATATGGTCTTATA						259.868	ACACAACAATCAAATATACACATAAGTCAGTTTAA							230.479	GCTTAATAAAGATCTTCACTAGGTTTATACCACAAAACAAGACGTTTAACAA
	106.472	AAAAGCAAGAACAATAAAAGAATCAGCAATTATA						259.868	ACACAACAATCAAATATACACATAATGAAATTTAA							230.479	GCTTAATAAAGATCTTCACTAGGTTTATACCACAAAACAAGATGTATAACAA
	106.472	AAAAGCAAGAACAATAAAAGAATCAGTAATTATA						259.868	ACACAACAATCAAATATACACATAATGACATTTAA							230.479	GCTTAATAAAGATCTTCACTAGGTTTATACCACAAAACAAGATGTCTAACAA
	106.472	AAAAGCAAGAACAATAAAAGAATCAGTATTTATA						259.868	ACACAACAATCAAATATACACATAATGACCTTTAA							230.479	GCTTAATAAAGATCTTCACTAGGTTTATACCACAAAACAAGATGTTTAACAA
	106.472	AAAAGCAAGAACAATAAAAGAATCAGTTATTATA						259.868	ACACAACAATCAAATATACACATAATGATATTTAA							228.619	GCTTAATAAAGATCTTCACTAGGTTTATACCACAAAACAATGGCCTTAACAA
	106.472	AAAAGCAAGAACAATAAAAGAATCTGGTCTTATA						259.868	ACACAACAATCAAATATACACATAATGATCTTTAA							227.592	GCTTAATAAAGATCTTCACTAGGTTTATACCACAAAACAAAGGTATTAACAA
	106.472	AAAAGCAAGAACAATAAAAGAATGAGTCTTTATA						259.868	ACACAACAATCAAATATACACATAATGATTTTTAA							227.592	GCTTAATAAAGATCTTCACTAGGTTTATACCACAAAACAACTGCGGTAACAA
	106.472	AAAAGCAAGAACAATAAAAGAATTTGGTCTTATA						259.868	ACACAACAATCAAATATACACATAATGTAGTTTAA							227.592	GCTTAATAAAGATCTTCACTAGGTTTATACCACAAAACAAGAGTGGTAACAA
	105.898	AAAAGCAAGAACAATAAAAGAATAGAACGTTATA						259.868	ACACAACAATCAAATATACACATACGGCTGTTTAA							227.592	GCTTAATAAAGATCTTCACTAGGTTTATACCACAAAACAAGCGCCGTAACAA
	105.898	AAAAGCAAGAACAATAAAAGAATCCCGGATTATA						259.868	ACACAACAATCAAATATACACATAGATGCGTTTAA							227.592	GCTTAATAAAGATCTTCACTAGGTTTATACCACAAAACAAGCGTGATAACAA
	105.898	AAAAGCAAGAACAATAAAAGAATCGCGGATTATA						259.868	ACACAACAATCAAATATACACATATGGCGTTTTAA							227.592	GCTTAATAAAGATCTTCACTAGGTTTATACCACAAAACAAGCGTGCTAACAA
	105.898	AAAAGCAAGAACAATAAAAGAATGGCATTTTATA						257.577	ACACAACAATCAAATATACACATATATGAGTTTAA							227.592	GCTTAATAAAGATCTTCACTAGGTTTATACCACAAAACAAGCGTGGTAACAA
	105.898	AAAAGCAAGAACAATAAAAGAATGGCTCCTTATA						257.577	ACACAACAATCAAATATACACATATCTGAGTTTAA							227.592	GCTTAATAAAGATCTTCACTAGGTTTATACCACAAAACAATGGATCTAACAA
	105.898	AAAAGCAAGAACAATAAAAGAATGGGGACTTATA						257.577	ACACAACAATCAAATATACACATAATGGATTTTAA							227.592	GCTTAATAAAGATCTTCACTAGGTTTATACCACAAAACAATGGCGTTAACAA
	105.898	AAAAGCAAGAACAATAAAAGAATTGCGGATTATA						252.186	ACACAACAATCAAATATACACATACGGTCATTTAA							227.592	GCTTAATAAAGATCTTCACTAGGTTTATACCACAAAACAATGGTTGTAACAA
	105.645	AAAAGCAAGAACAATAAAAGAATAGCTAATTATA						252.186	ACACAACAATCAAATATACACATATGGTCATTTAA							227.048	GCTTAATAAAGATCTTCACTAGGTTTATACCACAAAACAAGTGGACTAACAA
	105.645	AAAAGCAAGAACAATAAAAGAATGCTGGGTTATA						250.377	ACACAACAATCAAATATACACATAGTGGTGTTTAA							225.553	GCTTAATAAAGATCTTCACTAGGTTTATACCACAAAACAAAGCTTGTAACAA
	105.645	AAAAGCAAGAACAATAAAAGAATAGGCTCTTATA						250.377	ACACAACAATCAAATATACACATAACGGCTTTTAA							225.046	GCTTAATAAAGATCTTCACTAGGTTTATACCACAAAACAATAAGAATAACAA
	105.645	AAAAGCAAGAACAATAAAAGAATATGACGTTATA						250.377	ACACAACAATCAAATATACACATACCGGCTTTTAA							225.046	GCTTAATAAAGATCTTCACTAGGTTTATACCACAAAACAATAAGACTAACAA
	105.645	AAAAGCAAGAACAATAAAAGAATCATTGGTTATA						250.377	ACACAACAATCAAATATACACATACTGGCTTTTAA							225.046	GCTTAATAAAGATCTTCACTAGGTTTATACCACAAAACAATAAGATTAACAA
	105.645	AAAAGCAAGAACAATAAAAGAATCCGAGCTTATA						250.377	ACACAACAATCAAATATACACATAGCGGCTTTTAA							225.046	GCTTAATAAAGATCTTCACTAGGTTTATACCACAAAACAATAAGCATAACAA
	105.645	AAAAGCAAGAACAATAAAAGAATGGGCTCTTATA						250.377	ACACAACAATCAAATATACACATATCGGCTTTTAA							225.046	GCTTAATAAAGATCTTCACTAGGTTTATACCACAAAACAATAAGTATAACAA
	105.645	AAAAGCAAGAACAATAAAAGAATTGGCGTTTATA						250.377	ACACAACAATCAAATATACACATATTGGCTTTTAA							225.046	GCTTAATAAAGATCTTCACTAGGTTTATACCACAAAACAATAAGTTTAACAA
	105.645	AAAAGCAAGAACAATAAAAGAATACTTAGTTATA						249.028	ACACAACAATCAAATATACACATAAACGGCTTTAA							225.046	GCTTAATAAAGATCTTCACTAGGTTTATACCACAAAACAATGCGGATAACAA
	105.645	AAAAGCAAGAACAATAAAAGAATATTTAGTTATA						249.028	ACACAACAATCAAATATACACATAAATGGCTTTAA							222.997	GCTTAATAAAGATCTTCACTAGGTTTATACCACAAAACAAAAGCCATAACAA
	105.645	AAAAGCAAGAACAATAAAAGAATATTTCGTTATA						249.028	ACACAACAATCAAATATACACATAACCGGCTTTAA							222.997	GCTTAATAAAGATCTTCACTAGGTTTATACCACAAAACAAAAGCCCTAACAA
	105.645	AAAAGCAAGAACAATAAAAGAATCTCGTGTTATA						249.028	ACACAACAATCAAATATACACATAACTGGCTTTAA							222.997	GCTTAATAAAGATCTTCACTAGGTTTATACCACAAAACAAAAGCCGTAACAA
	105.645	AAAAGCAAGAACAATAAAAGAATTTCTAGTTATA						249.028	ACACAACAATCAAATATACACATAATCGGCTTTAA							220.336	GCTTAATAAAGATCTTCACTAGGTTTATACCACAAAACAAGACGTATAACAA
	104.714	AAAAGCAAGAACAATAAAAGAATGCTGAGTTATA						249.028	ACACAACAATCAAATATACACATAATTGGCTTTAA							218.755	GCTTAATAAAGATCTTCACTAGGTTTATACCACAAAACAAGAAAAATAACAA
	104.572	AAAAGCAAGAACAATAAAAGAATAACTAATTATA						249.028	ACACAACAATCAAATATACACATACACGGCTTTAA							218.755	GCTTAATAAAGATCTTCACTAGGTTTATACCACAAAACAAGAAAACTAACAA
	104.572	AAAAGCAAGAACAATAAAAGAATGTACAATTATA						249.028	ACACAACAATCAAATATACACATACATGGCTTTAA							218.755	GCTTAATAAAGATCTTCACTAGGTTTATACCACAAAACAAGAAAAGTAACAA
	104.572	AAAAGCAAGAACAATAAAAGAATTTTAAATTATA						249.028	ACACAACAATCAAATATACACATACCCGGCTTTAA							218.755	GCTTAATAAAGATCTTCACTAGGTTTATACCACAAAACAAGAAAATTAACAA
	104.572	AAAAGCAAGAACAATAAAAGAATTTTAATTTATA						249.028	ACACAACAATCAAATATACACATACCTGGCTTTAA							218.755	GCTTAATAAAGATCTTCACTAGGTTTATACCACAAAACAAGAAACATAACAA
	103.449	AAAAGCAAGAACAATAAAAGAATGGTCCATTATA						249.028	ACACAACAATCAAATATACACATACGCGGCTTTAA							218.755	GCTTAATAAAGATCTTCACTAGGTTTATACCACAAAACAAGAAACGTAACAA
	101.786	AAAAGCAAGAACAATAAAAGAATACTGTATTATA						249.028	ACACAACAATCAAATATACACATACTCGGCTTTAA							218.755	GCTTAATAAAGATCTTCACTAGGTTTATACCACAAAACAAGAAAGATAACAA
	101.786	AAAAGCAAGAACAATAAAAGAATCTCGTATTATA						249.028	ACACAACAATCAAATATACACATACTTGGCTTTAA							218.755	GCTTAATAAAGATCTTCACTAGGTTTATACCACAAAACAAGAAAGCTAACAA
	101.786	AAAAGCAAGAACAATAAAAGAATTATGTATTATA						249.028	ACACAACAATCAAATATACACATAGGCGTCTTTAA							218.755	GCTTAATAAAGATCTTCACTAGGTTTATACCACAAAACAAGAAAGTTAACAA
	101.786	AAAAGCAAGAACAATAAAAGAATTTGGCATTATA						249.028	ACACAACAATCAAATATACACATATACGGCTTTAA							218.755	GCTTAATAAAGATCTTCACTAGGTTTATACCACAAAACAAGAAATATAACAA
	101.786	AAAAGCAAGAACAATAAAAGAATGACGTGTTATA						249.028	ACACAACAATCAAATATACACATATATGGCTTTAA							218.755	GCTTAATAAAGATCTTCACTAGGTTTATACCACAAAACAAGAAATGTAACAA
	101.786	AAAAGCAAGAACAATAAAAGAATGAGCGATTATA						249.028	ACACAACAATCAAATATACACATATCCGGCTTTAA							218.755	GCTTAATAAAGATCTTCACTAGGTTTATACCACAAAACAAGAAATTTAACAA
	101.786	AAAAGCAAGAACAATAAAAGAATGTGGCATTATA						249.028	ACACAACAATCAAATATACACATATCTGGCTTTAA							218.755	GCTTAATAAAGATCTTCACTAGGTTTATACCACAAAACAAGAACAATAACAA
	101.238	AAAAGCAAGAACAATAAAAGAATTGAAAATTATA						249.028	ACACAACAATCAAATATACACATATGCGGCTTTAA							218.755	GCTTAATAAAGATCTTCACTAGGTTTATACCACAAAACAAGAACACTAACAA
	101.238	AAAAGCAAGAACAATAAAAGAATTGAAATTTATA						249.028	ACACAACAATCAAATATACACATATTCGGCTTTAA							218.755	GCTTAATAAAGATCTTCACTAGGTTTATACCACAAAACAAGAACAGTAACAA
	101.238	AAAAGCAAGAACAATAAAAGAATTGAATATTATA						248.432	ACACAACAATCAAATATACACATACGGCGCTTTAA							218.755	GCTTAATAAAGATCTTCACTAGGTTTATACCACAAAACAAGAACATTAACAA
	101.238	AAAAGCAAGAACAATAAAAGAATTGAATGTTATA						248.432	ACACAACAATCAAATATACACATATGGCGCTTTAA							218.755	GCTTAATAAAGATCTTCACTAGGTTTATACCACAAAACAAGAACGATAACAA
	101.238	AAAAGCAAGAACAATAAAAGAATTGAGCCTTATA						248.432	ACACAACAATCAAATATACACATAGCGATATTTAA							218.755	GCTTAATAAAGATCTTCACTAGGTTTATACCACAAAACAAGAACGTTAACAA
	101.238	AAAAGCAAGAACAATAAAAGAATTGATGTTTATA						248.432	ACACAACAATCAAATATACACATAGCTGCGTTTAA							218.755	GCTTAATAAAGATCTTCACTAGGTTTATACCACAAAACAAGAACTATAACAA
	101.238	AAAAGCAAGAACAATAAAAGAATCAAGCATTATA						248.432	ACACAACAATCAAATATACACATATGGACCTTTAA							218.755	GCTTAATAAAGATCTTCACTAGGTTTATACCACAAAACAAGAACTCTAACAA
	100.996	AAAAGCAAGAACAATAAAAGAATAGGACCTTATA						239.358	ACACAACAATCAAATATACACATAGACGTTTTTAA							218.755	GCTTAATAAAGATCTTCACTAGGTTTATACCACAAAACAAGAACTGTAACAA
	100.996	AAAAGCAAGAACAATAAAAGAATCGTTGGTTATA						239.358	ACACAACAATCAAATATACACATAGAGCCCTTTAA							218.755	GCTTAATAAAGATCTTCACTAGGTTTATACCACAAAACAAGAACTTTAACAA
	100.996	AAAAGCAAGAACAATAAAAGAATGCGAATTTATA						239.358	ACACAACAATCAAATATACACATAGAGTCATTTAA							218.755	GCTTAATAAAGATCTTCACTAGGTTTATACCACAAAACAAGAATAATAACAA
	100.996	AAAAGCAAGAACAATAAAAGAATGTTCGGTTATA						237.499	ACACAACAATCAAATATACACATAAGTCGTTTTAA							218.755	GCTTAATAAAGATCTTCACTAGGTTTATACCACAAAACAAGAATACTAACAA
	100.996	AAAAGCAAGAACAATAAAAGAATAAGTTGTTATA						237.499	ACACAACAATCAAATATACACATAAAGAAATTTAA							218.755	GCTTAATAAAGATCTTCACTAGGTTTATACCACAAAACAAGAATATTAACAA
	100.996	AAAAGCAAGAACAATAAAAGAATAATGCGTTATA						237.499	ACACAACAATCAAATATACACATAGCCAGGTTTAA							218.755	GCTTAATAAAGATCTTCACTAGGTTTATACCACAAAACAAGAATCATAACAA
	100.996	AAAAGCAAGAACAATAAAAGAATACATCGTTATA						237.499	ACACAACAATCAAATATACACATAGTTTGGTTTAA							218.755	GCTTAATAAAGATCTTCACTAGGTTTATACCACAAAACAAGAATCCTAACAA
	100.996	AAAAGCAAGAACAATAAAAGAATACTGCGTTATA						228.825	ACACAACAATCAAATATACACATAGAGCTGTTTAA							218.755	GCTTAATAAAGATCTTCACTAGGTTTATACCACAAAACAAGAATCGTAACAA
	100.996	AAAAGCAAGAACAATAAAAGAATAGTGCGTTATA						228.825	ACACAACAATCAAATATACACATATCGGCATTTAA							218.755	GCTTAATAAAGATCTTCACTAGGTTTATACCACAAAACAAGAATCTTAACAA
	100.996	AAAAGCAAGAACAATAAAAGAATAGTTTATTATA						227.592	ACACAACAATCAAATATACACATACGTGGATTTAA							218.755	GCTTAATAAAGATCTTCACTAGGTTTATACCACAAAACAAGAATGATAACAA
	100.996	AAAAGCAAGAACAATAAAAGAATCAATAGTTATA						227.592	ACACAACAATCAAATATACACATAGTAGTATTTAA							218.755	GCTTAATAAAGATCTTCACTAGGTTTATACCACAAAACAAGAATGCTAACAA
	100.996	AAAAGCAAGAACAATAAAAGAATGAACAGTTATA						227.592	ACACAACAATCAAATATACACATATGATGTTTTAA							218.755	GCTTAATAAAGATCTTCACTAGGTTTATACCACAAAACAAGAATGTTAACAA
	100.996	AAAAGCAAGAACAATAAAAGAATTATGCGTTATA						227.592	ACACAACAATCAAATATACACATATGTGGCTTTAA							218.755	GCTTAATAAAGATCTTCACTAGGTTTATACCACAAAACAAGAATTATAACAA
	100.996	AAAAGCAAGAACAATAAAAGAATTCCACGTTATA						227.048	ACACAACAATCAAATATACACATAAGTGATTTTAA							218.755	GCTTAATAAAGATCTTCACTAGGTTTATACCACAAAACAAGAATTCTAACAA
	100.996	AAAAGCAAGAACAATAAAAGAATTTCGTGTTATA						227.048	ACACAACAATCAAATATACACATAGGGCCATTTAA							218.755	GCTTAATAAAGATCTTCACTAGGTTTATACCACAAAACAAGAATTGTAACAA
	100.996	AAAAGCAAGAACAATAAAAGAATAGCAGATTATA						227.048	ACACAACAATCAAATATACACATAGGGCTCTTTAA							218.755	GCTTAATAAAGATCTTCACTAGGTTTATACCACAAAACAAGAATTTTAACAA
	100.105	AAAAGCAAGAACAATAAAAGAATATTGAGTTATA						225.046	ACACAACAATCAAATATACACATAGTGGATTTTAA							218.755	GCTTAATAAAGATCTTCACTAGGTTTATACCACAAAACAAGACAAATAACAA
	99.9704	AAAAGCAAGAACAATAAAAGAATAAAACATTATA						225.046	ACACAACAATCAAATATACACATATCGGATTTTAA							218.755	GCTTAATAAAGATCTTCACTAGGTTTATACCACAAAACAAGACAACTAACAA
	99.9704	AAAAGCAAGAACAATAAAAGAATAACACATTATA						225.046	ACACAACAATCAAATATACACATACGCGAGTTTAA							218.755	GCTTAATAAAGATCTTCACTAGGTTTATACCACAAAACAAGACAAGTAACAA
	99.9704	AAAAGCAAGAACAATAAAAGAATAACTCATTATA						225.046	ACACAACAATCAAATATACACATATGTGAGTTTAA							218.755	GCTTAATAAAGATCTTCACTAGGTTTATACCACAAAACAAGACAATTAACAA
	99.9704	AAAAGCAAGAACAATAAAAGAATAATACATTATA						220.336	ACACAACAATCAAATATACACATAGCGTAATTTAA							218.755	GCTTAATAAAGATCTTCACTAGGTTTATACCACAAAACAAGACACATAACAA
	99.9704	AAAAGCAAGAACAATAAAAGAATAATTCATTATA						220.336	ACACAACAATCAAATATACACATAGCGTTATTTAA							218.755	GCTTAATAAAGATCTTCACTAGGTTTATACCACAAAACAAGACACGTAACAA
	99.9704	AAAAGCAAGAACAATAAAAGAATACAACATTATA						218.755	ACACAACAATCAAATATACACATAACGGTGTTTAA							218.755	GCTTAATAAAGATCTTCACTAGGTTTATACCACAAAACAAGACACTTAACAA
	99.9704	AAAAGCAAGAACAATAAAAGAATACTACATTATA						218.755	ACACAACAATCAAATATACACATAATGGTGTTTAA							218.755	GCTTAATAAAGATCTTCACTAGGTTTATACCACAAAACAAGACAGATAACAA
	99.9704	AAAAGCAAGAACAATAAAAGAATACTTCATTATA						218.755	ACACAACAATCAAATATACACATACCGGTGTTTAA							218.755	GCTTAATAAAGATCTTCACTAGGTTTATACCACAAAACAAGACAGCTAACAA
	99.9704	AAAAGCAAGAACAATAAAAGAATATAACATTATA						218.755	ACACAACAATCAAATATACACATACTGGTGTTTAA							218.755	GCTTAATAAAGATCTTCACTAGGTTTATACCACAAAACAAGACAGTTAACAA
	99.9704	AAAAGCAAGAACAATAAAAGAATATCACATTATA						218.755	ACACAACAATCAAATATACACATAGCGGTGTTTAA							218.755	GCTTAATAAAGATCTTCACTAGGTTTATACCACAAAACAAGACATATAACAA
	99.9704	AAAAGCAAGAACAATAAAAGAATCAAACATTATA						218.755	ACACAACAATCAAATATACACATATCGGTGTTTAA							218.755	GCTTAATAAAGATCTTCACTAGGTTTATACCACAAAACAAGACATCTAACAA
	99.9704	AAAAGCAAGAACAATAAAAGAATCCCTAATTATA						218.755	ACACAACAATCAAATATACACATATTGGTGTTTAA							218.755	GCTTAATAAAGATCTTCACTAGGTTTATACCACAAAACAAGACATGTAACAA
	99.9704	AAAAGCAAGAACAATAAAAGAATCCTAAATTATA						217.577	ACACAACAATCAAATATACACATAGGCGCCTTTAA							218.755	GCTTAATAAAGATCTTCACTAGGTTTATACCACAAAACAAGACATTTAACAA
	99.9704	AAAAGCAAGAACAATAAAAGAATCCTACATTATA						217.056	ACACAACAATCAAATATACACATACGGACTTTTAA							218.755	GCTTAATAAAGATCTTCACTAGGTTTATACCACAAAACAAGACGAATAACAA
	99.9704	AAAAGCAAGAACAATAAAAGAATCTAACATTATA						217.056	ACACAACAATCAAATATACACATAAGCTAGTTTAA							218.755	GCTTAATAAAGATCTTCACTAGGTTTATACCACAAAACAAGACGATTAACAA
	99.9704	AAAAGCAAGAACAATAAAAGAATCTCACATTATA						217.056	ACACAACAATCAAATATACACATAAGTCGCTTTAA							218.755	GCTTAATAAAGATCTTCACTAGGTTTATACCACAAAACAAGACGCTTAACAA
	99.9704	AAAAGCAAGAACAATAAAAGAATCTTACATTATA						217.056	ACACAACAATCAAATATACACATAGGTGTGTTTAA							218.755	GCTTAATAAAGATCTTCACTAGGTTTATACCACAAAACAAGACTAATAACAA
	99.9704	AAAAGCAAGAACAATAAAAGAATTAAACATTATA						217.056	ACACAACAATCAAATATACACATAGTGATGTTTAA							218.755	GCTTAATAAAGATCTTCACTAGGTTTATACCACAAAACAAGACTACTAACAA
	99.9704	AAAAGCAAGAACAATAAAAGAATTACACATTATA						212.257	ACACAACAATCAAATATACACATAGTTGAGTTTAA							218.755	GCTTAATAAAGATCTTCACTAGGTTTATACCACAAAACAAGACTATTAACAA
	99.9704	AAAAGCAAGAACAATAAAAGAATTACTCATTATA						210.64	ACACAACAATCAAATATACACATAGCGTATTTTAA							218.755	GCTTAATAAAGATCTTCACTAGGTTTATACCACAAAACAAGACTCATAACAA
	99.9704	AAAAGCAAGAACAATAAAAGAATTCAACATTATA						210.64	ACACAACAATCAAATATACACATATGGTGATTTAA							218.755	GCTTAATAAAGATCTTCACTAGGTTTATACCACAAAACAAGACTCCTAACAA
	99.9704	AAAAGCAAGAACAATAAAAGAATTCCTCATTATA						209.128	ACACAACAATCAAATATACACATAATGGCTTTTAA							218.755	GCTTAATAAAGATCTTCACTAGGTTTATACCACAAAACAAGACTCGTAACAA
	99.9704	AAAAGCAAGAACAATAAAAGAATTTAACATTATA						209.128	ACACAACAATCAAATATACACATACGGGCTTTTAA							218.755	GCTTAATAAAGATCTTCACTAGGTTTATACCACAAAACAAGACTCTTAACAA
	99.9704	AAAAGCAAGAACAATAAAAGAATTTCACATTATA						209.128	ACACAACAATCAAATATACACATAGTGGCTTTTAA							218.755	GCTTAATAAAGATCTTCACTAGGTTTATACCACAAAACAAGACTGATAACAA
	99.9704	AAAAGCAAGAACAATAAAAGAATTTTACATTATA						208.002	ACACAACAATCAAATATACACATAGCCGGTTTTAA							218.755	GCTTAATAAAGATCTTCACTAGGTTTATACCACAAAACAAGACTGCTAACAA
	98.8964	AAAAGCAAGAACAATAAAAGAATGGTCTCTTATA						208.002	ACACAACAATCAAATATACACATAGGCTCTTTTAA							218.755	GCTTAATAAAGATCTTCACTAGGTTTATACCACAAAACAAGACTGTTAACAA
	98.8964	AAAAGCAAGAACAATAAAAGAATGGTTGCTTATA						208.002	ACACAACAATCAAATATACACATATGCGGATTTAA							218.755	GCTTAATAAAGATCTTCACTAGGTTTATACCACAAAACAAGACTTCTAACAA
	97.307	AAAAGCAAGAACAATAAAAGAATAACGTATTATA						205.675	ACACAACAATCAAATATACACATAAAGCAGTTTAA							218.755	GCTTAATAAAGATCTTCACTAGGTTTATACCACAAAACAAGACTTTTAACAA
	97.307	AAAAGCAAGAACAATAAAAGAATCACGTATTATA						199.925	ACACAACAATCAAATATACACATAGAGCTATTTAA							218.755	GCTTAATAAAGATCTTCACTAGGTTTATACCACAAAACAAGATAAATAACAA
	97.307	AAAAGCAAGAACAATAAAAGAATTACGTATTATA						198.848	ACACAACAATCAAATATACACATAATGGGCTTTAA							218.755	GCTTAATAAAGATCTTCACTAGGTTTATACCACAAAACAAGATAACTAACAA
	97.307	AAAAGCAAGAACAATAAAAGAATTCTGTATTATA						198.848	ACACAACAATCAAATATACACATACGAAAATTTAA							218.755	GCTTAATAAAGATCTTCACTAGGTTTATACCACAAAACAAGATAAGTAACAA
	97.307	AAAAGCAAGAACAATAAAAGAATTTCGTATTATA						198.848	ACACAACAATCAAATATACACATACGAAACTTTAA							218.755	GCTTAATAAAGATCTTCACTAGGTTTATACCACAAAACAAGATAATTAACAA
	97.307	AAAAGCAAGAACAATAAAAGAATGACGTATTATA						198.848	ACACAACAATCAAATATACACATACGAAATTTTAA							218.755	GCTTAATAAAGATCTTCACTAGGTTTATACCACAAAACAAGATACATAACAA
	97.307	AAAAGCAAGAACAATAAAAGAATGACGTTTTATA						198.848	ACACAACAATCAAATATACACATACGAACATTTAA							218.755	GCTTAATAAAGATCTTCACTAGGTTTATACCACAAAACAAGATACGTAACAA
	97.307	AAAAGCAAGAACAATAAAAGAATGATGAATTATA						198.848	ACACAACAATCAAATATACACATACGAACGTTTAA							218.755	GCTTAATAAAGATCTTCACTAGGTTTATACCACAAAACAAGATACTTAACAA
	96.783	AAAAGCAAGAACAATAAAAGAATACCGGATTATA						198.848	ACACAACAATCAAATATACACATACGAAGATTTAA							218.755	GCTTAATAAAGATCTTCACTAGGTTTATACCACAAAACAAGATAGATAACAA
	96.783	AAAAGCAAGAACAATAAAAGAATGCGGGCTTATA						198.848	ACACAACAATCAAATATACACATACGAATATTTAA							218.755	GCTTAATAAAGATCTTCACTAGGTTTATACCACAAAACAAGATAGCTAACAA
	96.783	AAAAGCAAGAACAATAAAAGAATGGACTGTTATA						198.848	ACACAACAATCAAATATACACATACGAATCTTTAA							218.755	GCTTAATAAAGATCTTCACTAGGTTTATACCACAAAACAAGATATATAACAA
	96.783	AAAAGCAAGAACAATAAAAGAATGGATTCTTATA						198.848	ACACAACAATCAAATATACACATACGACAATTTAA							218.755	GCTTAATAAAGATCTTCACTAGGTTTATACCACAAAACAAGATATCTAACAA
	96.783	AAAAGCAAGAACAATAAAAGAATTGATAATTATA						198.848	ACACAACAATCAAATATACACATACGACACTTTAA							218.755	GCTTAATAAAGATCTTCACTAGGTTTATACCACAAAACAAGATATGTAACAA
	96.783	AAAAGCAAGAACAATAAAAGAATTGATATTTATA						198.848	ACACAACAATCAAATATACACATACGACAGTTTAA							218.755	GCTTAATAAAGATCTTCACTAGGTTTATACCACAAAACAAGATATTTAACAA
	96.783	AAAAGCAAGAACAATAAAAGAATAGAGTCTTATA						198.848	ACACAACAATCAAATATACACATACGACATTTTAA							218.755	GCTTAATAAAGATCTTCACTAGGTTTATACCACAAAACAAGATCAATAACAA
	96.783	AAAAGCAAGAACAATAAAAGAATCGAGTCTTATA						198.848	ACACAACAATCAAATATACACATACGACCCTTTAA							218.755	GCTTAATAAAGATCTTCACTAGGTTTATACCACAAAACAAGATCACTAACAA
	96.783	AAAAGCAAGAACAATAAAAGAATTGAGTCTTATA						198.848	ACACAACAATCAAATATACACATACGACCTTTTAA							218.755	GCTTAATAAAGATCTTCACTAGGTTTATACCACAAAACAAGATCAGTAACAA
	96.5513	AAAAGCAAGAACAATAAAAGAATGGGCGATTATA						198.848	ACACAACAATCAAATATACACATACGACGATTTAA							218.755	GCTTAATAAAGATCTTCACTAGGTTTATACCACAAAACAAGATCATTAACAA
	96.5513	AAAAGCAAGAACAATAAAAGAATTTGATATTATA						198.848	ACACAACAATCAAATATACACATACGACTATTTAA							218.755	GCTTAATAAAGATCTTCACTAGGTTTATACCACAAAACAAGATCCATAACAA
	96.5513	AAAAGCAAGAACAATAAAAGAATAATTCGTTATA						198.848	ACACAACAATCAAATATACACATACGATAATTTAA							218.755	GCTTAATAAAGATCTTCACTAGGTTTATACCACAAAACAAGATCCCTAACAA
	96.5513	AAAAGCAAGAACAATAAAAGAATAGCATGTTATA						198.848	ACACAACAATCAAATATACACATACGATACTTTAA							218.755	GCTTAATAAAGATCTTCACTAGGTTTATACCACAAAACAAGATCCGTAACAA
	96.5513	AAAAGCAAGAACAATAAAAGAATAGCTAGTTATA						198.848	ACACAACAATCAAATATACACATACGATAGTTTAA							218.755	GCTTAATAAAGATCTTCACTAGGTTTATACCACAAAACAAGATCCTTAACAA
	96.5513	AAAAGCAAGAACAATAAAAGAATAGCTTATTATA						198.848	ACACAACAATCAAATATACACATACGATATTTTAA							218.755	GCTTAATAAAGATCTTCACTAGGTTTATACCACAAAACAAGATCGATAACAA
	96.5513	AAAAGCAAGAACAATAAAAGAATATCGCGTTATA						198.848	ACACAACAATCAAATATACACATACGATCATTTAA							218.755	GCTTAATAAAGATCTTCACTAGGTTTATACCACAAAACAAGATCGCTAACAA
	96.5513	AAAAGCAAGAACAATAAAAGAATCGCAAGTTATA						198.848	ACACAACAATCAAATATACACATACGATCCTTTAA							218.755	GCTTAATAAAGATCTTCACTAGGTTTATACCACAAAACAAGATCGTTAACAA
	96.5513	AAAAGCAAGAACAATAAAAGAATTCGCAGTTATA						198.848	ACACAACAATCAAATATACACATACGATCGTTTAA							218.755	GCTTAATAAAGATCTTCACTAGGTTTATACCACAAAACAAGATCTCTAACAA
	96.5513	AAAAGCAAGAACAATAAAAGAATTGACGGTTATA						198.848	ACACAACAATCAAATATACACATACGATCTTTTAA							218.755	GCTTAATAAAGATCTTCACTAGGTTTATACCACAAAACAAGATCTTTAACAA
	96.5513	AAAAGCAAGAACAATAAAAGAATTTCGCGTTATA						198.848	ACACAACAATCAAATATACACATACGATGATTTAA							218.755	GCTTAATAAAGATCTTCACTAGGTTTATACCACAAAACAAGATGAATAACAA
	96.5513	AAAAGCAAGAACAATAAAAGAATACGAGCTTATA						198.848	ACACAACAATCAAATATACACATACGATTATTTAA							218.755	GCTTAATAAAGATCTTCACTAGGTTTATACCACAAAACAAGATGACTAACAA
	96.5513	AAAAGCAAGAACAATAAAAGAATGCACGGTTATA						198.848	ACACAACAATCAAATATACACATACGATTTTTTAA							218.755	GCTTAATAAAGATCTTCACTAGGTTTATACCACAAAACAAGATGATTAACAA
	96.5513	AAAAGCAAGAACAATAAAAGAATGCCTGGTTATA						198.848	ACACAACAATCAAATATACACATACGTAGTTTTAA							218.755	GCTTAATAAAGATCTTCACTAGGTTTATACCACAAAACAAGATGCTTAACAA
	96.5513	AAAAGCAAGAACAATAAAAGAATGCGCGGTTATA						198.848	ACACAACAATCAAATATACACATAGAAGCTTTTAA							218.755	GCTTAATAAAGATCTTCACTAGGTTTATACCACAAAACAAGATTAATAACAA
	96.5513	AAAAGCAAGAACAATAAAAGAATGCTCGGTTATA						198.848	ACACAACAATCAAATATACACATAGCAGCTTTTAA							218.755	GCTTAATAAAGATCTTCACTAGGTTTATACCACAAAACAAGATTACTAACAA
	96.5513	AAAAGCAAGAACAATAAAAGAATGTCCGGTTATA						198.848	ACACAACAATCAAATATACACATAGGCCACTTTAA							218.755	GCTTAATAAAGATCTTCACTAGGTTTATACCACAAAACAAGATTAGTAACAA
	95.9157	AAAAGCAAGAACAATAAAAGAATAACTGTTTATA						198.848	ACACAACAATCAAATATACACATAGTAGCTTTTAA							218.755	GCTTAATAAAGATCTTCACTAGGTTTATACCACAAAACAAGATTATTAACAA
	95.7001	AAAAGCAAGAACAATAAAAGAATAAGAAATTATA						198.848	ACACAACAATCAAATATACACATATGAAAATTTAA							218.755	GCTTAATAAAGATCTTCACTAGGTTTATACCACAAAACAAGATTCATAACAA
	95.7001	AAAAGCAAGAACAATAAAAGAATAAGCTATTATA						198.848	ACACAACAATCAAATATACACATATGACAATTTAA							218.755	GCTTAATAAAGATCTTCACTAGGTTTATACCACAAAACAAGATTCCTAACAA
	95.7001	AAAAGCAAGAACAATAAAAGAATACCGAGTTATA						198.848	ACACAACAATCAAATATACACATATGACAGTTTAA							218.755	GCTTAATAAAGATCTTCACTAGGTTTATACCACAAAACAAGATTCGTAACAA
	95.7001	AAAAGCAAGAACAATAAAAGAATCCCGAGTTATA						198.848	ACACAACAATCAAATATACACATATGACATTTTAA							218.755	GCTTAATAAAGATCTTCACTAGGTTTATACCACAAAACAAGATTCTTAACAA
	95.7001	AAAAGCAAGAACAATAAAAGAATCGTGAGTTATA						198.848	ACACAACAATCAAATATACACATATGACCCTTTAA							218.755	GCTTAATAAAGATCTTCACTAGGTTTATACCACAAAACAAGATTGATAACAA
	95.7001	AAAAGCAAGAACAATAAAAGAATGTAGAGTTATA						198.848	ACACAACAATCAAATATACACATATGACTATTTAA							218.755	GCTTAATAAAGATCTTCACTAGGTTTATACCACAAAACAAGATTGCTAACAA
	95.7001	AAAAGCAAGAACAATAAAAGAATTCCGAGTTATA						198.848	ACACAACAATCAAATATACACATATGATAATTTAA							218.755	GCTTAATAAAGATCTTCACTAGGTTTATACCACAAAACAAGATTGTTAACAA
	95.571	AAAAGCAAGAACAATAAAAGAATACTAAATTATA						198.848	ACACAACAATCAAATATACACATATGATATTTTAA							218.755	GCTTAATAAAGATCTTCACTAGGTTTATACCACAAAACAAGATTTATAACAA
	95.571	AAAAGCAAGAACAATAAAAGAATACTAATTTATA						198.848	ACACAACAATCAAATATACACATATGATCATTTAA							218.755	GCTTAATAAAGATCTTCACTAGGTTTATACCACAAAACAAGATTTCTAACAA
	95.571	AAAAGCAAGAACAATAAAAGAATATCTCATTATA						198.848	ACACAACAATCAAATATACACATATGATCCTTTAA							218.755	GCTTAATAAAGATCTTCACTAGGTTTATACCACAAAACAAGATTTTTAACAA
	95.571	AAAAGCAAGAACAATAAAAGAATCAATAATTATA						198.848	ACACAACAATCAAATATACACATATGTAGTTTTAA							218.755	GCTTAATAAAGATCTTCACTAGGTTTATACCACAAAACAAGCAAAATAACAA
	95.571	AAAAGCAAGAACAATAAAAGAATCAATATTTATA						198.848	ACACAACAATCAAATATACACATATGTGGATTTAA							218.755	GCTTAATAAAGATCTTCACTAGGTTTATACCACAAAACAAGCAAACTAACAA
	95.571	AAAAGCAAGAACAATAAAAGAATCCTGAATTATA						198.372	ACACAACAATCAAATATACACATAAGTCATTTTAA							218.755	GCTTAATAAAGATCTTCACTAGGTTTATACCACAAAACAAGCAAAGTAACAA
	95.571	AAAAGCAAGAACAATAAAAGAATCTATAATTATA						198.372	ACACAACAATCAAATATACACATAAGTGTCTTTAA							218.755	GCTTAATAAAGATCTTCACTAGGTTTATACCACAAAACAAGCAAATTAACAA
	95.571	AAAAGCAAGAACAATAAAAGAATCTATATTTATA						198.372	ACACAACAATCAAATATACACATAAGTGTTTTTAA							218.755	GCTTAATAAAGATCTTCACTAGGTTTATACCACAAAACAAGCAACATAACAA
	95.571	AAAAGCAAGAACAATAAAAGAATTCATAATTATA						198.372	ACACAACAATCAAATATACACATACAGAAATTTAA							218.755	GCTTAATAAAGATCTTCACTAGGTTTATACCACAAAACAAGCAACGTAACAA
	95.571	AAAAGCAAGAACAATAAAAGAATTCATATTTATA						198.372	ACACAACAATCAAATATACACATACAGAATTTTAA							218.755	GCTTAATAAAGATCTTCACTAGGTTTATACCACAAAACAAGCAACTTAACAA
	95.571	AAAAGCAAGAACAATAAAAGAATTTCTCATTATA						198.372	ACACAACAATCAAATATACACATACAGACATTTAA							218.755	GCTTAATAAAGATCTTCACTAGGTTTATACCACAAAACAAGCAAGATAACAA
	95.571	AAAAGCAAGAACAATAAAAGAATTTTATATTATA						198.372	ACACAACAATCAAATATACACATACAGACCTTTAA							218.755	GCTTAATAAAGATCTTCACTAGGTTTATACCACAAAACAAGCAAGCTAACAA
	93.6971	AAAAGCAAGAACAATAAAAGAATGTGTTATTATA						198.372	ACACAACAATCAAATATACACATACAGATATTTAA							218.755	GCTTAATAAAGATCTTCACTAGGTTTATACCACAAAACAAGCAAGTTAACAA
	93.0249	AAAAGCAAGAACAATAAAAGAATGAGCATTTATA						198.372	ACACAACAATCAAATATACACATACAGATCTTTAA							218.755	GCTTAATAAAGATCTTCACTAGGTTTATACCACAAAACAAGCAATATAACAA
	93.0249	AAAAGCAAGAACAATAAAAGAATGATGTTTTATA						198.372	ACACAACAATCAAATATACACATACAGATTTTTAA							218.755	GCTTAATAAAGATCTTCACTAGGTTTATACCACAAAACAAGCAATCTAACAA
	93.0249	AAAAGCAAGAACAATAAAAGAATGTGGCGTTATA						198.372	ACACAACAATCAAATATACACATACAGTAGTTTAA							218.755	GCTTAATAAAGATCTTCACTAGGTTTATACCACAAAACAAGCAATGTAACAA
	93.0249	AAAAGCAAGAACAATAAAAGAATGAAGCATTATA						198.372	ACACAACAATCAAATATACACATACCGAAATTTAA							218.755	GCTTAATAAAGATCTTCACTAGGTTTATACCACAAAACAAGCAATTTAACAA
	93.0249	AAAAGCAAGAACAATAAAAGAATGATTTATTATA						198.372	ACACAACAATCAAATATACACATACCGAATTTTAA							218.755	GCTTAATAAAGATCTTCACTAGGTTTATACCACAAAACAAGCACAATAACAA
	93.0249	AAAAGCAAGAACAATAAAAGAATGTGGTCTTATA						198.372	ACACAACAATCAAATATACACATACCGACATTTAA							218.755	GCTTAATAAAGATCTTCACTAGGTTTATACCACAAAACAAGCACACTAACAA
	93.0249	AAAAGCAAGAACAATAAAAGAATTTGGCGTTATA						198.372	ACACAACAATCAAATATACACATACCGACCTTTAA							218.755	GCTTAATAAAGATCTTCACTAGGTTTATACCACAAAACAAGCACAGTAACAA
	92.6072	AAAAGCAAGAACAATAAAAGAATACTGCATTATA						198.372	ACACAACAATCAAATATACACATACCGATATTTAA							218.755	GCTTAATAAAGATCTTCACTAGGTTTATACCACAAAACAAGCACATTAACAA
	92.5238	AAAAGCAAGAACAATAAAAGAATATGCGTTTATA						198.372	ACACAACAATCAAATATACACATACCGATCTTTAA							218.755	GCTTAATAAAGATCTTCACTAGGTTTATACCACAAAACAAGCACCATAACAA
	92.5238	AAAAGCAAGAACAATAAAAGAATCATGGATTATA						198.372	ACACAACAATCAAATATACACATACCGATTTTTAA							218.755	GCTTAATAAAGATCTTCACTAGGTTTATACCACAAAACAAGCACCCTAACAA
	92.5238	AAAAGCAAGAACAATAAAAGAATCCTAGTTTATA						198.372	ACACAACAATCAAATATACACATACGCCGGTTTAA							218.755	GCTTAATAAAGATCTTCACTAGGTTTATACCACAAAACAAGCACCGTAACAA
	92.5238	AAAAGCAAGAACAATAAAAGAATCTGCGTTTATA						198.372	ACACAACAATCAAATATACACATACTGAAATTTAA							218.755	GCTTAATAAAGATCTTCACTAGGTTTATACCACAAAACAAGCACCTTAACAA
	92.5238	AAAAGCAAGAACAATAAAAGAATGAACGTTTATA						198.372	ACACAACAATCAAATATACACATACTGACATTTAA							218.755	GCTTAATAAAGATCTTCACTAGGTTTATACCACAAAACAAGCACGATAACAA
	92.5238	AAAAGCAAGAACAATAAAAGAATGCAAGTTTATA						198.372	ACACAACAATCAAATATACACATACTGACCTTTAA							218.755	GCTTAATAAAGATCTTCACTAGGTTTATACCACAAAACAAGCACGTTAACAA
	92.5238	AAAAGCAAGAACAATAAAAGAATGGCACCTTATA						198.372	ACACAACAATCAAATATACACATACTGATCTTTAA							218.755	GCTTAATAAAGATCTTCACTAGGTTTATACCACAAAACAAGCACTATAACAA
	92.5238	AAAAGCAAGAACAATAAAAGAATGGCTGATTATA						198.372	ACACAACAATCAAATATACACATACTGATTTTTAA							218.755	GCTTAATAAAGATCTTCACTAGGTTTATACCACAAAACAAGCACTCTAACAA
	92.5238	AAAAGCAAGAACAATAAAAGAATGGCTGCTTATA						198.372	ACACAACAATCAAATATACACATACTGTAGTTTAA							218.755	GCTTAATAAAGATCTTCACTAGGTTTATACCACAAAACAAGCACTGTAACAA
	92.5238	AAAAGCAAGAACAATAAAAGAATGTACGTTTATA						198.372	ACACAACAATCAAATATACACATAGACGCGTTTAA							218.755	GCTTAATAAAGATCTTCACTAGGTTTATACCACAAAACAAGCACTTTAACAA
	92.5238	AAAAGCAAGAACAATAAAAGAATGTGCGTTTATA						198.372	ACACAACAATCAAATATACACATAGCGACTTTTAA							218.755	GCTTAATAAAGATCTTCACTAGGTTTATACCACAAAACAAGCATAATAACAA
	92.5238	AAAAGCAAGAACAATAAAAGAATTGAAAGTTATA						198.372	ACACAACAATCAAATATACACATAGCGATTTTTAA							218.755	GCTTAATAAAGATCTTCACTAGGTTTATACCACAAAACAAGCATACTAACAA
	92.3023	AAAAGCAAGAACAATAAAAGAATACCTAGTTATA						198.372	ACACAACAATCAAATATACACATATAGAAATTTAA							218.755	GCTTAATAAAGATCTTCACTAGGTTTATACCACAAAACAAGCATATTAACAA
	92.3023	AAAAGCAAGAACAATAAAAGAATACCTCGTTATA						198.372	ACACAACAATCAAATATACACATATAGAATTTTAA							218.755	GCTTAATAAAGATCTTCACTAGGTTTATACCACAAAACAAGCATCATAACAA
	92.3023	AAAAGCAAGAACAATAAAAGAATCCCACGTTATA						198.372	ACACAACAATCAAATATACACATATAGACATTTAA							218.755	GCTTAATAAAGATCTTCACTAGGTTTATACCACAAAACAAGCATCCTAACAA
	92.3023	AAAAGCAAGAACAATAAAAGAATCGGTTGTTATA						198.372	ACACAACAATCAAATATACACATATAGACCTTTAA							218.755	GCTTAATAAAGATCTTCACTAGGTTTATACCACAAAACAAGCATCGTAACAA
	92.3023	AAAAGCAAGAACAATAAAAGAATCTGCAGTTATA						198.372	ACACAACAATCAAATATACACATATAGATATTTAA							218.755	GCTTAATAAAGATCTTCACTAGGTTTATACCACAAAACAAGCATCTTAACAA
	92.3023	AAAAGCAAGAACAATAAAAGAATGCAATGTTATA						198.372	ACACAACAATCAAATATACACATATAGATCTTTAA							218.755	GCTTAATAAAGATCTTCACTAGGTTTATACCACAAAACAAGCATGATAACAA
	92.3023	AAAAGCAAGAACAATAAAAGAATGGGACCTTATA						198.372	ACACAACAATCAAATATACACATATAGATTTTTAA							218.755	GCTTAATAAAGATCTTCACTAGGTTTATACCACAAAACAAGCATGCTAACAA
	92.3023	AAAAGCAAGAACAATAAAAGAATGGTCGGTTATA						198.372	ACACAACAATCAAATATACACATATAGTAGTTTAA							218.755	GCTTAATAAAGATCTTCACTAGGTTTATACCACAAAACAAGCATGTTAACAA
	92.3023	AAAAGCAAGAACAATAAAAGAATTCCAAGTTATA						198.372	ACACAACAATCAAATATACACATATCGAAATTTAA							218.755	GCTTAATAAAGATCTTCACTAGGTTTATACCACAAAACAAGCATTATAACAA
	92.3023	AAAAGCAAGAACAATAAAAGAATTTAGTGTTATA						198.372	ACACAACAATCAAATATACACATATCGAATTTTAA							218.755	GCTTAATAAAGATCTTCACTAGGTTTATACCACAAAACAAGCATTCTAACAA
	92.3023	AAAAGCAAGAACAATAAAAGAATGATGCGTTATA						198.372	ACACAACAATCAAATATACACATATCGACATTTAA							218.755	GCTTAATAAAGATCTTCACTAGGTTTATACCACAAAACAAGCATTGTAACAA
	92.3023	AAAAGCAAGAACAATAAAAGAATGCGAAATTATA						198.372	ACACAACAATCAAATATACACATATCGACCTTTAA							218.755	GCTTAATAAAGATCTTCACTAGGTTTATACCACAAAACAAGCATTTTAACAA
	91.4887	AAAAGCAAGAACAATAAAAGAATGACGAGTTATA						198.372	ACACAACAATCAAATATACACATATCGATATTTAA							218.755	GCTTAATAAAGATCTTCACTAGGTTTATACCACAAAACAAGCGCCATAACAA
	91.4887	AAAAGCAAGAACAATAAAAGAATCTTGAGTTATA						198.372	ACACAACAATCAAATATACACATATCGATCTTTAA							218.755	GCTTAATAAAGATCTTCACTAGGTTTATACCACAAAACAAGCGCCCTAACAA
	91.3652	AAAAGCAAGAACAATAAAAGAATAATCAATTATA						198.372	ACACAACAATCAAATATACACATATCGATTTTTAA							218.755	GCTTAATAAAGATCTTCACTAGGTTTATACCACAAAACAAGCGCCTTAACAA
	91.3652	AAAAGCAAGAACAATAAAAGAATATATAATTATA						198.372	ACACAACAATCAAATATACACATATCGTAGTTTAA							218.755	GCTTAATAAAGATCTTCACTAGGTTTATACCACAAAACAAGCGCGATAACAA
	91.3652	AAAAGCAAGAACAATAAAAGAATATATATTTATA						198.372	ACACAACAATCAAATATACACATATGCCGGTTTAA							218.755	GCTTAATAAAGATCTTCACTAGGTTTATACCACAAAACAAGCGCTATAACAA
	91.3652	AAAAGCAAGAACAATAAAAGAATATTCAATTATA						198.372	ACACAACAATCAAATATACACATATGGCTGTTTAA							218.755	GCTTAATAAAGATCTTCACTAGGTTTATACCACAAAACAAGCGCTCTAACAA
	91.3652	AAAAGCAAGAACAATAAAAGAATCCTAATTTATA						198.372	ACACAACAATCAAATATACACATATTGAAATTTAA							218.755	GCTTAATAAAGATCTTCACTAGGTTTATACCACAAAACAAGCGCTTTAACAA
	91.3652	AAAAGCAAGAACAATAAAAGAATCCTTAATTATA						198.372	ACACAACAATCAAATATACACATATTGACATTTAA							218.755	GCTTAATAAAGATCTTCACTAGGTTTATACCACAAAACAAGCGTAATAACAA
	91.3652	AAAAGCAAGAACAATAAAAGAATCTTCAATTATA						198.372	ACACAACAATCAAATATACACATATTGACCTTTAA							218.755	GCTTAATAAAGATCTTCACTAGGTTTATACCACAAAACAAGCGTACTAACAA
	91.3652	AAAAGCAAGAACAATAAAAGAATGTATAATTATA						195.301	ACACAACAATCAAATATACACATACGAATGTTTAA							218.755	GCTTAATAAAGATCTTCACTAGGTTTATACCACAAAACAAGCGTCATAACAA
	91.3652	AAAAGCAAGAACAATAAAAGAATGTATATTTATA						195.301	ACACAACAATCAAATATACACATACGACTGTTTAA							218.755	GCTTAATAAAGATCTTCACTAGGTTTATACCACAAAACAAGCGTCCTAACAA
	91.3652	AAAAGCAAGAACAATAAAAGAATTATCAATTATA						192.508	ACACAACAATCAAATATACACATAGTGTCCTTTAA							218.755	GCTTAATAAAGATCTTCACTAGGTTTATACCACAAAACAAGCGTCTTAACAA
	91.3652	AAAAGCAAGAACAATAAAAGAATTTTCAATTATA						192.508	ACACAACAATCAAATATACACATAGTGTTCTTTAA							218.755	GCTTAATAAAGATCTTCACTAGGTTTATACCACAAAACAAGCGTTATAACAA
	89.5738	AAAAGCAAGAACAATAAAAGAATATGTTATTATA						192.508	ACACAACAATCAAATATACACATAGTGTTTTTTAA							218.755	GCTTAATAAAGATCTTCACTAGGTTTATACCACAAAACAAGCGTTCTAACAA
	89.5738	AAAAGCAAGAACAATAAAAGAATCTGTTATTATA						191.127	ACACAACAATCAAATATACACATAGATGTATTTAA							218.755	GCTTAATAAAGATCTTCACTAGGTTTATACCACAAAACAAGCTAAATAACAA
	89.5738	AAAAGCAAGAACAATAAAAGAATGCGTAATTATA						191.127	ACACAACAATCAAATATACACATAAAGGCCTTTAA							218.755	GCTTAATAAAGATCTTCACTAGGTTTATACCACAAAACAAGCTAACTAACAA
	89.5738	AAAAGCAAGAACAATAAAAGAATTGGTCTTTATA						191.127	ACACAACAATCAAATATACACATACAGGCCTTTAA							218.755	GCTTAATAAAGATCTTCACTAGGTTTATACCACAAAACAAGCTAATTAACAA
	88.9311	AAAAGCAAGAACAATAAAAGAATATCGTATTATA						191.127	ACACAACAATCAAATATACACATACGGGCCTTTAA							218.755	GCTTAATAAAGATCTTCACTAGGTTTATACCACAAAACAAGCTACATAACAA
	88.9311	AAAAGCAAGAACAATAAAAGAATCAGCATTTATA						191.127	ACACAACAATCAAATATACACATATAGGCCTTTAA							218.755	GCTTAATAAAGATCTTCACTAGGTTTATACCACAAAACAAGCTACGTAACAA
	88.9311	AAAAGCAAGAACAATAAAAGAATTAGCATTTATA						191.127	ACACAACAATCAAATATACACATATGGGCCTTTAA							218.755	GCTTAATAAAGATCTTCACTAGGTTTATACCACAAAACAAGCTACTTAACAA
	88.9311	AAAAGCAAGAACAATAAAAGAATTTTGTATTATA						190.098	ACACAACAATCAAATATACACATAGGATTGTTTAA							218.755	GCTTAATAAAGATCTTCACTAGGTTTATACCACAAAACAAGCTATATAACAA
	88.4522	AAAAGCAAGAACAATAAAAGAATAAATGTTTATA						190.098	ACACAACAATCAAATATACACATAGCTGGCTTTAA							218.755	GCTTAATAAAGATCTTCACTAGGTTTATACCACAAAACAAGCTATCTAACAA
	88.4522	AAAAGCAAGAACAATAAAAGAATCAATGTTTATA						189.643	ACACAACAATCAAATATACACATAACAAGATTTAA							218.755	GCTTAATAAAGATCTTCACTAGGTTTATACCACAAAACAAGCTATGTAACAA
	88.4522	AAAAGCAAGAACAATAAAAGAATCTATGTTTATA						189.643	ACACAACAATCAAATATACACATAACAAGTTTTAA							218.755	GCTTAATAAAGATCTTCACTAGGTTTATACCACAAAACAAGCTATTTAACAA
	88.4522	AAAAGCAAGAACAATAAAAGAATCTGTGTTTATA						189.643	ACACAACAATCAAATATACACATAAGCCGATTTAA							218.755	GCTTAATAAAGATCTTCACTAGGTTTATACCACAAAACAAGCTCAATAACAA
	88.4522	AAAAGCAAGAACAATAAAAGAATCTTAGTTTATA						189.643	ACACAACAATCAAATATACACATAATAAGATTTAA							218.755	GCTTAATAAAGATCTTCACTAGGTTTATACCACAAAACAAGCTCACTAACAA
	88.4522	AAAAGCAAGAACAATAAAAGAATGAATGTTTATA						189.643	ACACAACAATCAAATATACACATAATAAGTTTTAA							218.755	GCTTAATAAAGATCTTCACTAGGTTTATACCACAAAACAAGCTCATTAACAA
	88.4522	AAAAGCAAGAACAATAAAAGAATGCACGTTTATA						189.643	ACACAACAATCAAATATACACATACTGATATTTAA							218.755	GCTTAATAAAGATCTTCACTAGGTTTATACCACAAAACAAGCTCCATAACAA
	88.4522	AAAAGCAAGAACAATAAAAGAATGGACTTTTATA						189.643	ACACAACAATCAAATATACACATAGCGATCTTTAA							218.755	GCTTAATAAAGATCTTCACTAGGTTTATACCACAAAACAAGCTCCCTAACAA
	88.4522	AAAAGCAAGAACAATAAAAGAATAGAACATTATA						187.971	ACACAACAATCAAATATACACATATTGGATTTTAA							218.755	GCTTAATAAAGATCTTCACTAGGTTTATACCACAAAACAAGCTCCTTAACAA
	88.4522	AAAAGCAAGAACAATAAAAGAATAGAACTTTATA						187.943	ACACAACAATCAAATATACACATATTGTAGTTTAA							218.755	GCTTAATAAAGATCTTCACTAGGTTTATACCACAAAACAAGCTCGATAACAA
	88.4522	AAAAGCAAGAACAATAAAAGAATCGTAGTTTATA						184.037	ACACAACAATCAAATATACACATAGTGTCTTTTAA							218.755	GCTTAATAAAGATCTTCACTAGGTTTATACCACAAAACAAGCTCGCTAACAA
	88.4522	AAAAGCAAGAACAATAAAAGAATGGCTTATTATA						181.732	ACACAACAATCAAATATACACATAAAAAGTTTTAA							218.755	GCTTAATAAAGATCTTCACTAGGTTTATACCACAAAACAAGCTCGTTAACAA
	88.4522	AAAAGCAAGAACAATAAAAGAATGGCTTTTTATA						181.732	ACACAACAATCAAATATACACATAAAACGTTTTAA							218.755	GCTTAATAAAGATCTTCACTAGGTTTATACCACAAAACAAGCTCTATAACAA
	88.4522	AAAAGCAAGAACAATAAAAGAATTGAACTTTATA						181.732	ACACAACAATCAAATATACACATAAAATGTTTTAA							218.755	GCTTAATAAAGATCTTCACTAGGTTTATACCACAAAACAAGCTCTCTAACAA
	88.2404	AAAAGCAAGAACAATAAAAGAATGCACTGTTATA						181.732	ACACAACAATCAAATATACACATAAACAGTTTTAA							218.755	GCTTAATAAAGATCTTCACTAGGTTTATACCACAAAACAAGCTCTGTAACAA
	88.2404	AAAAGCAAGAACAATAAAAGAATAAACTGTTATA						181.732	ACACAACAATCAAATATACACATAAACTGTTTTAA							218.755	GCTTAATAAAGATCTTCACTAGGTTTATACCACAAAACAAGCTCTTTAACAA
	88.2404	AAAAGCAAGAACAATAAAAGAATACACTGTTATA						181.732	ACACAACAATCAAATATACACATAAATAGTTTTAA							218.755	GCTTAATAAAGATCTTCACTAGGTTTATACCACAAAACAAGCTGAATAACAA
	88.2404	AAAAGCAAGAACAATAAAAGAATACATAGTTATA						181.732	ACACAACAATCAAATATACACATAAATCGTTTTAA							218.755	GCTTAATAAAGATCTTCACTAGGTTTATACCACAAAACAAGCTGACTAACAA
	88.2404	AAAAGCAAGAACAATAAAAGAATATACTGTTATA						181.732	ACACAACAATCAAATATACACATAAATTGTTTTAA							218.755	GCTTAATAAAGATCTTCACTAGGTTTATACCACAAAACAAGCTGATTAACAA
	88.2404	AAAAGCAAGAACAATAAAAGAATCCCGCGTTATA						181.732	ACACAACAATCAAATATACACATAACACGTTTTAA							218.755	GCTTAATAAAGATCTTCACTAGGTTTATACCACAAAACAAGCTGCATAACAA
	88.2404	AAAAGCAAGAACAATAAAAGAATCCGCAGTTATA						181.732	ACACAACAATCAAATATACACATAACATGTTTTAA							218.755	GCTTAATAAAGATCTTCACTAGGTTTATACCACAAAACAAGCTGCTTAACAA
	88.2404	AAAAGCAAGAACAATAAAAGAATCCTGTGTTATA						181.732	ACACAACAATCAAATATACACATAACCTGTTTTAA							218.755	GCTTAATAAAGATCTTCACTAGGTTTATACCACAAAACAAGCTGTATAACAA
	88.2404	AAAAGCAAGAACAATAAAAGAATCTCATGTTATA						181.732	ACACAACAATCAAATATACACATAACGCGTTTTAA							218.755	GCTTAATAAAGATCTTCACTAGGTTTATACCACAAAACAAGCTGTCTAACAA
	88.2404	AAAAGCAAGAACAATAAAAGAATGAACTGTTATA						181.732	ACACAACAATCAAATATACACATAACTAGTTTTAA							218.755	GCTTAATAAAGATCTTCACTAGGTTTATACCACAAAACAAGCTGTTTAACAA
	88.2404	AAAAGCAAGAACAATAAAAGAATGTAACGTTATA						181.732	ACACAACAATCAAATATACACATAACTCGTTTTAA							218.755	GCTTAATAAAGATCTTCACTAGGTTTATACCACAAAACAAGCTTCATAACAA
	88.2404	AAAAGCAAGAACAATAAAAGAATGTTTAGTTATA						181.732	ACACAACAATCAAATATACACATAACTTGTTTTAA							218.755	GCTTAATAAAGATCTTCACTAGGTTTATACCACAAAACAAGCTTCCTAACAA
	88.2404	AAAAGCAAGAACAATAAAAGAATTAACTGTTATA						181.732	ACACAACAATCAAATATACACATAATACGTTTTAA							218.755	GCTTAATAAAGATCTTCACTAGGTTTATACCACAAAACAAGCTTCTTAACAA
	88.2404	AAAAGCAAGAACAATAAAAGAATTATATGTTATA						181.732	ACACAACAATCAAATATACACATAATCAGTTTTAA							218.755	GCTTAATAAAGATCTTCACTAGGTTTATACCACAAAACAAGCTTTATAACAA
	88.2404	AAAAGCAAGAACAATAAAAGAATTATGTGTTATA						181.732	ACACAACAATCAAATATACACATAATCTGTTTTAA							218.755	GCTTAATAAAGATCTTCACTAGGTTTATACCACAAAACAAGCTTTCTAACAA
	88.2404	AAAAGCAAGAACAATAAAAGAATTATTCGTTATA						181.732	ACACAACAATCAAATATACACATAATGCGTTTTAA							218.755	GCTTAATAAAGATCTTCACTAGGTTTATACCACAAAACAAGCTTTTTAACAA
	88.2404	AAAAGCAAGAACAATAAAAGAATTCCGCGTTATA						181.732	ACACAACAATCAAATATACACATAATTAGTTTTAA							218.755	GCTTAATAAAGATCTTCACTAGGTTTATACCACAAAACAAGTAAAATAACAA
	88.2404	AAAAGCAAGAACAATAAAAGAATTTTATGTTATA						181.732	ACACAACAATCAAATATACACATAATTCGTTTTAA							218.755	GCTTAATAAAGATCTTCACTAGGTTTATACCACAAAACAAGTAAAGTAACAA
	88.2404	AAAAGCAAGAACAATAAAAGAATTTTGTGTTATA						181.732	ACACAACAATCAAATATACACATAATTTGTTTTAA							218.755	GCTTAATAAAGATCTTCACTAGGTTTATACCACAAAACAAGTAAATTAACAA
	88.2404	AAAAGCAAGAACAATAAAAGAATAGGGCCTTATA						181.732	ACACAACAATCAAATATACACATACAAAGTTTTAA							218.755	GCTTAATAAAGATCTTCACTAGGTTTATACCACAAAACAAGTAACATAACAA
	88.2404	AAAAGCAAGAACAATAAAAGAATGCCCGGTTATA						181.732	ACACAACAATCAAATATACACATACAACGTTTTAA							218.755	GCTTAATAAAGATCTTCACTAGGTTTATACCACAAAACAAGTAACGTAACAA
	88.2404	AAAAGCAAGAACAATAAAAGAATTCGAATTTATA						181.732	ACACAACAATCAAATATACACATACAATGTTTTAA							218.755	GCTTAATAAAGATCTTCACTAGGTTTATACCACAAAACAAGTAACTTAACAA
	87.4626	AAAAGCAAGAACAATAAAAGAATAACGAATTATA						181.732	ACACAACAATCAAATATACACATACACAGTTTTAA							218.755	GCTTAATAAAGATCTTCACTAGGTTTATACCACAAAACAAGTAAGATAACAA
	87.4626	AAAAGCAAGAACAATAAAAGAATCACGAGTTATA						181.732	ACACAACAATCAAATATACACATACACTGTTTTAA							218.755	GCTTAATAAAGATCTTCACTAGGTTTATACCACAAAACAAGTAAGTTAACAA
	87.4626	AAAAGCAAGAACAATAAAAGAATCGCGAGTTATA						181.732	ACACAACAATCAAATATACACATACATAGTTTTAA							218.755	GCTTAATAAAGATCTTCACTAGGTTTATACCACAAAACAAGTAATATAACAA
	87.4626	AAAAGCAAGAACAATAAAAGAATTACGAGTTATA						181.732	ACACAACAATCAAATATACACATACATCGTTTTAA							218.755	GCTTAATAAAGATCTTCACTAGGTTTATACCACAAAACAAGTAATCTAACAA
	87.4626	AAAAGCAAGAACAATAAAAGAATAAGACATTATA						181.732	ACACAACAATCAAATATACACATACCAAGTTTTAA							218.755	GCTTAATAAAGATCTTCACTAGGTTTATACCACAAAACAAGTAATGTAACAA
	87.3445	AAAAGCAAGAACAATAAAAGAATCCCGAATTATA						181.732	ACACAACAATCAAATATACACATACCACGTTTTAA							218.755	GCTTAATAAAGATCTTCACTAGGTTTATACCACAAAACAAGTAATTTAACAA
	87.3445	AAAAGCAAGAACAATAAAAGAATCTCATATTATA						181.732	ACACAACAATCAAATATACACATACCCTGTTTTAA							218.755	GCTTAATAAAGATCTTCACTAGGTTTATACCACAAAACAAGTACAATAACAA
	87.3445	AAAAGCAAGAACAATAAAAGAATGTATTATTATA						181.732	ACACAACAATCAAATATACACATACCGCGTTTTAA							218.755	GCTTAATAAAGATCTTCACTAGGTTTATACCACAAAACAAGTACACTAACAA
	87.3445	AAAAGCAAGAACAATAAAAGAATTATAAATTATA						181.732	ACACAACAATCAAATATACACATACCTAGTTTTAA							218.755	GCTTAATAAAGATCTTCACTAGGTTTATACCACAAAACAAGTACAGTAACAA
	87.3445	AAAAGCAAGAACAATAAAAGAATTATAATTTATA						181.732	ACACAACAATCAAATATACACATACCTCGTTTTAA							218.755	GCTTAATAAAGATCTTCACTAGGTTTATACCACAAAACAAGTACATTAACAA
	87.3445	AAAAGCAAGAACAATAAAAGAATTATACATTATA						181.732	ACACAACAATCAAATATACACATACCTTGTTTTAA							218.755	GCTTAATAAAGATCTTCACTAGGTTTATACCACAAAACAAGTACCATAACAA
	87.3445	AAAAGCAAGAACAATAAAAGAATTATATATTATA						181.732	ACACAACAATCAAATATACACATACGCAGTTTTAA							218.755	GCTTAATAAAGATCTTCACTAGGTTTATACCACAAAACAAGTACCCTAACAA
	87.3445	AAAAGCAAGAACAATAAAAGAATTCCGAATTATA						181.732	ACACAACAATCAAATATACACATACTAAGTTTTAA							218.755	GCTTAATAAAGATCTTCACTAGGTTTATACCACAAAACAAGTACCGTAACAA
	87.3445	AAAAGCAAGAACAATAAAAGAATTCTATATTATA						181.732	ACACAACAATCAAATATACACATACTACGTTTTAA							218.755	GCTTAATAAAGATCTTCACTAGGTTTATACCACAAAACAAGTACGATAACAA
	86.4062	AAAAGCAAGAACAATAAAAGAATGGTCATTTATA						181.732	ACACAACAATCAAATATACACATACTCAGTTTTAA							218.755	GCTTAATAAAGATCTTCACTAGGTTTATACCACAAAACAAGTACGTTAACAA
	85.0176	AAAAGCAAGAACAATAAAAGAATCGCGTATTATA						181.732	ACACAACAATCAAATATACACATACTCTGTTTTAA							218.755	GCTTAATAAAGATCTTCACTAGGTTTATACCACAAAACAAGTACTATAACAA
	85.0176	AAAAGCAAGAACAATAAAAGAATCCGGTCTTATA						181.732	ACACAACAATCAAATATACACATACTGCGTTTTAA							218.755	GCTTAATAAAGATCTTCACTAGGTTTATACCACAAAACAAGTACTCTAACAA
	85.0176	AAAAGCAAGAACAATAAAAGAATGAGACTTTATA						181.732	ACACAACAATCAAATATACACATACTTAGTTTTAA							218.755	GCTTAATAAAGATCTTCACTAGGTTTATACCACAAAACAAGTACTGTAACAA
	85.0176	AAAAGCAAGAACAATAAAAGAATGAGATCTTATA						181.732	ACACAACAATCAAATATACACATACTTCGTTTTAA							218.755	GCTTAATAAAGATCTTCACTAGGTTTATACCACAAAACAAGTACTTTAACAA
	84.5597	AAAAGCAAGAACAATAAAAGAATACCTGTTTATA						181.732	ACACAACAATCAAATATACACATACTTTGTTTTAA							218.755	GCTTAATAAAGATCTTCACTAGGTTTATACCACAAAACAAGTAGTCTAACAA
	84.5597	AAAAGCAAGAACAATAAAAGAATACTAGTTTATA						181.732	ACACAACAATCAAATATACACATAGAAAGTTTTAA							218.755	GCTTAATAAAGATCTTCACTAGGTTTATACCACAAAACAAGTAGTTTAACAA
	84.5597	AAAAGCAAGAACAATAAAAGAATATTGGATTATA						181.732	ACACAACAATCAAATATACACATAGAACGTTTTAA							218.755	GCTTAATAAAGATCTTCACTAGGTTTATACCACAAAACAAGTATACTAACAA
	84.5597	AAAAGCAAGAACAATAAAAGAATGGATCGTTATA						181.732	ACACAACAATCAAATATACACATAGACAGTTTTAA							218.755	GCTTAATAAAGATCTTCACTAGGTTTATACCACAAAACAAGTATATTAACAA
	84.5597	AAAAGCAAGAACAATAAAAGAATTGATAGTTATA						181.732	ACACAACAATCAAATATACACATAGATAGTTTTAA							218.755	GCTTAATAAAGATCTTCACTAGGTTTATACCACAAAACAAGTATCATAACAA
	84.3572	AAAAGCAAGAACAATAAAAGAATAGAAGCTTATA						181.732	ACACAACAATCAAATATACACATAGATCGTTTTAA							218.755	GCTTAATAAAGATCTTCACTAGGTTTATACCACAAAACAAGTATCGTAACAA
	84.3572	AAAAGCAAGAACAATAAAAGAATAGCAGCTTATA						181.732	ACACAACAATCAAATATACACATAGCAAGTTTTAA							218.755	GCTTAATAAAGATCTTCACTAGGTTTATACCACAAAACAAGTATCTTAACAA
	84.3572	AAAAGCAAGAACAATAAAAGAATAGTAGCTTATA						181.732	ACACAACAATCAAATATACACATAGCATGTTTTAA							218.755	GCTTAATAAAGATCTTCACTAGGTTTATACCACAAAACAAGTATGCTAACAA
	84.3572	AAAAGCAAGAACAATAAAAGAATGCATCGTTATA						181.732	ACACAACAATCAAATATACACATAGGACTCTTTAA							218.755	GCTTAATAAAGATCTTCACTAGGTTTATACCACAAAACAAGTATGTTAACAA
	84.3572	AAAAGCAAGAACAATAAAAGAATGTGATATTATA						181.732	ACACAACAATCAAATATACACATAGTTAGTTTTAA							218.755	GCTTAATAAAGATCTTCACTAGGTTTATACCACAAAACAAGTATTATAACAA
	84.3572	AAAAGCAAGAACAATAAAAGAATTGGCACTTATA						181.732	ACACAACAATCAAATATACACATATAAAGTTTTAA							218.755	GCTTAATAAAGATCTTCACTAGGTTTATACCACAAAACAAGTATTCTAACAA
	84.3572	AAAAGCAAGAACAATAAAAGAATCCCAAGTTATA						181.732	ACACAACAATCAAATATACACATATAATGTTTTAA							218.755	GCTTAATAAAGATCTTCACTAGGTTTATACCACAAAACAAGTATTGTAACAA
	84.3572	AAAAGCAAGAACAATAAAAGAATCGGACATTATA						181.732	ACACAACAATCAAATATACACATATACAGTTTTAA							218.755	GCTTAATAAAGATCTTCACTAGGTTTATACCACAAAACAAGTATTTTAACAA
	84.3572	AAAAGCAAGAACAATAAAAGAATGAATCGTTATA						181.732	ACACAACAATCAAATATACACATATACTGTTTTAA							218.755	GCTTAATAAAGATCTTCACTAGGTTTATACCACAAAACAAGTCAAATAACAA
	84.3572	AAAAGCAAGAACAATAAAAGAATGATACGTTATA						181.732	ACACAACAATCAAATATACACATATATAGTTTTAA							218.755	GCTTAATAAAGATCTTCACTAGGTTTATACCACAAAACAAGTCAACTAACAA
	84.3572	AAAAGCAAGAACAATAAAAGAATGTTATGTTATA						181.732	ACACAACAATCAAATATACACATATATCGTTTTAA							218.755	GCTTAATAAAGATCTTCACTAGGTTTATACCACAAAACAAGTCAAGTAACAA
	84.3572	AAAAGCAAGAACAATAAAAGAATTCACTGTTATA						181.732	ACACAACAATCAAATATACACATATCAAGTTTTAA							218.755	GCTTAATAAAGATCTTCACTAGGTTTATACCACAAAACAAGTCAATTAACAA
	84.3572	AAAAGCAAGAACAATAAAAGAATTCTATGTTATA						181.732	ACACAACAATCAAATATACACATATCACGTTTTAA							218.755	GCTTAATAAAGATCTTCACTAGGTTTATACCACAAAACAAGTCACATAACAA
	84.3572	AAAAGCAAGAACAATAAAAGAATTTCATGTTATA						181.732	ACACAACAATCAAATATACACATATCATGTTTTAA							218.755	GCTTAATAAAGATCTTCACTAGGTTTATACCACAAAACAAGTCACGTAACAA
	83.6136	AAAAGCAAGAACAATAAAAGAATAAGTCATTATA						181.732	ACACAACAATCAAATATACACATATCCTGTTTTAA							218.755	GCTTAATAAAGATCTTCACTAGGTTTATACCACAAAACAAGTCACTTAACAA
	83.6136	AAAAGCAAGAACAATAAAAGAATAAGTGATTATA						181.732	ACACAACAATCAAATATACACATATCGCGTTTTAA							218.755	GCTTAATAAAGATCTTCACTAGGTTTATACCACAAAACAAGTCAGATAACAA
	83.5008	AAAAGCAAGAACAATAAAAGAATACTCAATTATA						181.732	ACACAACAATCAAATATACACATATCTAGTTTTAA							218.755	GCTTAATAAAGATCTTCACTAGGTTTATACCACAAAACAAGTCAGCTAACAA
	83.5008	AAAAGCAAGAACAATAAAAGAATATGCAATTATA						181.732	ACACAACAATCAAATATACACATATCTCGTTTTAA							218.755	GCTTAATAAAGATCTTCACTAGGTTTATACCACAAAACAAGTCAGTTAACAA
	83.5008	AAAAGCAAGAACAATAAAAGAATCCACAATTATA						181.732	ACACAACAATCAAATATACACATATCTTGTTTTAA							218.755	GCTTAATAAAGATCTTCACTAGGTTTATACCACAAAACAAGTCATATAACAA
	83.5008	AAAAGCAAGAACAATAAAAGAATCCTCAATTATA						181.732	ACACAACAATCAAATATACACATATGCAGTTTTAA							218.755	GCTTAATAAAGATCTTCACTAGGTTTATACCACAAAACAAGTCATCTAACAA
	83.5008	AAAAGCAAGAACAATAAAAGAATCTTTATTTATA						181.732	ACACAACAATCAAATATACACATATTAAGTTTTAA							218.755	GCTTAATAAAGATCTTCACTAGGTTTATACCACAAAACAAGTCATGTAACAA
	83.5008	AAAAGCAAGAACAATAAAAGAATTCTCAATTATA						181.732	ACACAACAATCAAATATACACATATTACGTTTTAA							218.755	GCTTAATAAAGATCTTCACTAGGTTTATACCACAAAACAAGTCATTTAACAA
	83.5008	AAAAGCAAGAACAATAAAAGAATTTCATATTATA						181.732	ACACAACAATCAAATATACACATATTCAGTTTTAA							218.755	GCTTAATAAAGATCTTCACTAGGTTTATACCACAAAACAAGTCCAATAACAA
	83.5008	AAAAGCAAGAACAATAAAAGAATTTTTATTTATA						181.732	ACACAACAATCAAATATACACATATTCTGTTTTAA							218.755	GCTTAATAAAGATCTTCACTAGGTTTATACCACAAAACAAGTCCACTAACAA
	81.2762	AAAAGCAAGAACAATAAAAGAATGAGCCGTTATA						181.732	ACACAACAATCAAATATACACATATTGCGTTTTAA							218.755	GCTTAATAAAGATCTTCACTAGGTTTATACCACAAAACAAGTCCAGTAACAA
	81.2762	AAAAGCAAGAACAATAAAAGAATCGGGCTTTATA						181.732	ACACAACAATCAAATATACACATAAGAGCCTTTAA							218.755	GCTTAATAAAGATCTTCACTAGGTTTATACCACAAAACAAGTCCATTAACAA
	80.8385	AAAAGCAAGAACAATAAAAGAATAGCTGTTTATA						181.732	ACACAACAATCAAATATACACATACGAGCCTTTAA							218.755	GCTTAATAAAGATCTTCACTAGGTTTATACCACAAAACAAGTCCCATAACAA
	80.8385	AAAAGCAAGAACAATAAAAGAATCACTGTTTATA						181.732	ACACAACAATCAAATATACACATAGGCCAATTTAA							218.755	GCTTAATAAAGATCTTCACTAGGTTTATACCACAAAACAAGTCCCCTAACAA
	80.8385	AAAAGCAAGAACAATAAAAGAATGGCGCTTTATA						181.732	ACACAACAATCAAATATACACATATGAAACTTTAA							218.755	GCTTAATAAAGATCTTCACTAGGTTTATACCACAAAACAAGTCCCTTAACAA
	80.8385	AAAAGCAAGAACAATAAAAGAATTAGTGTTTATA						181.732	ACACAACAATCAAATATACACATATGAAGATTTAA							218.755	GCTTAATAAAGATCTTCACTAGGTTTATACCACAAAACAAGTCCGATAACAA
	80.6449	AAAAGCAAGAACAATAAAAGAATGCGATGTTATA						181.732	ACACAACAATCAAATATACACATATGACACTTTAA							218.755	GCTTAATAAAGATCTTCACTAGGTTTATACCACAAAACAAGTCCGCTAACAA
	80.6449	AAAAGCAAGAACAATAAAAGAATGGGCCCTTATA						181.732	ACACAACAATCAAATATACACATATGACGATTTAA							218.755	GCTTAATAAAGATCTTCACTAGGTTTATACCACAAAACAAGTCCGTTAACAA
	80.6449	AAAAGCAAGAACAATAAAAGAATTCGAAATTATA						181.732	ACACAACAATCAAATATACACATATGACGTTTTAA							218.755	GCTTAATAAAGATCTTCACTAGGTTTATACCACAAAACAAGTCCTATAACAA
	80.6449	AAAAGCAAGAACAATAAAAGAATAATCAGTTATA						181.732	ACACAACAATCAAATATACACATATGATACTTTAA							218.755	GCTTAATAAAGATCTTCACTAGGTTTATACCACAAAACAAGTCCTCTAACAA
	80.6449	AAAAGCAAGAACAATAAAAGAATATGCTGTTATA						181.297	ACACAACAATCAAATATACACATAAAAAAGTTTAA							218.755	GCTTAATAAAGATCTTCACTAGGTTTATACCACAAAACAAGTCCTGTAACAA
	80.6449	AAAAGCAAGAACAATAAAAGAATATTCAGTTATA						181.297	ACACAACAATCAAATATACACATAAAAACGTTTAA							218.755	GCTTAATAAAGATCTTCACTAGGTTTATACCACAAAACAAGTCCTTTAACAA
	80.6449	AAAAGCAAGAACAATAAAAGAATCCTATGTTATA						181.297	ACACAACAATCAAATATACACATAAAAATGTTTAA							218.755	GCTTAATAAAGATCTTCACTAGGTTTATACCACAAAACAAGTCGAATAACAA
	80.6449	AAAAGCAAGAACAATAAAAGAATCGTAAGTTATA						181.297	ACACAACAATCAAATATACACATAAAACAGTTTAA							218.755	GCTTAATAAAGATCTTCACTAGGTTTATACCACAAAACAAGTCGACTAACAA
	80.6449	AAAAGCAAGAACAATAAAAGAATCGTATGTTATA						181.297	ACACAACAATCAAATATACACATAAAACTGTTTAA							218.755	GCTTAATAAAGATCTTCACTAGGTTTATACCACAAAACAAGTCGATTAACAA
	80.6449	AAAAGCAAGAACAATAAAAGAATCTTCAGTTATA						181.297	ACACAACAATCAAATATACACATAAAATAGTTTAA							218.755	GCTTAATAAAGATCTTCACTAGGTTTATACCACAAAACAAGTCGCTTAACAA
	80.6449	AAAAGCAAGAACAATAAAAGAATGATTCGTTATA						181.297	ACACAACAATCAAATATACACATAAAATCGTTTAA							218.755	GCTTAATAAAGATCTTCACTAGGTTTATACCACAAAACAAGTCGTCTAACAA
	80.6449	AAAAGCAAGAACAATAAAAGAATGCTAAGTTATA						181.297	ACACAACAATCAAATATACACATAAAATTGTTTAA							218.755	GCTTAATAAAGATCTTCACTAGGTTTATACCACAAAACAAGTCGTTTAACAA
	80.6449	AAAAGCAAGAACAATAAAAGAATTATCAGTTATA						181.297	ACACAACAATCAAATATACACATAAACAAGTTTAA							218.755	GCTTAATAAAGATCTTCACTAGGTTTATACCACAAAACAAGTCTAATAACAA
	80.6449	AAAAGCAAGAACAATAAAAGAATTCAACGTTATA						181.297	ACACAACAATCAAATATACACATAAACACGTTTAA							218.755	GCTTAATAAAGATCTTCACTAGGTTTATACCACAAAACAAGTCTACTAACAA
	80.6449	AAAAGCAAGAACAATAAAAGAATTCTTAGTTATA						181.297	ACACAACAATCAAATATACACATAAACATGTTTAA							218.755	GCTTAATAAAGATCTTCACTAGGTTTATACCACAAAACAAGTCTATTAACAA
	80.6449	AAAAGCAAGAACAATAAAAGAATTTTCAGTTATA						181.297	ACACAACAATCAAATATACACATAAACCTGTTTAA							218.755	GCTTAATAAAGATCTTCACTAGGTTTATACCACAAAACAAGTCTCATAACAA
	79.934	AAAAGCAAGAACAATAAAAGAATCATGAGTTATA						181.297	ACACAACAATCAAATATACACATAAACGCGTTTAA							218.755	GCTTAATAAAGATCTTCACTAGGTTTATACCACAAAACAAGTCTCCTAACAA
	79.934	AAAAGCAAGAACAATAAAAGAATAAGAACTTATA						181.297	ACACAACAATCAAATATACACATAAACTAGTTTAA							218.755	GCTTAATAAAGATCTTCACTAGGTTTATACCACAAAACAAGTCTCGTAACAA
	79.934	AAAAGCAAGAACAATAAAAGAATAAGCACTTATA						181.297	ACACAACAATCAAATATACACATAAACTCGTTTAA							218.755	GCTTAATAAAGATCTTCACTAGGTTTATACCACAAAACAAGTCTCTTAACAA
	79.934	AAAAGCAAGAACAATAAAAGAATAAGTACTTATA						181.297	ACACAACAATCAAATATACACATAAACTTGTTTAA							218.755	GCTTAATAAAGATCTTCACTAGGTTTATACCACAAAACAAGTCTGATAACAA
	79.8262	AAAAGCAAGAACAATAAAAGAATAATGCATTATA						181.297	ACACAACAATCAAATATACACATAAATAAGTTTAA							218.755	GCTTAATAAAGATCTTCACTAGGTTTATACCACAAAACAAGTCTGCTAACAA
	79.8262	AAAAGCAAGAACAATAAAAGAATAATTTATTATA						181.297	ACACAACAATCAAATATACACATAAATACGTTTAA							218.755	GCTTAATAAAGATCTTCACTAGGTTTATACCACAAAACAAGTCTGTTAACAA
	79.8262	AAAAGCAAGAACAATAAAAGAATACTTATTTATA						181.297	ACACAACAATCAAATATACACATAAATCAGTTTAA							218.755	GCTTAATAAAGATCTTCACTAGGTTTATACCACAAAACAAGTCTTATAACAA
	79.8262	AAAAGCAAGAACAATAAAAGAATACTTTATTATA						181.297	ACACAACAATCAAATATACACATAAATCTGTTTAA							218.755	GCTTAATAAAGATCTTCACTAGGTTTATACCACAAAACAAGTCTTCTAACAA
	79.8262	AAAAGCAAGAACAATAAAAGAATCACGAATTATA						181.297	ACACAACAATCAAATATACACATAAATGCGTTTAA							218.755	GCTTAATAAAGATCTTCACTAGGTTTATACCACAAAACAAGTCTTGTAACAA
	79.8262	AAAAGCAAGAACAATAAAAGAATCCCTCATTATA						181.297	ACACAACAATCAAATATACACATAAATTAGTTTAA							218.755	GCTTAATAAAGATCTTCACTAGGTTTATACCACAAAACAAGTCTTTTAACAA
	79.8262	AAAAGCAAGAACAATAAAAGAATCCTATATTATA						181.297	ACACAACAATCAAATATACACATAAATTCGTTTAA							218.755	GCTTAATAAAGATCTTCACTAGGTTTATACCACAAAACAAGTGCAATAACAA
	79.8262	AAAAGCAAGAACAATAAAAGAATCCTTATTTATA						181.297	ACACAACAATCAAATATACACATAAATTTGTTTAA							218.755	GCTTAATAAAGATCTTCACTAGGTTTATACCACAAAACAAGTGCACTAACAA
	79.8262	AAAAGCAAGAACAATAAAAGAATGCAAAATTATA						181.297	ACACAACAATCAAATATACACATAACAAAGTTTAA							218.755	GCTTAATAAAGATCTTCACTAGGTTTATACCACAAAACAAGTGCATTAACAA
	79.8262	AAAAGCAAGAACAATAAAAGAATGCAAATTTATA						181.297	ACACAACAATCAAATATACACATAACAACGTTTAA							218.755	GCTTAATAAAGATCTTCACTAGGTTTATACCACAAAACAAGTGCTCTAACAA
	79.8262	AAAAGCAAGAACAATAAAAGAATGCAATATTATA						181.297	ACACAACAATCAAATATACACATAACAATGTTTAA							218.755	GCTTAATAAAGATCTTCACTAGGTTTATACCACAAAACAAGTGCTTTAACAA
	79.8262	AAAAGCAAGAACAATAAAAGAATGCACAATTATA						181.297	ACACAACAATCAAATATACACATAACACAGTTTAA							218.755	GCTTAATAAAGATCTTCACTAGGTTTATACCACAAAACAAGTGTCTTAACAA
	79.8262	AAAAGCAAGAACAATAAAAGAATGCATAATTATA						181.297	ACACAACAATCAAATATACACATAACACTGTTTAA							218.755	GCTTAATAAAGATCTTCACTAGGTTTATACCACAAAACAAGTGTTCTAACAA
	79.8262	AAAAGCAAGAACAATAAAAGAATGCATATTTATA						181.297	ACACAACAATCAAATATACACATAACATAGTTTAA							218.755	GCTTAATAAAGATCTTCACTAGGTTTATACCACAAAACAAGTTAAATAACAA
	79.8262	AAAAGCAAGAACAATAAAAGAATGTGCAATTATA						181.297	ACACAACAATCAAATATACACATAACATCGTTTAA							218.755	GCTTAATAAAGATCTTCACTAGGTTTATACCACAAAACAAGTTAACTAACAA
	79.8262	AAAAGCAAGAACAATAAAAGAATTACGAATTATA						181.297	ACACAACAATCAAATATACACATAACATTGTTTAA							218.755	GCTTAATAAAGATCTTCACTAGGTTTATACCACAAAACAAGTTAAGTAACAA
	79.8262	AAAAGCAAGAACAATAAAAGAATTCTACATTATA						181.297	ACACAACAATCAAATATACACATAACCACGTTTAA							218.755	GCTTAATAAAGATCTTCACTAGGTTTATACCACAAAACAAGTTAATTAACAA
	78.4964	AAAAGCAAGAACAATAAAAGAATGCAACGTTATA						181.297	ACACAACAATCAAATATACACATAACCCTGTTTAA							218.755	GCTTAATAAAGATCTTCACTAGGTTTATACCACAAAACAAGTTACATAACAA
	78.261	AAAAGCAAGAACAATAAAAGAATACGTAATTATA						181.297	ACACAACAATCAAATATACACATAACCGCGTTTAA							218.755	GCTTAATAAAGATCTTCACTAGGTTTATACCACAAAACAAGTTACTTAACAA
	78.261	AAAAGCAAGAACAATAAAAGAATACGTATTTATA						181.297	ACACAACAATCAAATATACACATAACCTAGTTTAA							218.755	GCTTAATAAAGATCTTCACTAGGTTTATACCACAAAACAAGTTAGATAACAA
	77.6995	AAAAGCAAGAACAATAAAAGAATACGGTCTTATA						181.297	ACACAACAATCAAATATACACATAACCTCGTTTAA							218.755	GCTTAATAAAGATCTTCACTAGGTTTATACCACAAAACAAGTTAGCTAACAA
	77.6995	AAAAGCAAGAACAATAAAAGAATGAGCTCTTATA						181.297	ACACAACAATCAAATATACACATAACCTTGTTTAA							218.755	GCTTAATAAAGATCTTCACTAGGTTTATACCACAAAACAAGTTATATAACAA
	77.6995	AAAAGCAAGAACAATAAAAGAATGAAACTTTATA						181.297	ACACAACAATCAAATATACACATAACGCAGTTTAA							218.755	GCTTAATAAAGATCTTCACTAGGTTTATACCACAAAACAAGTTATCTAACAA
	77.6995	AAAAGCAAGAACAATAAAAGAATGAAAGATTATA						181.297	ACACAACAATCAAATATACACATAACTAAGTTTAA							218.755	GCTTAATAAAGATCTTCACTAGGTTTATACCACAAAACAAGTTATGTAACAA
	77.6995	AAAAGCAAGAACAATAAAAGAATGATACTTTATA						181.297	ACACAACAATCAAATATACACATAACTACGTTTAA							218.755	GCTTAATAAAGATCTTCACTAGGTTTATACCACAAAACAAGTTATTTAACAA
	77.6995	AAAAGCAAGAACAATAAAAGAATGATAGATTATA						181.297	ACACAACAATCAAATATACACATAACTCAGTTTAA							218.755	GCTTAATAAAGATCTTCACTAGGTTTATACCACAAAACAAGTTCAATAACAA
	77.281	AAAAGCAAGAACAATAAAAGAATAGACAATTATA						181.297	ACACAACAATCAAATATACACATAACTGCGTTTAA							218.755	GCTTAATAAAGATCTTCACTAGGTTTATACCACAAAACAAGTTCACTAACAA
	77.281	AAAAGCAAGAACAATAAAAGAATAGACATTTATA						181.297	ACACAACAATCAAATATACACATAACTTAGTTTAA							218.755	GCTTAATAAAGATCTTCACTAGGTTTATACCACAAAACAAGTTCAGTAACAA
	77.281	AAAAGCAAGAACAATAAAAGAATCGAAATTTATA						181.297	ACACAACAATCAAATATACACATAACTTCGTTTAA							218.755	GCTTAATAAAGATCTTCACTAGGTTTATACCACAAAACAAGTTCATTAACAA
	77.281	AAAAGCAAGAACAATAAAAGAATGAAGGCTTATA						181.297	ACACAACAATCAAATATACACATAACTTTGTTTAA							218.755	GCTTAATAAAGATCTTCACTAGGTTTATACCACAAAACAAGTTCCCTAACAA
	77.281	AAAAGCAAGAACAATAAAAGAATCCAGAATTATA						181.297	ACACAACAATCAAATATACACATAATAAAGTTTAA							218.755	GCTTAATAAAGATCTTCACTAGGTTTATACCACAAAACAAGTTCGATAACAA
	77.281	AAAAGCAAGAACAATAAAAGAATCCAGCATTATA						181.297	ACACAACAATCAAATATACACATAATAACGTTTAA							218.755	GCTTAATAAAGATCTTCACTAGGTTTATACCACAAAACAAGTTCGCTAACAA
	77.281	AAAAGCAAGAACAATAAAAGAATCCAGTATTATA						181.297	ACACAACAATCAAATATACACATAATAATGTTTAA							218.755	GCTTAATAAAGATCTTCACTAGGTTTATACCACAAAACAAGTTCGTTAACAA
	77.281	AAAAGCAAGAACAATAAAAGAATAGAGACTTATA						181.297	ACACAACAATCAAATATACACATAATACAGTTTAA							218.755	GCTTAATAAAGATCTTCACTAGGTTTATACCACAAAACAAGTTCTATAACAA
	77.281	AAAAGCAAGAACAATAAAAGAATCGAGACTTATA						181.297	ACACAACAATCAAATATACACATAATACTGTTTAA							218.755	GCTTAATAAAGATCTTCACTAGGTTTATACCACAAAACAAGTTCTCTAACAA
	77.096	AAAAGCAAGAACAATAAAAGAATAGGCCCTTATA						181.297	ACACAACAATCAAATATACACATAATATAGTTTAA							218.755	GCTTAATAAAGATCTTCACTAGGTTTATACCACAAAACAAGTTCTGTAACAA
	77.096	AAAAGCAAGAACAATAAAAGAATAGTCGGTTATA						181.297	ACACAACAATCAAATATACACATAATATCGTTTAA							218.755	GCTTAATAAAGATCTTCACTAGGTTTATACCACAAAACAAGTTCTTTAACAA
	77.096	AAAAGCAAGAACAATAAAAGAATCTGACATTATA						181.297	ACACAACAATCAAATATACACATAATATTGTTTAA							218.755	GCTTAATAAAGATCTTCACTAGGTTTATACCACAAAACAAGTTGAATAACAA
	77.096	AAAAGCAAGAACAATAAAAGAATAAAAGATTATA						181.297	ACACAACAATCAAATATACACATAATCAAGTTTAA							218.755	GCTTAATAAAGATCTTCACTAGGTTTATACCACAAAACAAGTTGACTAACAA
	77.096	AAAAGCAAGAACAATAAAAGAATAACAGATTATA						181.297	ACACAACAATCAAATATACACATAATCACGTTTAA							218.755	GCTTAATAAAGATCTTCACTAGGTTTATACCACAAAACAAGTTGATTAACAA
	77.096	AAAAGCAAGAACAATAAAAGAATAATAGATTATA						181.297	ACACAACAATCAAATATACACATAATCCTGTTTAA							218.755	GCTTAATAAAGATCTTCACTAGGTTTATACCACAAAACAAGTTGCATAACAA
	77.096	AAAAGCAAGAACAATAAAAGAATACAAGATTATA						181.297	ACACAACAATCAAATATACACATAATCGCGTTTAA							218.755	GCTTAATAAAGATCTTCACTAGGTTTATACCACAAAACAAGTTGCTTAACAA
	77.096	AAAAGCAAGAACAATAAAAGAATACCGCGTTATA						181.297	ACACAACAATCAAATATACACATAATCTAGTTTAA							218.755	GCTTAATAAAGATCTTCACTAGGTTTATACCACAAAACAAGTTGTCTAACAA
	77.096	AAAAGCAAGAACAATAAAAGAATACTAGATTATA						181.297	ACACAACAATCAAATATACACATAATCTCGTTTAA							218.755	GCTTAATAAAGATCTTCACTAGGTTTATACCACAAAACAAGTTGTTTAACAA
	77.096	AAAAGCAAGAACAATAAAAGAATACTGTGTTATA						181.297	ACACAACAATCAAATATACACATAATCTTGTTTAA							218.755	GCTTAATAAAGATCTTCACTAGGTTTATACCACAAAACAAGTTTAATAACAA
	77.096	AAAAGCAAGAACAATAAAAGAATAGCACTTTATA						181.297	ACACAACAATCAAATATACACATAATGCAGTTTAA							218.755	GCTTAATAAAGATCTTCACTAGGTTTATACCACAAAACAAGTTTACTAACAA
	77.096	AAAAGCAAGAACAATAAAAGAATAGTACTTTATA						181.297	ACACAACAATCAAATATACACATAATTAAGTTTAA							218.755	GCTTAATAAAGATCTTCACTAGGTTTATACCACAAAACAAGTTTATTAACAA
	77.096	AAAAGCAAGAACAATAAAAGAATAGTTATTTATA						181.297	ACACAACAATCAAATATACACATAATTACGTTTAA							218.755	GCTTAATAAAGATCTTCACTAGGTTTATACCACAAAACAAGTTTCATAACAA
	77.096	AAAAGCAAGAACAATAAAAGAATATAAGATTATA						181.297	ACACAACAATCAAATATACACATAATTCAGTTTAA							218.755	GCTTAATAAAGATCTTCACTAGGTTTATACCACAAAACAAGTTTCCTAACAA
	77.096	AAAAGCAAGAACAATAAAAGAATATCAGATTATA						181.297	ACACAACAATCAAATATACACATAATTCTGTTTAA							218.755	GCTTAATAAAGATCTTCACTAGGTTTATACCACAAAACAAGTTTCGTAACAA
	77.096	AAAAGCAAGAACAATAAAAGAATCAAAGATTATA						181.297	ACACAACAATCAAATATACACATAATTTAGTTTAA							218.755	GCTTAATAAAGATCTTCACTAGGTTTATACCACAAAACAAGTTTCTTAACAA
	77.096	AAAAGCAAGAACAATAAAAGAATCACAGATTATA						181.297	ACACAACAATCAAATATACACATAATTTCGTTTAA							218.755	GCTTAATAAAGATCTTCACTAGGTTTATACCACAAAACAAGTTTTATAACAA
	77.096	AAAAGCAAGAACAATAAAAGAATCATCAGTTATA						181.297	ACACAACAATCAAATATACACATAATTTTGTTTAA							218.755	GCTTAATAAAGATCTTCACTAGGTTTATACCACAAAACAAGTTTTCTAACAA
	77.096	AAAAGCAAGAACAATAAAAGAATCCAAGATTATA						181.297	ACACAACAATCAAATATACACATACAAAAGTTTAA							218.755	GCTTAATAAAGATCTTCACTAGGTTTATACCACAAAACAAGTTTTTTAACAA
	77.096	AAAAGCAAGAACAATAAAAGAATCCTAGATTATA						181.297	ACACAACAATCAAATATACACATACAAACGTTTAA							217.577	GCTTAATAAAGATCTTCACTAGGTTTATACCACAAAACAAGTGTGCTAACAA
	77.096	AAAAGCAAGAACAATAAAAGAATCGCGTGTTATA						181.297	ACACAACAATCAAATATACACATACAAATGTTTAA							217.056	GCTTAATAAAGATCTTCACTAGGTTTATACCACAAAACAAAAGTTTTAACAA
	77.096	AAAAGCAAGAACAATAAAAGAATCTAAGATTATA						181.297	ACACAACAATCAAATATACACATACAACAGTTTAA							217.056	GCTTAATAAAGATCTTCACTAGGTTTATACCACAAAACAACGGGCCTAACAA
	77.096	AAAAGCAAGAACAATAAAAGAATCTCAGATTATA						181.297	ACACAACAATCAAATATACACATACAACTGTTTAA							217.056	GCTTAATAAAGATCTTCACTAGGTTTATACCACAAAACAATAGGCTTAACAA
	77.096	AAAAGCAAGAACAATAAAAGAATGTACTGTTATA						181.297	ACACAACAATCAAATATACACATACAATAGTTTAA							215.627	GCTTAATAAAGATCTTCACTAGGTTTATACCACAAAACAAAGCCAATAACAA
	77.096	AAAAGCAAGAACAATAAAAGAATGTTAAGTTATA						181.297	ACACAACAATCAAATATACACATACAATCGTTTAA							215.627	GCTTAATAAAGATCTTCACTAGGTTTATACCACAAAACAAAGCCACTAACAA
	77.096	AAAAGCAAGAACAATAAAAGAATTAAAGATTATA						181.297	ACACAACAATCAAATATACACATACAATTGTTTAA							215.627	GCTTAATAAAGATCTTCACTAGGTTTATACCACAAAACAAAGCCATTAACAA
	77.096	AAAAGCAAGAACAATAAAAGAATTAATCGTTATA						181.297	ACACAACAATCAAATATACACATACACAAGTTTAA							215.627	GCTTAATAAAGATCTTCACTAGGTTTATACCACAAAACAAAGCCCATAACAA
	77.096	AAAAGCAAGAACAATAAAAGAATTACAGATTATA						181.297	ACACAACAATCAAATATACACATACACACGTTTAA							215.627	GCTTAATAAAGATCTTCACTAGGTTTATACCACAAAACAAAGCCCCTAACAA
	77.096	AAAAGCAAGAACAATAAAAGAATTAGCTGTTATA						181.297	ACACAACAATCAAATATACACATACACATGTTTAA							215.627	GCTTAATAAAGATCTTCACTAGGTTTATACCACAAAACAAAGCCCGTAACAA
	77.096	AAAAGCAAGAACAATAAAAGAATTATAGATTATA						181.297	ACACAACAATCAAATATACACATACACCTGTTTAA							215.627	GCTTAATAAAGATCTTCACTAGGTTTATACCACAAAACAAAGCCCTTAACAA
	77.096	AAAAGCAAGAACAATAAAAGAATTCAAGATTATA						181.297	ACACAACAATCAAATATACACATACACGCGTTTAA							215.627	GCTTAATAAAGATCTTCACTAGGTTTATACCACAAAACAAAGCCGATAACAA
	77.096	AAAAGCAAGAACAATAAAAGAATTCTAGATTATA						181.297	ACACAACAATCAAATATACACATACACTAGTTTAA							215.627	GCTTAATAAAGATCTTCACTAGGTTTATACCACAAAACAAAGCCGCTAACAA
	77.096	AAAAGCAAGAACAATAAAAGAATTTAAGATTATA						181.297	ACACAACAATCAAATATACACATACACTCGTTTAA							215.627	GCTTAATAAAGATCTTCACTAGGTTTATACCACAAAACAAAGCCGTTAACAA
	77.096	AAAAGCAAGAACAATAAAAGAATTTCAGATTATA						181.297	ACACAACAATCAAATATACACATACACTTGTTTAA							213.695	GCTTAATAAAGATCTTCACTAGGTTTATACCACAAAACAAAGACCATAACAA
	77.096	AAAAGCAAGAACAATAAAAGAATTTTAGATTATA						181.297	ACACAACAATCAAATATACACATACAGCAGTTTAA							213.695	GCTTAATAAAGATCTTCACTAGGTTTATACCACAAAACAAAGACCCTAACAA
	77.096	AAAAGCAAGAACAATAAAAGAATTGGTCGTTATA						181.297	ACACAACAATCAAATATACACATACATAAGTTTAA							213.695	GCTTAATAAAGATCTTCACTAGGTTTATACCACAAAACAAAGACCGTAACAA
	76.3133	AAAAGCAAGAACAATAAAAGAATAAACATTTATA						181.297	ACACAACAATCAAATATACACATACATACGTTTAA							213.215	GCTTAATAAAGATCTTCACTAGGTTTATACCACAAAACAACTTGGATAACAA
	76.3133	AAAAGCAAGAACAATAAAAGAATACACATTTATA						181.297	ACACAACAATCAAATATACACATACATCAGTTTAA							212.927	GCTTAATAAAGATCTTCACTAGGTTTATACCACAAAACAAGTTCCATAACAA
	76.3133	AAAAGCAAGAACAATAAAAGAATATACATTTATA						181.297	ACACAACAATCAAATATACACATACATCTGTTTAA							211.971	GCTTAATAAAGATCTTCACTAGGTTTATACCACAAAACAAGTACCTTAACAA
	76.3133	AAAAGCAAGAACAATAAAAGAATCAACATTTATA						181.297	ACACAACAATCAAATATACACATACATGCGTTTAA							210.64	GCTTAATAAAGATCTTCACTAGGTTTATACCACAAAACAAAAGGTATAACAA
	76.3133	AAAAGCAAGAACAATAAAAGAATCAATTATTATA						181.297	ACACAACAATCAAATATACACATACATTAGTTTAA							210.64	GCTTAATAAAGATCTTCACTAGGTTTATACCACAAAACAACAGGTATAACAA
	76.3133	AAAAGCAAGAACAATAAAAGAATCCAAAATTATA						181.297	ACACAACAATCAAATATACACATACATTCGTTTAA							210.64	GCTTAATAAAGATCTTCACTAGGTTTATACCACAAAACAACAGGTGTAACAA
	76.3133	AAAAGCAAGAACAATAAAAGAATCCAAATTTATA						181.297	ACACAACAATCAAATATACACATACATTTGTTTAA							210.64	GCTTAATAAAGATCTTCACTAGGTTTATACCACAAAACAATAGGTATAACAA
	76.3133	AAAAGCAAGAACAATAAAAGAATCCAACATTATA						181.297	ACACAACAATCAAATATACACATACCAAAGTTTAA							210.64	GCTTAATAAAGATCTTCACTAGGTTTATACCACAAAACAATAGGTGTAACAA
	76.3133	AAAAGCAAGAACAATAAAAGAATCCAATATTATA						181.297	ACACAACAATCAAATATACACATACCAACGTTTAA							209.128	GCTTAATAAAGATCTTCACTAGGTTTATACCACAAAACAAGCTTGATAACAA
	76.3133	AAAAGCAAGAACAATAAAAGAATCCACATTTATA						181.297	ACACAACAATCAAATATACACATACCAATGTTTAA							209.128	GCTTAATAAAGATCTTCACTAGGTTTATACCACAAAACAAGCTTGCTAACAA
	76.3133	AAAAGCAAGAACAATAAAAGAATCCTTTATTATA						181.297	ACACAACAATCAAATATACACATACCACAGTTTAA							209.128	GCTTAATAAAGATCTTCACTAGGTTTATACCACAAAACAAGCTTGTTAACAA
	76.3133	AAAAGCAAGAACAATAAAAGAATCTACATTTATA						181.297	ACACAACAATCAAATATACACATACCACTGTTTAA							209.128	GCTTAATAAAGATCTTCACTAGGTTTATACCACAAAACAAGTATAATAACAA
	76.3133	AAAAGCAAGAACAATAAAAGAATCTCTCATTATA						181.297	ACACAACAATCAAATATACACATACCCACGTTTAA							209.128	GCTTAATAAAGATCTTCACTAGGTTTATACCACAAAACAAGTGCCATAACAA
	76.3133	AAAAGCAAGAACAATAAAAGAATTAACATTTATA						181.297	ACACAACAATCAAATATACACATACCCCTGTTTAA							209.128	GCTTAATAAAGATCTTCACTAGGTTTATACCACAAAACAAGTGCCCTAACAA
	76.3133	AAAAGCAAGAACAATAAAAGAATTATGAATTATA						181.297	ACACAACAATCAAATATACACATACCCGCGTTTAA							209.128	GCTTAATAAAGATCTTCACTAGGTTTATACCACAAAACAATGCGGTTAACAA
	76.3133	AAAAGCAAGAACAATAAAAGAATTATGCATTATA						181.297	ACACAACAATCAAATATACACATACCCTAGTTTAA							208.189	GCTTAATAAAGATCTTCACTAGGTTTATACCACAAAACAAGCTCCGTAACAA
	76.3133	AAAAGCAAGAACAATAAAAGAATTCACATTTATA						181.297	ACACAACAATCAAATATACACATACCCTCGTTTAA							208.002	GCTTAATAAAGATCTTCACTAGGTTTATACCACAAAACAATGGCTGTAACAA
	76.3133	AAAAGCAAGAACAATAAAAGAATTTACATTTATA						181.297	ACACAACAATCAAATATACACATACCCTTGTTTAA							208.002	GCTTAATAAAGATCTTCACTAGGTTTATACCACAAAACAAAGACGCTAACAA
	75.4935	AAAAGCAAGAACAATAAAAGAATGGTCACTTATA						181.297	ACACAACAATCAAATATACACATACCGCAGTTTAA							208.002	GCTTAATAAAGATCTTCACTAGGTTTATACCACAAAACAAAGCGTATAACAA
	74.817	AAAAGCAAGAACAATAAAAGAATGCGTATTTATA						181.297	ACACAACAATCAAATATACACATACCTAAGTTTAA							207.504	GCTTAATAAAGATCTTCACTAGGTTTATACCACAAAACAAAAGTTCTAACAA
	74.817	AAAAGCAAGAACAATAAAAGAATTTGTAATTATA						181.297	ACACAACAATCAAATATACACATACCTACGTTTAA							206.138	GCTTAATAAAGATCTTCACTAGGTTTATACCACAAAACAACCTAGGTAACAA
	74.817	AAAAGCAAGAACAATAAAAGAATTTGTATTTATA						181.297	ACACAACAATCAAATATACACATACCTCAGTTTAA							205.645	GCTTAATAAAGATCTTCACTAGGTTTATACCACAAAACAACCTGAGTAACAA
	74.2802	AAAAGCAAGAACAATAAAAGAATAGTGTTTTATA						181.297	ACACAACAATCAAATATACACATACCTCTGTTTAA							203.832	GCTTAATAAAGATCTTCACTAGGTTTATACCACAAAACAATCTGGATAACAA
	74.2802	AAAAGCAAGAACAATAAAAGAATGAACATTTATA						181.297	ACACAACAATCAAATATACACATACCTGCGTTTAA							203.191	GCTTAATAAAGATCTTCACTAGGTTTATACCACAAAACAATGGTCATAACAA
	74.2802	AAAAGCAAGAACAATAAAAGAATGAATGATTATA						181.297	ACACAACAATCAAATATACACATACCTTAGTTTAA							203.191	GCTTAATAAAGATCTTCACTAGGTTTATACCACAAAACAATGGTCTTAACAA
	73.8801	AAAAGCAAGAACAATAAAAGAATCGCAGTTTATA						181.297	ACACAACAATCAAATATACACATACCTTCGTTTAA							201.976	GCTTAATAAAGATCTTCACTAGGTTTATACCACAAAACAAAAGACTTAACAA
	73.8801	AAAAGCAAGAACAATAAAAGAATCTTGGATTATA						181.297	ACACAACAATCAAATATACACATACCTTTGTTTAA							201.37	GCTTAATAAAGATCTTCACTAGGTTTATACCACAAAACAACTGGTCTAACAA
	73.8801	AAAAGCAAGAACAATAAAAGAATGGACCCTTATA						181.297	ACACAACAATCAAATATACACATACGCATGTTTAA							201.37	GCTTAATAAAGATCTTCACTAGGTTTATACCACAAAACAACTGGTTTAACAA
	73.8801	AAAAGCAAGAACAATAAAAGAATAAAGTTTTATA						181.297	ACACAACAATCAAATATACACATACGCTTGTTTAA							199.925	GCTTAATAAAGATCTTCACTAGGTTTATACCACAAAACAAGCCAAATAACAA
	73.8801	AAAAGCAAGAACAATAAAAGAATACAGTTTTATA						181.297	ACACAACAATCAAATATACACATACGTTAGTTTAA							199.925	GCTTAATAAAGATCTTCACTAGGTTTATACCACAAAACAAGCCAACTAACAA
	73.8801	AAAAGCAAGAACAATAAAAGAATAGACAGTTATA						181.297	ACACAACAATCAAATATACACATACGTTCGTTTAA							199.925	GCTTAATAAAGATCTTCACTAGGTTTATACCACAAAACAAGCCAATTAACAA
	73.8801	AAAAGCAAGAACAATAAAAGAATCAAGTTTTATA						181.297	ACACAACAATCAAATATACACATACTAAAGTTTAA							199.925	GCTTAATAAAGATCTTCACTAGGTTTATACCACAAAACAAGCCACATAACAA
	73.8801	AAAAGCAAGAACAATAAAAGAATCCAGTTTTATA						181.297	ACACAACAATCAAATATACACATACTAACGTTTAA							199.925	GCTTAATAAAGATCTTCACTAGGTTTATACCACAAAACAAGCCACGTAACAA
	73.8801	AAAAGCAAGAACAATAAAAGAATGCAGTTTTATA						181.297	ACACAACAATCAAATATACACATACTAATGTTTAA							199.925	GCTTAATAAAGATCTTCACTAGGTTTATACCACAAAACAAGCCACTTAACAA
	73.8801	AAAAGCAAGAACAATAAAAGAATGGCGGCTTATA						181.297	ACACAACAATCAAATATACACATACTACAGTTTAA							199.925	GCTTAATAAAGATCTTCACTAGGTTTATACCACAAAACAAGCCATATAACAA
	73.8801	AAAAGCAAGAACAATAAAAGAATTAAGTTTTATA						181.297	ACACAACAATCAAATATACACATACTACTGTTTAA							199.925	GCTTAATAAAGATCTTCACTAGGTTTATACCACAAAACAAGCCATCTAACAA
	73.8801	AAAAGCAAGAACAATAAAAGAATTCAGTTTTATA						181.297	ACACAACAATCAAATATACACATACTATAGTTTAA							199.925	GCTTAATAAAGATCTTCACTAGGTTTATACCACAAAACAAGCCATTTAACAA
	73.8801	AAAAGCAAGAACAATAAAAGAATTTAGTTTTATA						181.297	ACACAACAATCAAATATACACATACTATCGTTTAA							199.925	GCTTAATAAAGATCTTCACTAGGTTTATACCACAAAACAAGCCCAATAACAA
	73.7033	AAAAGCAAGAACAATAAAAGAATAACCTGTTATA						181.297	ACACAACAATCAAATATACACATACTCAAGTTTAA							199.925	GCTTAATAAAGATCTTCACTAGGTTTATACCACAAAACAAGCCCACTAACAA
	73.7033	AAAAGCAAGAACAATAAAAGAATAACGTGTTATA						181.297	ACACAACAATCAAATATACACATACTCACGTTTAA							199.925	GCTTAATAAAGATCTTCACTAGGTTTATACCACAAAACAAGCCCATTAACAA
	73.7033	AAAAGCAAGAACAATAAAAGAATACCCTGTTATA						181.297	ACACAACAATCAAATATACACATACTCCTGTTTAA							199.925	GCTTAATAAAGATCTTCACTAGGTTTATACCACAAAACAAGCCCCATAACAA
	73.7033	AAAAGCAAGAACAATAAAAGAATACTCAGTTATA						181.297	ACACAACAATCAAATATACACATACTCGCGTTTAA							199.925	GCTTAATAAAGATCTTCACTAGGTTTATACCACAAAACAAGCCCGATAACAA
	73.7033	AAAAGCAAGAACAATAAAAGAATAGTAGATTATA						181.297	ACACAACAATCAAATATACACATACTCTAGTTTAA							199.925	GCTTAATAAAGATCTTCACTAGGTTTATACCACAAAACAAGCCCGCTAACAA
	73.7033	AAAAGCAAGAACAATAAAAGAATATCCAGTTATA						181.297	ACACAACAATCAAATATACACATACTCTCGTTTAA							199.925	GCTTAATAAAGATCTTCACTAGGTTTATACCACAAAACAAGCCCGTTAACAA
	73.7033	AAAAGCAAGAACAATAAAAGAATATCCTGTTATA						181.297	ACACAACAATCAAATATACACATACTGCAGTTTAA							199.925	GCTTAATAAAGATCTTCACTAGGTTTATACCACAAAACAAGCCCTATAACAA
	73.7033	AAAAGCAAGAACAATAAAAGAATCACGTGTTATA						181.297	ACACAACAATCAAATATACACATACTTAAGTTTAA							199.925	GCTTAATAAAGATCTTCACTAGGTTTATACCACAAAACAAGCCCTCTAACAA
	73.7033	AAAAGCAAGAACAATAAAAGAATCAGACATTATA						181.297	ACACAACAATCAAATATACACATACTTACGTTTAA							199.925	GCTTAATAAAGATCTTCACTAGGTTTATACCACAAAACAAGCCCTTTAACAA
	73.7033	AAAAGCAAGAACAATAAAAGAATCCTCAGTTATA						181.297	ACACAACAATCAAATATACACATACTTCAGTTTAA							199.925	GCTTAATAAAGATCTTCACTAGGTTTATACCACAAAACAAGCCGAATAACAA
	73.7033	AAAAGCAAGAACAATAAAAGAATCTCCTGTTATA						181.297	ACACAACAATCAAATATACACATACTTCTGTTTAA							199.925	GCTTAATAAAGATCTTCACTAGGTTTATACCACAAAACAAGCCGACTAACAA
	73.7033	AAAAGCAAGAACAATAAAAGAATCTTTCGTTATA						181.297	ACACAACAATCAAATATACACATACTTTAGTTTAA							199.925	GCTTAATAAAGATCTTCACTAGGTTTATACCACAAAACAAGCCGATTAACAA
	73.7033	AAAAGCAAGAACAATAAAAGAATGCTCAGTTATA						181.297	ACACAACAATCAAATATACACATACTTTCGTTTAA							199.925	GCTTAATAAAGATCTTCACTAGGTTTATACCACAAAACAAGCCGCTTAACAA
	73.7033	AAAAGCAAGAACAATAAAAGAATTACCTGTTATA						181.297	ACACAACAATCAAATATACACATACTTTTGTTTAA							199.925	GCTTAATAAAGATCTTCACTAGGTTTATACCACAAAACAAGCCGTATAACAA
	73.7033	AAAAGCAAGAACAATAAAAGAATTACGTGTTATA						181.297	ACACAACAATCAAATATACACATAGAAAAGTTTAA							199.925	GCTTAATAAAGATCTTCACTAGGTTTATACCACAAAACAAGCCGTCTAACAA
	73.7033	AAAAGCAAGAACAATAAAAGAATTAGACATTATA						181.297	ACACAACAATCAAATATACACATAGAAACGTTTAA							199.925	GCTTAATAAAGATCTTCACTAGGTTTATACCACAAAACAAGCCGTTTAACAA
	73.7033	AAAAGCAAGAACAATAAAAGAATTCCCTGTTATA						181.297	ACACAACAATCAAATATACACATAGAAATGTTTAA							199.925	GCTTAATAAAGATCTTCACTAGGTTTATACCACAAAACAAGCTTCGTAACAA
	73.7033	AAAAGCAAGAACAATAAAAGAATTCTCAGTTATA						181.297	ACACAACAATCAAATATACACATAGAACAGTTTAA							199.925	GCTTAATAAAGATCTTCACTAGGTTTATACCACAAAACAAGGTGTATAACAA
	73.7033	AAAAGCAAGAACAATAAAAGAATTTCCAGTTATA						181.297	ACACAACAATCAAATATACACATAGAATAGTTTAA							199.925	GCTTAATAAAGATCTTCACTAGGTTTATACCACAAAACAAGTATGATAACAA
	73.7033	AAAAGCAAGAACAATAAAAGAATTTCCTGTTATA						181.297	ACACAACAATCAAATATACACATAGAATCGTTTAA							199.925	GCTTAATAAAGATCTTCACTAGGTTTATACCACAAAACAAGTGCGATAACAA
	73.7033	AAAAGCAAGAACAATAAAAGAATTTGTAGTTATA						181.297	ACACAACAATCAAATATACACATAGACAAGTTTAA							198.848	GCTTAATAAAGATCTTCACTAGGTTTATACCACAAAACAACGGACCTAACAA
	73.0535	AAAAGCAAGAACAATAAAAGAATAAAGAGTTATA						181.297	ACACAACAATCAAATATACACATAGACACGTTTAA							198.848	GCTTAATAAAGATCTTCACTAGGTTTATACCACAAAACAAGCGTGTTAACAA
	73.0535	AAAAGCAAGAACAATAAAAGAATAAGTGCTTATA						181.297	ACACAACAATCAAATATACACATAGACATGTTTAA							198.848	GCTTAATAAAGATCTTCACTAGGTTTATACCACAAAACAAGGTATGTAACAA
	73.0535	AAAAGCAAGAACAATAAAAGAATGAAGAGTTATA						181.297	ACACAACAATCAAATATACACATAGACCTGTTTAA							197.067	GCTTAATAAAGATCTTCACTAGGTTTATACCACAAAACAAAGCTTATAACAA
	73.0535	AAAAGCAAGAACAATAAAAGAATTGGGACTTATA						181.297	ACACAACAATCAAATATACACATAGACTAGTTTAA							197.067	GCTTAATAAAGATCTTCACTAGGTTTATACCACAAAACAACCGAAGTAACAA
	72.955	AAAAGCAAGAACAATAAAAGAATAACTTATTATA						181.297	ACACAACAATCAAATATACACATAGATAAGTTTAA							193.551	GCTTAATAAAGATCTTCACTAGGTTTATACCACAAAACAATCGAGTTAACAA
	72.955	AAAAGCAAGAACAATAAAAGAATCACTTATTATA						181.297	ACACAACAATCAAATATACACATAGATACGTTTAA							193.087	GCTTAATAAAGATCTTCACTAGGTTTATACCACAAAACAAAAGATCTAACAA
	72.955	AAAAGCAAGAACAATAAAAGAATGCAACATTATA						181.297	ACACAACAATCAAATATACACATAGATCAGTTTAA							191.127	GCTTAATAAAGATCTTCACTAGGTTTATACCACAAAACAAGATGCATAACAA
	72.955	AAAAGCAAGAACAATAAAAGAATGCACATTTATA						181.297	ACACAACAATCAAATATACACATAGCAAAGTTTAA							191.127	GCTTAATAAAGATCTTCACTAGGTTTATACCACAAAACAAGCGTTTTAACAA
	72.955	AAAAGCAAGAACAATAAAAGAATTACTTATTATA						181.297	ACACAACAATCAAATATACACATAGCAACGTTTAA							191.127	GCTTAATAAAGATCTTCACTAGGTTTATACCACAAAACAAGTGTACTAACAA
	72.955	AAAAGCAAGAACAATAAAAGAATTCTGAATTATA						181.297	ACACAACAATCAAATATACACATAGCAATGTTTAA							191.127	GCTTAATAAAGATCTTCACTAGGTTTATACCACAAAACAAGTTTGATAACAA
	71.5245	AAAAGCAAGAACAATAAAAGAATCGGTTATTATA						181.297	ACACAACAATCAAATATACACATAGCACTGTTTAA							191.127	GCTTAATAAAGATCTTCACTAGGTTTATACCACAAAACAAGTTTGCTAACAA
	71.0114	AAAAGCAAGAACAATAAAAGAATGAGTCGTTATA						181.297	ACACAACAATCAAATATACACATAGCATAGTTTAA							190.098	GCTTAATAAAGATCTTCACTAGGTTTATACCACAAAACAATGGTAGTAACAA
	71.0114	AAAAGCAAGAACAATAAAAGAATGAAGCTTTATA						181.297	ACACAACAATCAAATATACACATAGCTTAGTTTAA							190.098	GCTTAATAAAGATCTTCACTAGGTTTATACCACAAAACAAACGAAATAACAA
	71.0114	AAAAGCAAGAACAATAAAAGAATTGGGCTTTATA						181.297	ACACAACAATCAAATATACACATAGCTTTGTTTAA							190.098	GCTTAATAAAGATCTTCACTAGGTTTATACCACAAAACAAACGAACTAACAA
	70.6289	AAAAGCAAGAACAATAAAAGAATACGTGTTTATA						181.297	ACACAACAATCAAATATACACATAGTAAAGTTTAA							190.098	GCTTAATAAAGATCTTCACTAGGTTTATACCACAAAACAAACGAATTAACAA
	70.6289	AAAAGCAAGAACAATAAAAGAATATATGTTTATA						181.297	ACACAACAATCAAATATACACATAGTACAGTTTAA							190.098	GCTTAATAAAGATCTTCACTAGGTTTATACCACAAAACAAACGATATAACAA
	70.6289	AAAAGCAAGAACAATAAAAGAATATCTGTTTATA						181.297	ACACAACAATCAAATATACACATAGTCCTGTTTAA							190.098	GCTTAATAAAGATCTTCACTAGGTTTATACCACAAAACAAACGATCTAACAA
	70.6289	AAAAGCAAGAACAATAAAAGAATATGTGTTTATA						181.297	ACACAACAATCAAATATACACATAGTCTAGTTTAA							190.098	GCTTAATAAAGATCTTCACTAGGTTTATACCACAAAACAAACGATTTAACAA
	70.6289	AAAAGCAAGAACAATAAAAGAATCTCTGTTTATA						181.297	ACACAACAATCAAATATACACATAGTCTTGTTTAA							190.098	GCTTAATAAAGATCTTCACTAGGTTTATACCACAAAACAAATGAAATAACAA
	70.6289	AAAAGCAAGAACAATAAAAGAATGGATCATTATA						181.297	ACACAACAATCAAATATACACATAGTGCAGTTTAA							190.098	GCTTAATAAAGATCTTCACTAGGTTTATACCACAAAACAAATGAATTAACAA
	70.6289	AAAAGCAAGAACAATAAAAGAATGTATGTTTATA						181.297	ACACAACAATCAAATATACACATAGTTAAGTTTAA							190.098	GCTTAATAAAGATCTTCACTAGGTTTATACCACAAAACAAATGACATAACAA
	70.6289	AAAAGCAAGAACAATAAAAGAATTCATGTTTATA						181.297	ACACAACAATCAAATATACACATAGTTACGTTTAA							190.098	GCTTAATAAAGATCTTCACTAGGTTTATACCACAAAACAAATGATATAACAA
	70.6289	AAAAGCAAGAACAATAAAAGAATTCCTGTTTATA						181.297	ACACAACAATCAAATATACACATAGTTCAGTTTAA							190.098	GCTTAATAAAGATCTTCACTAGGTTTATACCACAAAACAAATGATTTAACAA
	70.6289	AAAAGCAAGAACAATAAAAGAATTCGCGTTTATA						181.297	ACACAACAATCAAATATACACATAGTTCTGTTTAA							190.098	GCTTAATAAAGATCTTCACTAGGTTTATACCACAAAACAACAGAAATAACAA
	70.6289	AAAAGCAAGAACAATAAAAGAATTCGTGTTTATA						181.297	ACACAACAATCAAATATACACATAGTTTAGTTTAA							190.098	GCTTAATAAAGATCTTCACTAGGTTTATACCACAAAACAACAGAACTAACAA
	70.6289	AAAAGCAAGAACAATAAAAGAATTCTAGTTTATA						181.297	ACACAACAATCAAATATACACATAGTTTCGTTTAA							190.098	GCTTAATAAAGATCTTCACTAGGTTTATACCACAAAACAACAGAATTAACAA
	70.6289	AAAAGCAAGAACAATAAAAGAATTTCTGTTTATA						181.297	ACACAACAATCAAATATACACATAGTTTTGTTTAA							190.098	GCTTAATAAAGATCTTCACTAGGTTTATACCACAAAACAACAGACATAACAA
	70.6289	AAAAGCAAGAACAATAAAAGAATAAAGCTTTATA						181.297	ACACAACAATCAAATATACACATATAAAAGTTTAA							190.098	GCTTAATAAAGATCTTCACTAGGTTTATACCACAAAACAACAGATATAACAA
	70.6289	AAAAGCAAGAACAATAAAAGAATACAGCTTTATA						181.297	ACACAACAATCAAATATACACATATAAACGTTTAA							190.098	GCTTAATAAAGATCTTCACTAGGTTTATACCACAAAACAACAGATTTAACAA
	70.6289	AAAAGCAAGAACAATAAAAGAATATAGCTTTATA						181.297	ACACAACAATCAAATATACACATATAAATGTTTAA							190.098	GCTTAATAAAGATCTTCACTAGGTTTATACCACAAAACAACCGAAATAACAA
	70.6289	AAAAGCAAGAACAATAAAAGAATGCAGCTTTATA						181.297	ACACAACAATCAAATATACACATATAACAGTTTAA							190.098	GCTTAATAAAGATCTTCACTAGGTTTATACCACAAAACAACCGAACTAACAA
	70.6289	AAAAGCAAGAACAATAAAAGAATGTAGCTTTATA						181.297	ACACAACAATCAAATATACACATATAACTGTTTAA							190.098	GCTTAATAAAGATCTTCACTAGGTTTATACCACAAAACAACCGAATTAACAA
	70.6289	AAAAGCAAGAACAATAAAAGAATTAAGCTTTATA						181.297	ACACAACAATCAAATATACACATATAATAGTTTAA							190.098	GCTTAATAAAGATCTTCACTAGGTTTATACCACAAAACAACCGACATAACAA
	70.6289	AAAAGCAAGAACAATAAAAGAATTCAGCTTTATA						181.297	ACACAACAATCAAATATACACATATAATCGTTTAA							190.098	GCTTAATAAAGATCTTCACTAGGTTTATACCACAAAACAACCGACTTAACAA
	70.6289	AAAAGCAAGAACAATAAAAGAATTTAGCTTTATA						181.297	ACACAACAATCAAATATACACATATACAAGTTTAA							190.098	GCTTAATAAAGATCTTCACTAGGTTTATACCACAAAACAACCGATATAACAA
	70.6289	AAAAGCAAGAACAATAAAAGAATAGATTTTTATA						181.297	ACACAACAATCAAATATACACATATACACGTTTAA							190.098	GCTTAATAAAGATCTTCACTAGGTTTATACCACAAAACAACCGATCTAACAA
	70.6289	AAAAGCAAGAACAATAAAAGAATCGATGTTTATA						181.297	ACACAACAATCAAATATACACATATACATGTTTAA							190.098	GCTTAATAAAGATCTTCACTAGGTTTATACCACAAAACAACCGATTTAACAA
	70.6289	AAAAGCAAGAACAATAAAAGAATGCAGGCTTATA						181.297	ACACAACAATCAAATATACACATATACCTGTTTAA							190.098	GCTTAATAAAGATCTTCACTAGGTTTATACCACAAAACAACTGAAATAACAA
	70.6289	AAAAGCAAGAACAATAAAAGAATGGCACGTTATA						181.297	ACACAACAATCAAATATACACATATACGCGTTTAA							190.098	GCTTAATAAAGATCTTCACTAGGTTTATACCACAAAACAACTGAACTAACAA
	70.6289	AAAAGCAAGAACAATAAAAGAATGGCTCGTTATA						181.297	ACACAACAATCAAATATACACATATACTAGTTTAA							190.098	GCTTAATAAAGATCTTCACTAGGTTTATACCACAAAACAACTGAATTAACAA
	70.6289	AAAAGCAAGAACAATAAAAGAATTGACGTTTATA						181.297	ACACAACAATCAAATATACACATATACTCGTTTAA							190.098	GCTTAATAAAGATCTTCACTAGGTTTATACCACAAAACAACTGACATAACAA
	70.4598	AAAAGCAAGAACAATAAAAGAATCCTGCGTTATA						181.297	ACACAACAATCAAATATACACATATACTTGTTTAA							190.098	GCTTAATAAAGATCTTCACTAGGTTTATACCACAAAACAACTGATATAACAA
	70.4598	AAAAGCAAGAACAATAAAAGAATCTCGCGTTATA						181.297	ACACAACAATCAAATATACACATATAGCAGTTTAA							190.098	GCTTAATAAAGATCTTCACTAGGTTTATACCACAAAACAACTGATTTAACAA
	70.4598	AAAAGCAAGAACAATAAAAGAATACTTTGTTATA						181.297	ACACAACAATCAAATATACACATATATAAGTTTAA							190.098	GCTTAATAAAGATCTTCACTAGGTTTATACCACAAAACAAGCCGCGTAACAA
	70.4598	AAAAGCAAGAACAATAAAAGAATAGCTATTTATA						181.297	ACACAACAATCAAATATACACATATATACGTTTAA							190.098	GCTTAATAAAGATCTTCACTAGGTTTATACCACAAAACAAGCCGTGTAACAA
	70.4598	AAAAGCAAGAACAATAAAAGAATATTACGTTATA						181.297	ACACAACAATCAAATATACACATATATCAGTTTAA							190.098	GCTTAATAAAGATCTTCACTAGGTTTATACCACAAAACAATAGAAATAACAA
	70.4598	AAAAGCAAGAACAATAAAAGAATCCCCTGTTATA						181.297	ACACAACAATCAAATATACACATATATCTGTTTAA							190.098	GCTTAATAAAGATCTTCACTAGGTTTATACCACAAAACAATAGAACTAACAA
	70.4598	AAAAGCAAGAACAATAAAAGAATCCCTAGTTATA						181.297	ACACAACAATCAAATATACACATATATGCGTTTAA							190.098	GCTTAATAAAGATCTTCACTAGGTTTATACCACAAAACAATAGAATTAACAA
	70.4598	AAAAGCAAGAACAATAAAAGAATCCCTCGTTATA						181.297	ACACAACAATCAAATATACACATATATTAGTTTAA							190.098	GCTTAATAAAGATCTTCACTAGGTTTATACCACAAAACAATAGACATAACAA
	70.4598	AAAAGCAAGAACAATAAAAGAATCGATGGTTATA						181.297	ACACAACAATCAAATATACACATATATTCGTTTAA							190.098	GCTTAATAAAGATCTTCACTAGGTTTATACCACAAAACAATAGATATAACAA
	70.4598	AAAAGCAAGAACAATAAAAGAATCTTAGATTATA						181.297	ACACAACAATCAAATATACACATATCAAAGTTTAA							190.098	GCTTAATAAAGATCTTCACTAGGTTTATACCACAAAACAATCGAAATAACAA
	70.4598	AAAAGCAAGAACAATAAAAGAATGACAAGTTATA						181.297	ACACAACAATCAAATATACACATATCAACGTTTAA							190.098	GCTTAATAAAGATCTTCACTAGGTTTATACCACAAAACAATCGAACTAACAA
	70.4598	AAAAGCAAGAACAATAAAAGAATGTTACGTTATA						181.297	ACACAACAATCAAATATACACATATCAATGTTTAA							190.098	GCTTAATAAAGATCTTCACTAGGTTTATACCACAAAACAATCGAATTAACAA
	70.4598	AAAAGCAAGAACAATAAAAGAATAGGCTTTTATA						181.297	ACACAACAATCAAATATACACATATCACAGTTTAA							190.098	GCTTAATAAAGATCTTCACTAGGTTTATACCACAAAACAATCGACATAACAA
	70.4598	AAAAGCAAGAACAATAAAAGAATATGACATTATA						181.297	ACACAACAATCAAATATACACATATCACTGTTTAA							190.098	GCTTAATAAAGATCTTCACTAGGTTTATACCACAAAACAATCGACTTAACAA
	70.4598	AAAAGCAAGAACAATAAAAGAATCGGGCGTTATA						181.297	ACACAACAATCAAATATACACATATCATAGTTTAA							190.098	GCTTAATAAAGATCTTCACTAGGTTTATACCACAAAACAATCGATATAACAA
	70.4598	AAAAGCAAGAACAATAAAAGAATGCGAGCTTATA						181.297	ACACAACAATCAAATATACACATATCATCGTTTAA							190.098	GCTTAATAAAGATCTTCACTAGGTTTATACCACAAAACAATCGATCTAACAA
	70.4598	AAAAGCAAGAACAATAAAAGAATGGGCTATTATA						181.297	ACACAACAATCAAATATACACATATCCACGTTTAA							190.098	GCTTAATAAAGATCTTCACTAGGTTTATACCACAAAACAATCGATTTAACAA
	70.4598	AAAAGCAAGAACAATAAAAGAATGGGCTTTTATA						181.297	ACACAACAATCAAATATACACATATCCCTGTTTAA							190.098	GCTTAATAAAGATCTTCACTAGGTTTATACCACAAAACAATCGTAGTAACAA
	70.4598	AAAAGCAAGAACAATAAAAGAATTCGATGTTATA						181.297	ACACAACAATCAAATATACACATATCCGCGTTTAA							190.098	GCTTAATAAAGATCTTCACTAGGTTTATACCACAAAACAATTGAAATAACAA
	70.4598	AAAAGCAAGAACAATAAAAGAATTGCTGGTTATA						181.297	ACACAACAATCAAATATACACATATCCTAGTTTAA							190.098	GCTTAATAAAGATCTTCACTAGGTTTATACCACAAAACAATTGAATTAACAA
	70.4598	AAAAGCAAGAACAATAAAAGAATTTGACGTTATA						181.297	ACACAACAATCAAATATACACATATCCTCGTTTAA							190.098	GCTTAATAAAGATCTTCACTAGGTTTATACCACAAAACAATTGACATAACAA
	69.8387	AAAAGCAAGAACAATAAAAGAATAAGGCCTTATA						181.297	ACACAACAATCAAATATACACATATCCTTGTTTAA							190.098	GCTTAATAAAGATCTTCACTAGGTTTATACCACAAAACAATTGATATAACAA
	69.7445	AAAAGCAAGAACAATAAAAGAATATATTATTATA						181.297	ACACAACAATCAAATATACACATATCGCAGTTTAA							190.098	GCTTAATAAAGATCTTCACTAGGTTTATACCACAAAACAATTGATTTAACAA
	69.7445	AAAAGCAAGAACAATAAAAGAATATCCAATTATA						181.297	ACACAACAATCAAATATACACATATCTAAGTTTAA							190.098	GCTTAATAAAGATCTTCACTAGGTTTATACCACAAAACAACTAGCGTAACAA
	69.7445	AAAAGCAAGAACAATAAAAGAATATGCATTTATA						181.297	ACACAACAATCAAATATACACATATCTACGTTTAA							190.098	GCTTAATAAAGATCTTCACTAGGTTTATACCACAAAACAAGTGCCGTAACAA
	69.7445	AAAAGCAAGAACAATAAAAGAATATTTAATTATA						181.297	ACACAACAATCAAATATACACATATCTCAGTTTAA							190.098	GCTTAATAAAGATCTTCACTAGGTTTATACCACAAAACAATGCTGGTAACAA
	69.7445	AAAAGCAAGAACAATAAAAGAATATTTATTTATA						181.297	ACACAACAATCAAATATACACATATCTCTGTTTAA							190.098	GCTTAATAAAGATCTTCACTAGGTTTATACCACAAAACAATGTCGGTAACAA
	69.7445	AAAAGCAAGAACAATAAAAGAATATTTCATTATA						181.297	ACACAACAATCAAATATACACATATCTGCGTTTAA							190.098	GCTTAATAAAGATCTTCACTAGGTTTATACCACAAAACAATGTTGGTAACAA
	69.7445	AAAAGCAAGAACAATAAAAGAATGCTCAATTATA						181.297	ACACAACAATCAAATATACACATATCTTAGTTTAA							189.643	GCTTAATAAAGATCTTCACTAGGTTTATACCACAAAACAAAAAGAATAACAA
	69.7445	AAAAGCAAGAACAATAAAAGAATGTGCATTTATA						181.297	ACACAACAATCAAATATACACATATCTTCGTTTAA							189.643	GCTTAATAAAGATCTTCACTAGGTTTATACCACAAAACAAAAAGACTAACAA
	69.7445	AAAAGCAAGAACAATAAAAGAATTCTAATTTATA						181.297	ACACAACAATCAAATATACACATATGCAAGTTTAA							189.643	GCTTAATAAAGATCTTCACTAGGTTTATACCACAAAACAAAAAGATTAACAA
	69.7445	AAAAGCAAGAACAATAAAAGAATTCTTAATTATA						181.297	ACACAACAATCAAATATACACATATGGATTTTTAA							189.643	GCTTAATAAAGATCTTCACTAGGTTTATACCACAAAACAAAACGAATAACAA
	69.7445	AAAAGCAAGAACAATAAAAGAATTCTTATTTATA						181.297	ACACAACAATCAAATATACACATATGTTAGTTTAA							189.643	GCTTAATAAAGATCTTCACTAGGTTTATACCACAAAACAAAACGATTAACAA
	69.7445	AAAAGCAAGAACAATAAAAGAATTTCCAATTATA						181.297	ACACAACAATCAAATATACACATATGTTCGTTTAA							189.643	GCTTAATAAAGATCTTCACTAGGTTTATACCACAAAACAAAATGAATAACAA
	68.5827	AAAAGCAAGAACAATAAAAGAATGCTTAGTTATA						181.297	ACACAACAATCAAATATACACATATTAAAGTTTAA							189.643	GCTTAATAAAGATCTTCACTAGGTTTATACCACAAAACAAAATGACTAACAA
	68.377	AAAAGCAAGAACAATAAAAGAATGCGTTATTATA						181.297	ACACAACAATCAAATATACACATATTAACGTTTAA							189.643	GCTTAATAAAGATCTTCACTAGGTTTATACCACAAAACAAAATGATTAACAA
	67.8864	AAAAGCAAGAACAATAAAAGAATCCGGCATTATA						181.297	ACACAACAATCAAATATACACATATTAATGTTTAA							189.643	GCTTAATAAAGATCTTCACTAGGTTTATACCACAAAACAAACAGAATAACAA
	67.8864	AAAAGCAAGAACAATAAAAGAATCGCGTTTTATA						181.297	ACACAACAATCAAATATACACATATTACAGTTTAA							189.643	GCTTAATAAAGATCTTCACTAGGTTTATACCACAAAACAAACAGACTAACAA
	67.8864	AAAAGCAAGAACAATAAAAGAATGAAAATTTATA						181.297	ACACAACAATCAAATATACACATATTACTGTTTAA							189.643	GCTTAATAAAGATCTTCACTAGGTTTATACCACAAAACAAACAGATTAACAA
	67.8864	AAAAGCAAGAACAATAAAAGAATGAATCATTATA						181.297	ACACAACAATCAAATATACACATATTATAGTTTAA							189.643	GCTTAATAAAGATCTTCACTAGGTTTATACCACAAAACAAACTGAATAACAA
	67.8864	AAAAGCAAGAACAATAAAAGAATGACAAATTATA						181.297	ACACAACAATCAAATATACACATATTATCGTTTAA							189.643	GCTTAATAAAGATCTTCACTAGGTTTATACCACAAAACAAACTGACTAACAA
	67.8864	AAAAGCAAGAACAATAAAAGAATGACAATTTATA						181.297	ACACAACAATCAAATATACACATATTCAAGTTTAA							189.643	GCTTAATAAAGATCTTCACTAGGTTTATACCACAAAACAAACTGATTAACAA
	67.8864	AAAAGCAAGAACAATAAAAGAATGACAGATTATA						181.297	ACACAACAATCAAATATACACATATTCACGTTTAA							189.643	GCTTAATAAAGATCTTCACTAGGTTTATACCACAAAACAAATCGAATAACAA
	67.8864	AAAAGCAAGAACAATAAAAGAATGATACATTATA						181.297	ACACAACAATCAAATATACACATATTCCTGTTTAA							189.643	GCTTAATAAAGATCTTCACTAGGTTTATACCACAAAACAAATCGACTAACAA
	67.8864	AAAAGCAAGAACAATAAAAGAATGATGCATTATA						181.297	ACACAACAATCAAATATACACATATTCGCGTTTAA							189.643	GCTTAATAAAGATCTTCACTAGGTTTATACCACAAAACAAATCGATTAACAA
	67.8864	AAAAGCAAGAACAATAAAAGAATGATTCATTATA						181.297	ACACAACAATCAAATATACACATATTCTAGTTTAA							189.643	GCTTAATAAAGATCTTCACTAGGTTTATACCACAAAACAAATTGAATAACAA
	67.8864	AAAAGCAAGAACAATAAAAGAATGCTGTATTATA						181.297	ACACAACAATCAAATATACACATATTCTCGTTTAA							189.643	GCTTAATAAAGATCTTCACTAGGTTTATACCACAAAACAAATTGACTAACAA
	67.8864	AAAAGCAAGAACAATAAAAGAATGAGCCATTATA						181.297	ACACAACAATCAAATATACACATATTGCAGTTTAA							189.643	GCTTAATAAAGATCTTCACTAGGTTTATACCACAAAACAAATTGATTAACAA
	67.6629	AAAAGCAAGAACAATAAAAGAATATTGCGTTATA						181.297	ACACAACAATCAAATATACACATATTTAAGTTTAA							189.643	GCTTAATAAAGATCTTCACTAGGTTTATACCACAAAACAACAAGAATAACAA
	67.5207	AAAAGCAAGAACAATAAAAGAATCTAGCATTATA						181.297	ACACAACAATCAAATATACACATATTTACGTTTAA							189.643	GCTTAATAAAGATCTTCACTAGGTTTATACCACAAAACAACAAGACTAACAA
	67.5207	AAAAGCAAGAACAATAAAAGAATAGAAACTTATA						181.297	ACACAACAATCAAATATACACATATTTCAGTTTAA							189.643	GCTTAATAAAGATCTTCACTAGGTTTATACCACAAAACAACAAGATTAACAA
	67.5207	AAAAGCAAGAACAATAAAAGAATAGATACTTATA						181.297	ACACAACAATCAAATATACACATATTTTAGTTTAA							189.643	GCTTAATAAAGATCTTCACTAGGTTTATACCACAAAACAACACGAATAACAA
	67.5207	AAAAGCAAGAACAATAAAAGAATATCCGTTTATA						181.297	ACACAACAATCAAATATACACATATTTTCGTTTAA							189.643	GCTTAATAAAGATCTTCACTAGGTTTATACCACAAAACAACACGATTAACAA
	67.5207	AAAAGCAAGAACAATAAAAGAATCATAGTTTATA						181.297	ACACAACAATCAAATATACACATAGCGAACTTTAA							189.643	GCTTAATAAAGATCTTCACTAGGTTTATACCACAAAACAACATGAATAACAA
	67.5207	AAAAGCAAGAACAATAAAAGAATCGAAACTTATA						179.699	ACACAACAATCAAATATACACATACGTGAGTTTAA							189.643	GCTTAATAAAGATCTTCACTAGGTTTATACCACAAAACAACATGACTAACAA
	67.5207	AAAAGCAAGAACAATAAAAGAATGCGTGTTTATA						179.673	ACACAACAATCAAATATACACATAGACTTGTTTAA							189.643	GCTTAATAAAGATCTTCACTAGGTTTATACCACAAAACAACATGATTAACAA
	67.5207	AAAAGCAAGAACAATAAAAGAATGTTGGATTATA						179.673	ACACAACAATCAAATATACACATAGATCTGTTTAA							189.643	GCTTAATAAAGATCTTCACTAGGTTTATACCACAAAACAACCAGAATAACAA
	67.5207	AAAAGCAAGAACAATAAAAGAATTGAAACTTATA						179.673	ACACAACAATCAAATATACACATAGATTAGTTTAA							189.643	GCTTAATAAAGATCTTCACTAGGTTTATACCACAAAACAACCAGACTAACAA
	67.5207	AAAAGCAAGAACAATAAAAGAATTGAGCATTATA						179.673	ACACAACAATCAAATATACACATAGATTCGTTTAA							189.643	GCTTAATAAAGATCTTCACTAGGTTTATACCACAAAACAACCAGATTAACAA
	67.5207	AAAAGCAAGAACAATAAAAGAATTGATACTTATA						179.673	ACACAACAATCAAATATACACATAGATTTGTTTAA							189.643	GCTTAATAAAGATCTTCACTAGGTTTATACCACAAAACAACCCGAATAACAA
	67.5207	AAAAGCAAGAACAATAAAAGAATTTCCGTTTATA						178.063	ACACAACAATCAAATATACACATACGGTTGTTTAA							189.643	GCTTAATAAAGATCTTCACTAGGTTTATACCACAAAACAACCCGACTAACAA
	67.5207	AAAAGCAAGAACAATAAAAGAATTTGCGTTTATA						174.675	ACACAACAATCAAATATACACATAGAAAAATTTAA							189.643	GCTTAATAAAGATCTTCACTAGGTTTATACCACAAAACAACCCGATTAACAA
	67.3591	AAAAGCAAGAACAATAAAAGAATAATCCGTTATA						174.675	ACACAACAATCAAATATACACATAGAAAACTTTAA							189.643	GCTTAATAAAGATCTTCACTAGGTTTATACCACAAAACAACGCGAATAACAA
	67.3591	AAAAGCAAGAACAATAAAAGAATACCCAGTTATA						174.675	ACACAACAATCAAATATACACATAGAAAATTTTAA							189.643	GCTTAATAAAGATCTTCACTAGGTTTATACCACAAAACAACGCGATTAACAA
	67.3591	AAAAGCAAGAACAATAAAAGAATACTCCGTTATA						174.675	ACACAACAATCAAATATACACATAGAAACATTTAA							189.643	GCTTAATAAAGATCTTCACTAGGTTTATACCACAAAACAACGTGACTAACAA
	67.3591	AAAAGCAAGAACAATAAAAGAATAGTTAATTATA						174.675	ACACAACAATCAAATATACACATAGAAACCTTTAA							189.643	GCTTAATAAAGATCTTCACTAGGTTTATACCACAAAACAACGTGATTAACAA
	67.3591	AAAAGCAAGAACAATAAAAGAATAGTTTGTTATA						174.675	ACACAACAATCAAATATACACATAGAAAGATTTAA							189.643	GCTTAATAAAGATCTTCACTAGGTTTATACCACAAAACAACTCGAATAACAA
	67.3591	AAAAGCAAGAACAATAAAAGAATATCGTGTTATA						174.675	ACACAACAATCAAATATACACATAGAAATATTTAA							189.643	GCTTAATAAAGATCTTCACTAGGTTTATACCACAAAACAACTCGACTAACAA
	67.3591	AAAAGCAAGAACAATAAAAGAATATGAACTTATA						174.675	ACACAACAATCAAATATACACATAGAAATCTTTAA							189.643	GCTTAATAAAGATCTTCACTAGGTTTATACCACAAAACAACTCGATTAACAA
	67.3591	AAAAGCAAGAACAATAAAAGAATATTCCGTTATA						174.675	ACACAACAATCAAATATACACATAGAAATTTTTAA							189.643	GCTTAATAAAGATCTTCACTAGGTTTATACCACAAAACAACTTGAATAACAA
	67.3591	AAAAGCAAGAACAATAAAAGAATCACTAGTTATA						174.675	ACACAACAATCAAATATACACATAGAACAATTTAA							189.643	GCTTAATAAAGATCTTCACTAGGTTTATACCACAAAACAACTTGACTAACAA
	67.3591	AAAAGCAAGAACAATAAAAGAATCAGAACTTATA						174.675	ACACAACAATCAAATATACACATAGAACATTTTAA							189.643	GCTTAATAAAGATCTTCACTAGGTTTATACCACAAAACAACTTGATTAACAA
	67.3591	AAAAGCAAGAACAATAAAAGAATCATAAGTTATA						174.675	ACACAACAATCAAATATACACATAGAACGATTTAA							189.643	GCTTAATAAAGATCTTCACTAGGTTTATACCACAAAACAATACGAATAACAA
	67.3591	AAAAGCAAGAACAATAAAAGAATCATACGTTATA						174.675	ACACAACAATCAAATATACACATAGAACTATTTAA							189.643	GCTTAATAAAGATCTTCACTAGGTTTATACCACAAAACAATACGATTAACAA
	67.3591	AAAAGCAAGAACAATAAAAGAATCATATGTTATA						174.675	ACACAACAATCAAATATACACATAGAATAATTTAA							189.643	GCTTAATAAAGATCTTCACTAGGTTTATACCACAAAACAATATGAATAACAA
	67.3591	AAAAGCAAGAACAATAAAAGAATCCCCAGTTATA						174.675	ACACAACAATCAAATATACACATAGAATACTTTAA							189.643	GCTTAATAAAGATCTTCACTAGGTTTATACCACAAAACAATATGACTAACAA
	67.3591	AAAAGCAAGAACAATAAAAGAATCCGTAGTTATA						174.675	ACACAACAATCAAATATACACATAGAATATTTTAA							189.643	GCTTAATAAAGATCTTCACTAGGTTTATACCACAAAACAATATGATTAACAA
	67.3591	AAAAGCAAGAACAATAAAAGAATCGCATGTTATA						174.675	ACACAACAATCAAATATACACATAGAATCATTTAA							189.643	GCTTAATAAAGATCTTCACTAGGTTTATACCACAAAACAATCAGAATAACAA
	67.3591	AAAAGCAAGAACAATAAAAGAATCTGAACTTATA						174.675	ACACAACAATCAAATATACACATAGAATCCTTTAA							189.643	GCTTAATAAAGATCTTCACTAGGTTTATACCACAAAACAATCAGACTAACAA
	67.3591	AAAAGCAAGAACAATAAAAGAATGTATCGTTATA						174.675	ACACAACAATCAAATATACACATAGAATCTTTTAA							189.643	GCTTAATAAAGATCTTCACTAGGTTTATACCACAAAACAATCAGATTAACAA
	67.3591	AAAAGCAAGAACAATAAAAGAATGTGCTGTTATA						174.675	ACACAACAATCAAATATACACATAGAATTATTTAA							189.643	GCTTAATAAAGATCTTCACTAGGTTTATACCACAAAACAATCCGAATAACAA
	67.3591	AAAAGCAAGAACAATAAAAGAATTAGAACTTATA						174.675	ACACAACAATCAAATATACACATAGACAAATTTAA							189.643	GCTTAATAAAGATCTTCACTAGGTTTATACCACAAAACAATCCGACTAACAA
	67.3591	AAAAGCAAGAACAATAAAAGAATTATCCGTTATA						174.675	ACACAACAATCAAATATACACATAGACAACTTTAA							189.643	GCTTAATAAAGATCTTCACTAGGTTTATACCACAAAACAATCCGATTAACAA
	67.3591	AAAAGCAAGAACAATAAAAGAATTCCCAGTTATA						174.675	ACACAACAATCAAATATACACATAGACAATTTTAA							189.643	GCTTAATAAAGATCTTCACTAGGTTTATACCACAAAACAATCTGAATAACAA
	67.3591	AAAAGCAAGAACAATAAAAGAATTCTGTGTTATA						174.675	ACACAACAATCAAATATACACATAGACACATTTAA							189.643	GCTTAATAAAGATCTTCACTAGGTTTATACCACAAAACAATCTGACTAACAA
	67.3591	AAAAGCAAGAACAATAAAAGAATTTATAGTTATA						174.675	ACACAACAATCAAATATACACATAGACACCTTTAA							189.643	GCTTAATAAAGATCTTCACTAGGTTTATACCACAAAACAATCTGATTAACAA
	67.3591	AAAAGCAAGAACAATAAAAGAATTTATCGTTATA						174.675	ACACAACAATCAAATATACACATAGACACTTTTAA							189.643	GCTTAATAAAGATCTTCACTAGGTTTATACCACAAAACAATGCGAATAACAA
	67.3591	AAAAGCAAGAACAATAAAAGAATTTGAACTTATA						174.675	ACACAACAATCAAATATACACATAGACAGATTTAA							189.643	GCTTAATAAAGATCTTCACTAGGTTTATACCACAAAACAATGCGATTAACAA
	67.3591	AAAAGCAAGAACAATAAAAGAATTTTCCGTTATA						174.675	ACACAACAATCAAATATACACATAGACATATTTAA							189.643	GCTTAATAAAGATCTTCACTAGGTTTATACCACAAAACAATTAGAATAACAA
	67.3591	AAAAGCAAGAACAATAAAAGAATTTGCAGTTATA						174.675	ACACAACAATCAAATATACACATAGACATCTTTAA							189.643	GCTTAATAAAGATCTTCACTAGGTTTATACCACAAAACAATTAGATTAACAA
	66.7653	AAAAGCAAGAACAATAAAAGAATAAGATTTTATA						174.675	ACACAACAATCAAATATACACATAGACATTTTTAA							189.643	GCTTAATAAAGATCTTCACTAGGTTTATACCACAAAACAATTCGAATAACAA
	66.7653	AAAAGCAAGAACAATAAAAGAATAAGTCCTTATA						174.675	ACACAACAATCAAATATACACATAGACCAATTTAA							189.643	GCTTAATAAAGATCTTCACTAGGTTTATACCACAAAACAATTCGACTAACAA
	66.7653	AAAAGCAAGAACAATAAAAGAATAAGTTTTTATA						174.675	ACACAACAATCAAATATACACATAGACCACTTTAA							189.643	GCTTAATAAAGATCTTCACTAGGTTTATACCACAAAACAATTCGATTAACAA
	66.6752	AAAAGCAAGAACAATAAAAGAATATATCATTATA						174.675	ACACAACAATCAAATATACACATAGACCCCTTTAA							189.643	GCTTAATAAAGATCTTCACTAGGTTTATACCACAAAACAATTTGAATAACAA
	66.6752	AAAAGCAAGAACAATAAAAGAATCACACATTATA						174.675	ACACAACAATCAAATATACACATAGACCCTTTTAA							189.643	GCTTAATAAAGATCTTCACTAGGTTTATACCACAAAACAATTTGACTAACAA
	66.6752	AAAAGCAAGAACAATAAAAGAATCACTCATTATA						174.675	ACACAACAATCAAATATACACATAGACCGATTTAA							189.643	GCTTAATAAAGATCTTCACTAGGTTTATACCACAAAACAATTTGATTAACAA
	66.6752	AAAAGCAAGAACAATAAAAGAATTATTCATTATA						174.675	ACACAACAATCAAATATACACATAGACCTATTTAA							189.415	GCTTAATAAAGATCTTCACTAGGTTTATACCACAAAACAAGACTTGTAACAA
	66.6752	AAAAGCAAGAACAATAAAAGAATTCCACATTATA						174.675	ACACAACAATCAAATATACACATAGACCTTTTTAA							189.244	GCTTAATAAAGATCTTCACTAGGTTTATACCACAAAACAAAGCACCTAACAA
	66.6752	AAAAGCAAGAACAATAAAAGAATTTATAATTATA						174.675	ACACAACAATCAAATATACACATAGACGAATTTAA							187.548	GCTTAATAAAGATCTTCACTAGGTTTATACCACAAAACAAATGACTTAACAA
	66.6752	AAAAGCAAGAACAATAAAAGAATTTATATTTATA						174.675	ACACAACAATCAAATATACACATAGACGACTTTAA							187.548	GCTTAATAAAGATCTTCACTAGGTTTATACCACAAAACAACTGACTTAACAA
	66.6752	AAAAGCAAGAACAATAAAAGAATTTTTCATTATA						174.675	ACACAACAATCAAATATACACATAGACGATTTTAA							187.548	GCTTAATAAAGATCTTCACTAGGTTTATACCACAAAACAATTGACTTAACAA
	65.3679	AAAAGCAAGAACAATAAAAGAATTCGTATTTATA						174.675	ACACAACAATCAAATATACACATAGACGCATTTAA							186.874	GCTTAATAAAGATCTTCACTAGGTTTATACCACAAAACAAGCCCCTTAACAA
	64.5494	AAAAGCAAGAACAATAAAAGAATCCCTGTTTATA						174.675	ACACAACAATCAAATATACACATAGACTAATTTAA							185.868	GCTTAATAAAGATCTTCACTAGGTTTATACCACAAAACAATGGCCCTAACAA
	64.5494	AAAAGCAAGAACAATAAAAGAATCCGCGTTTATA						174.675	ACACAACAATCAAATATACACATAGACTACTTTAA							185.2	GCTTAATAAAGATCTTCACTAGGTTTATACCACAAAACAAGTGCCTTAACAA
	64.5494	AAAAGCAAGAACAATAAAAGAATCGAATGTTATA						174.675	ACACAACAATCAAATATACACATAGACTATTTTAA							182.716	GCTTAATAAAGATCTTCACTAGGTTTATACCACAAAACAAGGTACCTAACAA
	64.5494	AAAAGCAAGAACAATAAAAGAATCTAGTTTTATA						174.675	ACACAACAATCAAATATACACATAGACTCATTTAA							182.716	GCTTAATAAAGATCTTCACTAGGTTTATACCACAAAACAAGAACGCTAACAA
	64.5494	AAAAGCAAGAACAATAAAAGAATGAAAGTTTATA						174.675	ACACAACAATCAAATATACACATAGACTCCTTTAA							182.716	GCTTAATAAAGATCTTCACTAGGTTTATACCACAAAACAAGCACGCTAACAA
	64.5494	AAAAGCAAGAACAATAAAAGAATGACAGTTTATA						174.675	ACACAACAATCAAATATACACATAGACTTATTTAA							182.716	GCTTAATAAAGATCTTCACTAGGTTTATACCACAAAACAAGCCGCATAACAA
	64.5494	AAAAGCAAGAACAATAAAAGAATGCATGTTTATA						174.675	ACACAACAATCAAATATACACATAGACTTCTTTAA							182.716	GCTTAATAAAGATCTTCACTAGGTTTATACCACAAAACAAGCTTAATAACAA
	64.5494	AAAAGCAAGAACAATAAAAGAATGGCTCTTTATA						174.675	ACACAACAATCAAATATACACATAGATAAATTTAA							182.716	GCTTAATAAAGATCTTCACTAGGTTTATACCACAAAACAAGCTTACTAACAA
	64.5494	AAAAGCAAGAACAATAAAAGAATTCCAGTTTATA						174.675	ACACAACAATCAAATATACACATAGATAACTTTAA							182.716	GCTTAATAAAGATCTTCACTAGGTTTATACCACAAAACAAGCTTATTAACAA
	64.5494	AAAAGCAAGAACAATAAAAGAATTGAACGTTATA						174.675	ACACAACAATCAAATATACACATAGATAATTTTAA							182.716	GCTTAATAAAGATCTTCACTAGGTTTATACCACAAAACAAGGTGCCTAACAA
	64.3948	AAAAGCAAGAACAATAAAAGAATAATTAGTTATA						174.675	ACACAACAATCAAATATACACATAGATACATTTAA							182.716	GCTTAATAAAGATCTTCACTAGGTTTATACCACAAAACAAGTCGCATAACAA
	64.3948	AAAAGCAAGAACAATAAAAGAATAATTTGTTATA						174.675	ACACAACAATCAAATATACACATAGATACCTTTAA							182.716	GCTTAATAAAGATCTTCACTAGGTTTATACCACAAAACAAGTTACGTAACAA
	64.3948	AAAAGCAAGAACAATAAAAGAATAGGCTATTATA						174.675	ACACAACAATCAAATATACACATAGATACTTTTAA							182.716	GCTTAATAAAGATCTTCACTAGGTTTATACCACAAAACAAGTTAGTTAACAA
	64.3948	AAAAGCAAGAACAATAAAAGAATATTAAGTTATA						174.675	ACACAACAATCAAATATACACATAGATAGATTTAA							181.732	GCTTAATAAAGATCTTCACTAGGTTTATACCACAAAACAAACGTCGTAACAA
	64.3948	AAAAGCAAGAACAATAAAAGAATCCGATATTATA						174.675	ACACAACAATCAAATATACACATAGATATCTTTAA							181.732	GCTTAATAAAGATCTTCACTAGGTTTATACCACAAAACAAATGTCGTAACAA
	64.3948	AAAAGCAAGAACAATAAAAGAATCTCCAGTTATA						174.675	ACACAACAATCAAATATACACATAGATATTTTTAA							181.732	GCTTAATAAAGATCTTCACTAGGTTTATACCACAAAACAACTGTAGTAACAA
	64.3948	AAAAGCAAGAACAATAAAAGAATGATTTGTTATA						174.675	ACACAACAATCAAATATACACATAGATCAATTTAA							181.732	GCTTAATAAAGATCTTCACTAGGTTTATACCACAAAACAAGCCCGGTAACAA
	64.3948	AAAAGCAAGAACAATAAAAGAATTATTTGTTATA						174.675	ACACAACAATCAAATATACACATAGATCACTTTAA							181.732	GCTTAATAAAGATCTTCACTAGGTTTATACCACAAAACAATCGTCGTAACAA
	64.3948	AAAAGCAAGAACAATAAAAGAATCATAGATTATA						174.675	ACACAACAATCAAATATACACATAGATCATTTTAA							181.732	GCTTAATAAAGATCTTCACTAGGTTTATACCACAAAACAATTAGTGTAACAA
	64.3948	AAAAGCAAGAACAATAAAAGAATGTTTCGTTATA						174.675	ACACAACAATCAAATATACACATAGATCCCTTTAA							181.297	GCTTAATAAAGATCTTCACTAGGTTTATACCACAAAACAAAAGCGCTAACAA
	63.7411	AAAAGCAAGAACAATAAAAGAATAAATCATTATA						174.675	ACACAACAATCAAATATACACATAGATCCTTTTAA							181.297	GCTTAATAAAGATCTTCACTAGGTTTATACCACAAAACAATAGTAGTAACAA
	63.7411	AAAAGCAAGAACAATAAAAGAATACATCATTATA						174.675	ACACAACAATCAAATATACACATAGATCGATTTAA							181.079	GCTTAATAAAGATCTTCACTAGGTTTATACCACAAAACAAGACCAATAACAA
	63.7411	AAAAGCAAGAACAATAAAAGAATACCCAATTATA						174.675	ACACAACAATCAAATATACACATAGATCTATTTAA							181.079	GCTTAATAAAGATCTTCACTAGGTTTATACCACAAAACAAGACCACTAACAA
	63.7411	AAAAGCAAGAACAATAAAAGAATATCGCATTATA						174.675	ACACAACAATCAAATATACACATAGATCTTTTTAA							181.079	GCTTAATAAAGATCTTCACTAGGTTTATACCACAAAACAAGACCATTAACAA
	63.7411	AAAAGCAAGAACAATAAAAGAATCACTAATTATA						174.675	ACACAACAATCAAATATACACATAGATGACTTTAA							181.079	GCTTAATAAAGATCTTCACTAGGTTTATACCACAAAACAAGACCCATAACAA
	63.7411	AAAAGCAAGAACAATAAAAGAATCCCCAATTATA						174.675	ACACAACAATCAAATATACACATAGATGCATTTAA							181.079	GCTTAATAAAGATCTTCACTAGGTTTATACCACAAAACAAGACCCGTAACAA
	63.7411	AAAAGCAAGAACAATAAAAGAATCGCAAATTATA						174.675	ACACAACAATCAAATATACACATAGATTAATTTAA							181.079	GCTTAATAAAGATCTTCACTAGGTTTATACCACAAAACAAGACCCTTAACAA
	63.7411	AAAAGCAAGAACAATAAAAGAATCGCAATTTATA						174.675	ACACAACAATCAAATATACACATAGATTACTTTAA							181.079	GCTTAATAAAGATCTTCACTAGGTTTATACCACAAAACAAGACCGATAACAA
	63.7411	AAAAGCAAGAACAATAAAAGAATCGCATATTATA						174.675	ACACAACAATCAAATATACACATAGATTATTTTAA							181.079	GCTTAATAAAGATCTTCACTAGGTTTATACCACAAAACAAGACCGCTAACAA
	63.7411	AAAAGCAAGAACAATAAAAGAATCGCGAATTATA						174.675	ACACAACAATCAAATATACACATAGATTCATTTAA							181.079	GCTTAATAAAGATCTTCACTAGGTTTATACCACAAAACAAGACCGTTAACAA
	63.7411	AAAAGCAAGAACAATAAAAGAATTCCCAATTATA						174.675	ACACAACAATCAAATATACACATAGATTCCTTTAA							181.079	GCTTAATAAAGATCTTCACTAGGTTTATACCACAAAACAAGATCTGTAACAA
	63.7411	AAAAGCAAGAACAATAAAAGAATTCGCAATTATA						174.675	ACACAACAATCAAATATACACATAGATTTATTTAA							179.295	GCTTAATAAAGATCTTCACTAGGTTTATACCACAAAACAAATGATCTAACAA
	63.7411	AAAAGCAAGAACAATAAAAGAATTTATCATTATA						174.675	ACACAACAATCAAATATACACATAGATTTCTTTAA							179.295	GCTTAATAAAGATCTTCACTAGGTTTATACCACAAAACAACTGATCTAACAA
	63.7411	AAAAGCAAGAACAATAAAAGAATTTCGCATTATA						174.675	ACACAACAATCAAATATACACATAGATTTTTTTAA							179.295	GCTTAATAAAGATCTTCACTAGGTTTATACCACAAAACAATTGATCTAACAA
	63.3978	AAAAGCAAGAACAATAAAAGAATTGCAGTTTATA						173.735	ACACAACAATCAAATATACACATAAAAGAATTTAA							178.866	GCTTAATAAAGATCTTCACTAGGTTTATACCACAAAACAACCGGCCTAACAA
	63.246	AAAAGCAAGAACAATAAAAGAATTGCAAGTTATA						173.735	ACACAACAATCAAATATACACATAAAAGACTTTAA							177.848	GCTTAATAAAGATCTTCACTAGGTTTATACCACAAAACAAGAAACTTAACAA
	63.246	AAAAGCAAGAACAATAAAAGAATTGCATGTTATA						173.735	ACACAACAATCAAATATACACATAAAAGATTTTAA							176.891	GCTTAATAAAGATCTTCACTAGGTTTATACCACAAAACAAAGAACTTAACAA
	63.246	AAAAGCAAGAACAATAAAAGAATTGCGTGTTATA						173.735	ACACAACAATCAAATATACACATAAAAGCATTTAA							174.675	GCTTAATAAAGATCTTCACTAGGTTTATACCACAAAACAAGGTATATAACAA
	62.4913	AAAAGCAAGAACAATAAAAGAATTCGTTATTATA						173.735	ACACAACAATCAAATATACACATAAAAGTATTTAA							174.675	GCTTAATAAAGATCTTCACTAGGTTTATACCACAAAACAATAGTGTTAACAA
	62.0429	AAAAGCAAGAACAATAAAAGAATAACGTTTTATA						173.735	ACACAACAATCAAATATACACATAAAAGTTTTTAA							174.675	GCTTAATAAAGATCTTCACTAGGTTTATACCACAAAACAATTTGGCTAACAA
	62.0429	AAAAGCAAGAACAATAAAAGAATCACGTTTTATA						173.735	ACACAACAATCAAATATACACATAACAGAATTTAA							174.675	GCTTAATAAAGATCTTCACTAGGTTTATACCACAAAACAAGATTTGTAACAA
	62.0429	AAAAGCAAGAACAATAAAAGAATTACGTTTTATA						173.735	ACACAACAATCAAATATACACATAACAGACTTTAA							174.675	GCTTAATAAAGATCTTCACTAGGTTTATACCACAAAACAAGCCATGTAACAA
	62.0429	AAAAGCAAGAACAATAAAAGAATTTCGTTTTATA						173.735	ACACAACAATCAAATATACACATAACAGATTTTAA							174.675	GCTTAATAAAGATCTTCACTAGGTTTATACCACAAAACAAGCTAGATAACAA
	62.0429	AAAAGCAAGAACAATAAAAGAATACGGCATTATA						173.735	ACACAACAATCAAATATACACATAACAGCATTTAA							174.675	GCTTAATAAAGATCTTCACTAGGTTTATACCACAAAACAAGCTAGCTAACAA
	62.0429	AAAAGCAAGAACAATAAAAGAATATGGCTTTATA						173.735	ACACAACAATCAAATATACACATAACAGTATTTAA							174.675	GCTTAATAAAGATCTTCACTAGGTTTATACCACAAAACAAGTAGACTAACAA
	62.0429	AAAAGCAAGAACAATAAAAGAATCCGGCGTTATA						173.735	ACACAACAATCAAATATACACATAACAGTTTTTAA							174.675	GCTTAATAAAGATCTTCACTAGGTTTATACCACAAAACAAGTGTAATAACAA
	62.0429	AAAAGCAAGAACAATAAAAGAATGAATTTTTATA						173.735	ACACAACAATCAAATATACACATAATAGAATTTAA							174.518	GCTTAATAAAGATCTTCACTAGGTTTATACCACAAAACAACGGCCGTAACAA
	61.7088	AAAAGCAAGAACAATAAAAGAATAATCGTTTATA						173.735	ACACAACAATCAAATATACACATAATAGACTTTAA							173.735	GCTTAATAAAGATCTTCACTAGGTTTATACCACAAAACAAAGATAGTAACAA
	61.7088	AAAAGCAAGAACAATAAAAGAATACCCGTTTATA						173.735	ACACAACAATCAAATATACACATAATAGATTTTAA							173.735	GCTTAATAAAGATCTTCACTAGGTTTATACCACAAAACAACAGTCGTAACAA
	61.7088	AAAAGCAAGAACAATAAAAGAATACTGGCTTATA						173.735	ACACAACAATCAAATATACACATAATAGCATTTAA							173.735	GCTTAATAAAGATCTTCACTAGGTTTATACCACAAAACAACTGTCGTAACAA
	61.7088	AAAAGCAAGAACAATAAAAGAATAGATGATTATA						173.735	ACACAACAATCAAATATACACATAATAGTATTTAA							173.735	GCTTAATAAAGATCTTCACTAGGTTTATACCACAAAACAAGTGATATAACAA
	61.7088	AAAAGCAAGAACAATAAAAGAATAGATGCTTATA						173.735	ACACAACAATCAAATATACACATAATAGTTTTTAA							173.735	GCTTAATAAAGATCTTCACTAGGTTTATACCACAAAACAAAAAAAGTAACAA
	61.7088	AAAAGCAAGAACAATAAAAGAATATTCGTTTATA						173.735	ACACAACAATCAAATATACACATACAAGAATTTAA							173.735	GCTTAATAAAGATCTTCACTAGGTTTATACCACAAAACAAAAAACGTAACAA
	61.7088	AAAAGCAAGAACAATAAAAGAATCATCGTTTATA						173.735	ACACAACAATCAAATATACACATACAAGACTTTAA							173.735	GCTTAATAAAGATCTTCACTAGGTTTATACCACAAAACAAAAAATGTAACAA
	61.7088	AAAAGCAAGAACAATAAAAGAATCCCCGTTTATA						173.735	ACACAACAATCAAATATACACATACAAGATTTTAA							173.735	GCTTAATAAAGATCTTCACTAGGTTTATACCACAAAACAAAAACAGTAACAA
	61.7088	AAAAGCAAGAACAATAAAAGAATCCTGGCTTATA						173.735	ACACAACAATCAAATATACACATACAAGCATTTAA							173.735	GCTTAATAAAGATCTTCACTAGGTTTATACCACAAAACAAAAACTGTAACAA
	61.7088	AAAAGCAAGAACAATAAAAGAATGGACTATTATA						173.735	ACACAACAATCAAATATACACATACAAGTATTTAA							173.735	GCTTAATAAAGATCTTCACTAGGTTTATACCACAAAACAAAAATCGTAACAA
	61.7088	AAAAGCAAGAACAATAAAAGAATGGCTACTTATA						173.735	ACACAACAATCAAATATACACATACAAGTTTTTAA							173.735	GCTTAATAAAGATCTTCACTAGGTTTATACCACAAAACAAAAATTGTAACAA
	61.7088	AAAAGCAAGAACAATAAAAGAATTCCCGTTTATA						173.735	ACACAACAATCAAATATACACATACTAGAATTTAA							173.735	GCTTAATAAAGATCTTCACTAGGTTTATACCACAAAACAAAACAAGTAACAA
	61.7088	AAAAGCAAGAACAATAAAAGAATTGAAGCTTATA						173.735	ACACAACAATCAAATATACACATACTAGACTTTAA							173.735	GCTTAATAAAGATCTTCACTAGGTTTATACCACAAAACAAAACACGTAACAA
	61.7088	AAAAGCAAGAACAATAAAAGAATTGTAGTTTATA						173.735	ACACAACAATCAAATATACACATACTAGATTTTAA							173.735	GCTTAATAAAGATCTTCACTAGGTTTATACCACAAAACAAAACATGTAACAA
	61.7088	AAAAGCAAGAACAATAAAAGAATTTTCGTTTATA						173.735	ACACAACAATCAAATATACACATACTAGCATTTAA							173.735	GCTTAATAAAGATCTTCACTAGGTTTATACCACAAAACAAAACGTGTAACAA
	61.7088	AAAAGCAAGAACAATAAAAGAATAAAGATTTATA						173.735	ACACAACAATCAAATATACACATACTAGTATTTAA							173.735	GCTTAATAAAGATCTTCACTAGGTTTATACCACAAAACAAAACTCGTAACAA
	61.7088	AAAAGCAAGAACAATAAAAGAATACAGATTTATA						173.735	ACACAACAATCAAATATACACATACTAGTTTTTAA							173.735	GCTTAATAAAGATCTTCACTAGGTTTATACCACAAAACAAAATAAGTAACAA
	61.7088	AAAAGCAAGAACAATAAAAGAATATAGATTTATA						173.735	ACACAACAATCAAATATACACATAGCAAAATTTAA							173.735	GCTTAATAAAGATCTTCACTAGGTTTATACCACAAAACAAAATACGTAACAA
	61.7088	AAAAGCAAGAACAATAAAAGAATCAAGATTTATA						173.735	ACACAACAATCAAATATACACATAGCAAACTTTAA							173.735	GCTTAATAAAGATCTTCACTAGGTTTATACCACAAAACAAAATATGTAACAA
	61.7088	AAAAGCAAGAACAATAAAAGAATCAAGCTTTATA						173.735	ACACAACAATCAAATATACACATAGCAAATTTTAA							173.735	GCTTAATAAAGATCTTCACTAGGTTTATACCACAAAACAAAATCAGTAACAA
	61.7088	AAAAGCAAGAACAATAAAAGAATCCAGATTTATA						173.735	ACACAACAATCAAATATACACATAGCAACATTTAA							173.735	GCTTAATAAAGATCTTCACTAGGTTTATACCACAAAACAAAATCCGTAACAA
	61.7088	AAAAGCAAGAACAATAAAAGAATCTAGATTTATA						173.735	ACACAACAATCAAATATACACATAGCAACCTTTAA							173.735	GCTTAATAAAGATCTTCACTAGGTTTATACCACAAAACAAAATGCGTAACAA
	61.7088	AAAAGCAAGAACAATAAAAGAATGCTAGTTTATA						173.735	ACACAACAATCAAATATACACATAGCAAGATTTAA							173.735	GCTTAATAAAGATCTTCACTAGGTTTATACCACAAAACAAAATTAGTAACAA
	61.7088	AAAAGCAAGAACAATAAAAGAATTAAGATTTATA						173.735	ACACAACAATCAAATATACACATAGCAATATTTAA							173.735	GCTTAATAAAGATCTTCACTAGGTTTATACCACAAAACAAAATTCGTAACAA
	61.7088	AAAAGCAAGAACAATAAAAGAATTCAGATTTATA						173.735	ACACAACAATCAAATATACACATAGCAATCTTTAA							173.735	GCTTAATAAAGATCTTCACTAGGTTTATACCACAAAACAAACAAAGTAACAA
	61.7088	AAAAGCAAGAACAATAAAAGAATTGAGACTTATA						173.735	ACACAACAATCAAATATACACATAGCAATTTTTAA							173.735	GCTTAATAAAGATCTTCACTAGGTTTATACCACAAAACAAACAACGTAACAA
	61.7088	AAAAGCAAGAACAATAAAAGAATTTAGATTTATA						173.735	ACACAACAATCAAATATACACATAGCACAATTTAA							173.735	GCTTAATAAAGATCTTCACTAGGTTTATACCACAAAACAAACAATGTAACAA
	61.561	AAAAGCAAGAACAATAAAAGAATAACATGTTATA						173.735	ACACAACAATCAAATATACACATAGCACACTTTAA							173.735	GCTTAATAAAGATCTTCACTAGGTTTATACCACAAAACAAACACAGTAACAA
	61.561	AAAAGCAAGAACAATAAAAGAATAACCCGTTATA						173.735	ACACAACAATCAAATATACACATAGCACCCTTTAA							173.735	GCTTAATAAAGATCTTCACTAGGTTTATACCACAAAACAAACACCGTAACAA
	61.561	AAAAGCAAGAACAATAAAAGAATAAGCCGTTATA						173.735	ACACAACAATCAAATATACACATAGCACCTTTTAA							173.735	GCTTAATAAAGATCTTCACTAGGTTTATACCACAAAACAAACACTGTAACAA
	61.561	AAAAGCAAGAACAATAAAAGAATACCCCGTTATA						173.735	ACACAACAATCAAATATACACATAGCACGATTTAA							173.735	GCTTAATAAAGATCTTCACTAGGTTTATACCACAAAACAAACATCGTAACAA
	61.561	AAAAGCAAGAACAATAAAAGAATATCCCGTTATA						173.735	ACACAACAATCAAATATACACATAGCACTATTTAA							173.735	GCTTAATAAAGATCTTCACTAGGTTTATACCACAAAACAAACATTGTAACAA
	61.561	AAAAGCAAGAACAATAAAAGAATCAACTGTTATA						173.735	ACACAACAATCAAATATACACATAGCACTTTTTAA							173.735	GCTTAATAAAGATCTTCACTAGGTTTATACCACAAAACAAACGCCGTAACAA
	61.561	AAAAGCAAGAACAATAAAAGAATCACATGTTATA						173.735	ACACAACAATCAAATATACACATAGCATAATTTAA							173.735	GCTTAATAAAGATCTTCACTAGGTTTATACCACAAAACAAACGCTGTAACAA
	61.561	AAAAGCAAGAACAATAAAAGAATCCACTGTTATA						173.735	ACACAACAATCAAATATACACATAGCATACTTTAA							173.735	GCTTAATAAAGATCTTCACTAGGTTTATACCACAAAACAAACGTTGTAACAA
	61.561	AAAAGCAAGAACAATAAAAGAATCTACTGTTATA						173.735	ACACAACAATCAAATATACACATAGCATATTTTAA							173.735	GCTTAATAAAGATCTTCACTAGGTTTATACCACAAAACAAACTACGTAACAA
	61.561	AAAAGCAAGAACAATAAAAGAATGCATTGTTATA						173.735	ACACAACAATCAAATATACACATAGCATCATTTAA							173.735	GCTTAATAAAGATCTTCACTAGGTTTATACCACAAAACAAACTATGTAACAA
	61.561	AAAAGCAAGAACAATAAAAGAATTACATGTTATA						173.735	ACACAACAATCAAATATACACATAGCATCCTTTAA							173.735	GCTTAATAAAGATCTTCACTAGGTTTATACCACAAAACAAACTCCGTAACAA
	61.561	AAAAGCAAGAACAATAAAAGAATTACCCGTTATA						173.735	ACACAACAATCAAATATACACATAGCATCTTTTAA							173.735	GCTTAATAAAGATCTTCACTAGGTTTATACCACAAAACAAACTCTGTAACAA
	61.561	AAAAGCAAGAACAATAAAAGAATTCATTGTTATA						173.735	ACACAACAATCAAATATACACATAGCATTATTTAA							173.735	GCTTAATAAAGATCTTCACTAGGTTTATACCACAAAACAAACTGCGTAACAA
	61.561	AAAAGCAAGAACAATAAAAGAATTCCCCGTTATA						173.735	ACACAACAATCAAATATACACATAGCATTCTTTAA							173.735	GCTTAATAAAGATCTTCACTAGGTTTATACCACAAAACAAATAAAGTAACAA
	61.561	AAAAGCAAGAACAATAAAAGAATTTCCCGTTATA						173.735	ACACAACAATCAAATATACACATAGCATTTTTTAA							173.735	GCTTAATAAAGATCTTCACTAGGTTTATACCACAAAACAAATAACGTAACAA
	61.561	AAAAGCAAGAACAATAAAAGAATGTAAGATTATA						173.735	ACACAACAATCAAATATACACATAGCGCAATTTAA							173.735	GCTTAATAAAGATCTTCACTAGGTTTATACCACAAAACAAATAATGTAACAA
	61.561	AAAAGCAAGAACAATAAAAGAATGTGACGTTATA						173.735	ACACAACAATCAAATATACACATAGCGCACTTTAA							173.735	GCTTAATAAAGATCTTCACTAGGTTTATACCACAAAACAAATACAGTAACAA
	61.561	AAAAGCAAGAACAATAAAAGAATTCCAGATTATA						173.735	ACACAACAATCAAATATACACATAGCTCAATTTAA							173.735	GCTTAATAAAGATCTTCACTAGGTTTATACCACAAAACAAATACCGTAACAA
	61.561	AAAAGCAAGAACAATAAAAGAATTCGAGCTTATA						173.735	ACACAACAATCAAATATACACATAGCTCCTTTTAA							173.735	GCTTAATAAAGATCTTCACTAGGTTTATACCACAAAACAAATACTGTAACAA
	60.936	AAAAGCAAGAACAATAAAAGAATAACATATTATA						173.735	ACACAACAATCAAATATACACATAGCTCTATTTAA							173.735	GCTTAATAAAGATCTTCACTAGGTTTATACCACAAAACAAATATCGTAACAA
	60.936	AAAAGCAAGAACAATAAAAGAATAATTAATTATA						173.735	ACACAACAATCAAATATACACATAGCTGAATTTAA							173.735	GCTTAATAAAGATCTTCACTAGGTTTATACCACAAAACAAATATTGTAACAA
	60.936	AAAAGCAAGAACAATAAAAGAATAATTATTTATA						173.735	ACACAACAATCAAATATACACATAGCTGACTTTAA							173.735	GCTTAATAAAGATCTTCACTAGGTTTATACCACAAAACAAATCACGTAACAA
	60.936	AAAAGCAAGAACAATAAAAGAATACCTAATTATA						173.735	ACACAACAATCAAATATACACATAGCTGCATTTAA							173.735	GCTTAATAAAGATCTTCACTAGGTTTATACCACAAAACAAATCATGTAACAA
	60.936	AAAAGCAAGAACAATAAAAGAATACCTATTTATA						173.735	ACACAACAATCAAATATACACATAGCTTAATTTAA							173.735	GCTTAATAAAGATCTTCACTAGGTTTATACCACAAAACAAATCCCGTAACAA
	60.936	AAAAGCAAGAACAATAAAAGAATACCTCATTATA						173.735	ACACAACAATCAAATATACACATAGCTTACTTTAA							173.735	GCTTAATAAAGATCTTCACTAGGTTTATACCACAAAACAAATCCTGTAACAA
	60.936	AAAAGCAAGAACAATAAAAGAATACCTTATTATA						173.735	ACACAACAATCAAATATACACATAGCTTATTTTAA							173.735	GCTTAATAAAGATCTTCACTAGGTTTATACCACAAAACAAATCGCGTAACAA
	60.936	AAAAGCAAGAACAATAAAAGAATCACATATTATA						173.735	ACACAACAATCAAATATACACATAGCTTCATTTAA							173.735	GCTTAATAAAGATCTTCACTAGGTTTATACCACAAAACAAATCGTGTAACAA
	60.936	AAAAGCAAGAACAATAAAAGAATCCCACATTATA						173.735	ACACAACAATCAAATATACACATAGCTTCCTTTAA							173.735	GCTTAATAAAGATCTTCACTAGGTTTATACCACAAAACAAATGCAGTAACAA
	60.936	AAAAGCAAGAACAATAAAAGAATCCCTATTTATA						173.735	ACACAACAATCAAATATACACATAGCTTCTTTTAA							173.735	GCTTAATAAAGATCTTCACTAGGTTTATACCACAAAACAAATGCCGTAACAA
	60.936	AAAAGCAAGAACAATAAAAGAATCCCTTATTATA						173.735	ACACAACAATCAAATATACACATAGCTTTATTTAA							173.735	GCTTAATAAAGATCTTCACTAGGTTTATACCACAAAACAAATGCTGTAACAA
	60.936	AAAAGCAAGAACAATAAAAGAATCTCCAATTATA						173.735	ACACAACAATCAAATATACACATAGCTTTCTTTAA							173.735	GCTTAATAAAGATCTTCACTAGGTTTATACCACAAAACAAATGTTGTAACAA
	60.936	AAAAGCAAGAACAATAAAAGAATCTGCAATTATA						173.735	ACACAACAATCAAATATACACATAGCTTTTTTTAA							173.735	GCTTAATAAAGATCTTCACTAGGTTTATACCACAAAACAAATTAAGTAACAA
	60.936	AAAAGCAAGAACAATAAAAGAATCTGCATTTATA						173.735	ACACAACAATCAAATATACACATAGTAAAATTTAA							173.735	GCTTAATAAAGATCTTCACTAGGTTTATACCACAAAACAAATTATGTAACAA
	60.936	AAAAGCAAGAACAATAAAAGAATGTTAAATTATA						173.735	ACACAACAATCAAATATACACATAGTAAACTTTAA							173.735	GCTTAATAAAGATCTTCACTAGGTTTATACCACAAAACAAATTCAGTAACAA
	60.936	AAAAGCAAGAACAATAAAAGAATTACATATTATA						173.735	ACACAACAATCAAATATACACATAGTAACATTTAA							173.735	GCTTAATAAAGATCTTCACTAGGTTTATACCACAAAACAAATTCCGTAACAA
	60.936	AAAAGCAAGAACAATAAAAGAATTATTTATTATA						173.735	ACACAACAATCAAATATACACATAGTAACCTTTAA							173.735	GCTTAATAAAGATCTTCACTAGGTTTATACCACAAAACAAATTCTGTAACAA
	60.936	AAAAGCAAGAACAATAAAAGAATTCCAAATTATA						173.735	ACACAACAATCAAATATACACATAGTAAGATTTAA							173.735	GCTTAATAAAGATCTTCACTAGGTTTATACCACAAAACAAATTTCGTAACAA
	60.936	AAAAGCAAGAACAATAAAAGAATTCCAATTTATA						173.735	ACACAACAATCAAATATACACATAGTAATCTTTAA							173.735	GCTTAATAAAGATCTTCACTAGGTTTATACCACAAAACAACAAAAGTAACAA
	60.936	AAAAGCAAGAACAATAAAAGAATTCCTATTTATA						173.735	ACACAACAATCAAATATACACATAGTAATTTTTAA							173.735	GCTTAATAAAGATCTTCACTAGGTTTATACCACAAAACAACAAACGTAACAA
	60.936	AAAAGCAAGAACAATAAAAGAATTCCTTATTATA						173.735	ACACAACAATCAAATATACACATAGTACAATTTAA							173.735	GCTTAATAAAGATCTTCACTAGGTTTATACCACAAAACAACAAATGTAACAA
	59.921	AAAAGCAAGAACAATAAAAGAATGCTACGTTATA						173.735	ACACAACAATCAAATATACACATAGTACACTTTAA							173.735	GCTTAATAAAGATCTTCACTAGGTTTATACCACAAAACAACAACAGTAACAA
	59.3126	AAAAGCAAGAACAATAAAAGAATCTCGTTTTATA						173.735	ACACAACAATCAAATATACACATAGTACCCTTTAA							173.735	GCTTAATAAAGATCTTCACTAGGTTTATACCACAAAACAACAACCGTAACAA
	59.3126	AAAAGCAAGAACAATAAAAGAATGAAAACTTATA						173.735	ACACAACAATCAAATATACACATAGTACCTTTTAA							173.735	GCTTAATAAAGATCTTCACTAGGTTTATACCACAAAACAACAACTGTAACAA
	59.3126	AAAAGCAAGAACAATAAAAGAATGAACACTTATA						173.735	ACACAACAATCAAATATACACATAGTACGATTTAA							173.735	GCTTAATAAAGATCTTCACTAGGTTTATACCACAAAACAACAATCGTAACAA
	59.3126	AAAAGCAAGAACAATAAAAGAATGAACTATTATA						173.735	ACACAACAATCAAATATACACATAGTACTTTTTAA							173.735	GCTTAATAAAGATCTTCACTAGGTTTATACCACAAAACAACAATTGTAACAA
	59.3126	AAAAGCAAGAACAATAAAAGAATGAATACTTATA						173.735	ACACAACAATCAAATATACACATAGTATCCTTTAA							173.735	GCTTAATAAAGATCTTCACTAGGTTTATACCACAAAACAACACAAGTAACAA
	59.3126	AAAAGCAAGAACAATAAAAGAATGACAACTTATA						173.735	ACACAACAATCAAATATACACATAGTATTCTTTAA							173.735	GCTTAATAAAGATCTTCACTAGGTTTATACCACAAAACAACACACGTAACAA
	59.3126	AAAAGCAAGAACAATAAAAGAATGACATATTATA						173.735	ACACAACAATCAAATATACACATAGTCCAATTTAA							173.735	GCTTAATAAAGATCTTCACTAGGTTTATACCACAAAACAACACATGTAACAA
	59.3126	AAAAGCAAGAACAATAAAAGAATGATAACTTATA						173.735	ACACAACAATCAAATATACACATAGTCCACTTTAA							173.735	GCTTAATAAAGATCTTCACTAGGTTTATACCACAAAACAACACCAGTAACAA
	59.3126	AAAAGCAAGAACAATAAAAGAATGATTAATTATA						173.735	ACACAACAATCAAATATACACATAGTCCCCTTTAA							173.735	GCTTAATAAAGATCTTCACTAGGTTTATACCACAAAACAACACGTGTAACAA
	59.3126	AAAAGCAAGAACAATAAAAGAATGATTACTTATA						173.735	ACACAACAATCAAATATACACATAGTCCCTTTTAA							173.735	GCTTAATAAAGATCTTCACTAGGTTTATACCACAAAACAACACTCGTAACAA
	59.3126	AAAAGCAAGAACAATAAAAGAATGCTTCATTATA						173.735	ACACAACAATCAAATATACACATAGTCCGATTTAA							173.735	GCTTAATAAAGATCTTCACTAGGTTTATACCACAAAACAACACTTGTAACAA
	59.3126	AAAAGCAAGAACAATAAAAGAATGTAGTTTTATA						173.735	ACACAACAATCAAATATACACATAGTCCTATTTAA							173.735	GCTTAATAAAGATCTTCACTAGGTTTATACCACAAAACAACAGCCGTAACAA
	58.9932	AAAAGCAAGAACAATAAAAGAATACATGTTTATA						173.735	ACACAACAATCAAATATACACATAGTCCTTTTTAA							173.735	GCTTAATAAAGATCTTCACTAGGTTTATACCACAAAACAACAGCTGTAACAA
	58.9932	AAAAGCAAGAACAATAAAAGAATATAGTTTTATA						173.735	ACACAACAATCAAATATACACATAGTCGAATTTAA							173.735	GCTTAATAAAGATCTTCACTAGGTTTATACCACAAAACAACATAAGTAACAA
	58.9932	AAAAGCAAGAACAATAAAAGAATCCAGCTTTATA						173.735	ACACAACAATCAAATATACACATAGTCGACTTTAA							173.735	GCTTAATAAAGATCTTCACTAGGTTTATACCACAAAACAACATACGTAACAA
	58.9932	AAAAGCAAGAACAATAAAAGAATCCCAGTTTATA						173.735	ACACAACAATCAAATATACACATAGTCGATTTTAA							173.735	GCTTAATAAAGATCTTCACTAGGTTTATACCACAAAACAACATATGTAACAA
	58.9932	AAAAGCAAGAACAATAAAAGAATCTCCGTTTATA						173.735	ACACAACAATCAAATATACACATAGTCGCATTTAA							173.735	GCTTAATAAAGATCTTCACTAGGTTTATACCACAAAACAACATCAGTAACAA
	58.9932	AAAAGCAAGAACAATAAAAGAATGGCACATTATA						173.735	ACACAACAATCAAATATACACATAGTCTAATTTAA							173.735	GCTTAATAAAGATCTTCACTAGGTTTATACCACAAAACAACATCCGTAACAA
	58.9932	AAAAGCAAGAACAATAAAAGAATGGCGCATTATA						173.735	ACACAACAATCAAATATACACATAGTCTACTTTAA							173.735	GCTTAATAAAGATCTTCACTAGGTTTATACCACAAAACAACATCTGTAACAA
	58.9932	AAAAGCAAGAACAATAAAAGAATGGCTCATTATA						173.735	ACACAACAATCAAATATACACATAGTCTCATTTAA							173.735	GCTTAATAAAGATCTTCACTAGGTTTATACCACAAAACAACATGCGTAACAA
	58.9932	AAAAGCAAGAACAATAAAAGAATGGCTGTTTATA						173.735	ACACAACAATCAAATATACACATAGTCTCCTTTAA							173.735	GCTTAATAAAGATCTTCACTAGGTTTATACCACAAAACAACATTAGTAACAA
	58.9932	AAAAGCAAGAACAATAAAAGAATGTTAGTTTATA						173.735	ACACAACAATCAAATATACACATAGTCTCTTTTAA							173.735	GCTTAATAAAGATCTTCACTAGGTTTATACCACAAAACAACATTCGTAACAA
	58.9932	AAAAGCAAGAACAATAAAAGAATTATAGTTTATA						173.735	ACACAACAATCAAATATACACATAGTCTTATTTAA							173.735	GCTTAATAAAGATCTTCACTAGGTTTATACCACAAAACAACCAAAGTAACAA
	58.9932	AAAAGCAAGAACAATAAAAGAATTATCGTTTATA						173.735	ACACAACAATCAAATATACACATAGTCTTCTTTAA							173.735	GCTTAATAAAGATCTTCACTAGGTTTATACCACAAAACAACCAACGTAACAA
	58.9932	AAAAGCAAGAACAATAAAAGAATCGAAGCTTATA						173.735	ACACAACAATCAAATATACACATAGTCTTTTTTAA							173.735	GCTTAATAAAGATCTTCACTAGGTTTATACCACAAAACAACCAATGTAACAA
	58.9932	AAAAGCAAGAACAATAAAAGAATGTTGGTTTATA						173.735	ACACAACAATCAAATATACACATAGTGCAATTTAA							173.735	GCTTAATAAAGATCTTCACTAGGTTTATACCACAAAACAACCACAGTAACAA
	58.8519	AAAAGCAAGAACAATAAAAGAATAAATTGTTATA						173.735	ACACAACAATCAAATATACACATAGTGCACTTTAA							173.735	GCTTAATAAAGATCTTCACTAGGTTTATACCACAAAACAACCACTGTAACAA
	58.8519	AAAAGCAAGAACAATAAAAGAATATTATGTTATA						173.735	ACACAACAATCAAATATACACATAGTGCATTTTAA							173.735	GCTTAATAAAGATCTTCACTAGGTTTATACCACAAAACAACCATCGTAACAA
	58.8519	AAAAGCAAGAACAATAAAAGAATCAATTGTTATA						173.735	ACACAACAATCAAATATACACATAGTTAAATTTAA							173.735	GCTTAATAAAGATCTTCACTAGGTTTATACCACAAAACAACCATTGTAACAA
	58.8519	AAAAGCAAGAACAATAAAAGAATGAATTGTTATA						173.735	ACACAACAATCAAATATACACATAGTTAACTTTAA							173.735	GCTTAATAAAGATCTTCACTAGGTTTATACCACAAAACAACCCAAGTAACAA
	58.8519	AAAAGCAAGAACAATAAAAGAATTAATTGTTATA						173.735	ACACAACAATCAAATATACACATAGTTAATTTTAA							173.735	GCTTAATAAAGATCTTCACTAGGTTTATACCACAAAACAACCCATGTAACAA
	58.8519	AAAAGCAAGAACAATAAAAGAATTTCTCGTTATA						173.735	ACACAACAATCAAATATACACATAGTTACATTTAA							173.735	GCTTAATAAAGATCTTCACTAGGTTTATACCACAAAACAACGAACGTAACAA
	58.8519	AAAAGCAAGAACAATAAAAGAATACGATATTATA						173.735	ACACAACAATCAAATATACACATAGTTACCTTTAA							173.735	GCTTAATAAAGATCTTCACTAGGTTTATACCACAAAACAACGAATGTAACAA
	58.8519	AAAAGCAAGAACAATAAAAGAATAGCAACTTATA						173.735	ACACAACAATCAAATATACACATAGTTACTTTTAA							173.735	GCTTAATAAAGATCTTCACTAGGTTTATACCACAAAACAACGATCGTAACAA
	58.8519	AAAAGCAAGAACAATAAAAGAATAGCTACTTATA						173.735	ACACAACAATCAAATATACACATAGTTAGATTTAA							173.735	GCTTAATAAAGATCTTCACTAGGTTTATACCACAAAACAACGATTGTAACAA
	58.8519	AAAAGCAAGAACAATAAAAGAATAGTAACTTATA						173.735	ACACAACAATCAAATATACACATAGTTATCTTTAA							173.735	GCTTAATAAAGATCTTCACTAGGTTTATACCACAAAACAACGCACGTAACAA
	58.8519	AAAAGCAAGAACAATAAAAGAATGCTGTGTTATA						173.735	ACACAACAATCAAATATACACATAGTTCAATTTAA							173.735	GCTTAATAAAGATCTTCACTAGGTTTATACCACAAAACAACGCTCGTAACAA
	58.3331	AAAAGCAAGAACAATAAAAGAATACGGACTTATA						173.735	ACACAACAATCAAATATACACATAGTTCACTTTAA							173.735	GCTTAATAAAGATCTTCACTAGGTTTATACCACAAAACAACGCTTGTAACAA
	58.3331	AAAAGCAAGAACAATAAAAGAATATGGACTTATA						173.735	ACACAACAATCAAATATACACATAGTTCATTTTAA							173.735	GCTTAATAAAGATCTTCACTAGGTTTATACCACAAAACAACGTACGTAACAA
	58.3331	AAAAGCAAGAACAATAAAAGAATCCGGACTTATA						173.735	ACACAACAATCAAATATACACATAGTTCCCTTTAA							173.735	GCTTAATAAAGATCTTCACTAGGTTTATACCACAAAACAACGTCAGTAACAA
	58.3331	AAAAGCAAGAACAATAAAAGAATCTGGACTTATA						173.735	ACACAACAATCAAATATACACATAGTTCCTTTTAA							173.735	GCTTAATAAAGATCTTCACTAGGTTTATACCACAAAACAACGTCTGTAACAA
	58.3331	AAAAGCAAGAACAATAAAAGAATTCGGACTTATA						173.735	ACACAACAATCAAATATACACATAGTTCGATTTAA							173.735	GCTTAATAAAGATCTTCACTAGGTTTATACCACAAAACAACGTTAGTAACAA
	58.3331	AAAAGCAAGAACAATAAAAGAATTTGGACTTATA						173.735	ACACAACAATCAAATATACACATAGTTCTATTTAA							173.735	GCTTAATAAAGATCTTCACTAGGTTTATACCACAAAACAACGTTCGTAACAA
	58.3331	AAAAGCAAGAACAATAAAAGAATCTCGAGTTATA						173.735	ACACAACAATCAAATATACACATAGTTCTTTTTAA							173.735	GCTTAATAAAGATCTTCACTAGGTTTATACCACAAAACAACTAAAGTAACAA
	58.2544	AAAAGCAAGAACAATAAAAGAATACATAATTATA						173.735	ACACAACAATCAAATATACACATAGTTGCATTTAA							173.735	GCTTAATAAAGATCTTCACTAGGTTTATACCACAAAACAACTAACGTAACAA
	58.2544	AAAAGCAAGAACAATAAAAGAATACATATTTATA						173.735	ACACAACAATCAAATATACACATAGTTTAATTTAA							173.735	GCTTAATAAAGATCTTCACTAGGTTTATACCACAAAACAACTAATGTAACAA
	58.2544	AAAAGCAAGAACAATAAAAGAATACCGAATTATA						173.735	ACACAACAATCAAATATACACATAGTTTACTTTAA							173.735	GCTTAATAAAGATCTTCACTAGGTTTATACCACAAAACAACTACAGTAACAA
	58.2544	AAAAGCAAGAACAATAAAAGAATATACTATTATA						173.735	ACACAACAATCAAATATACACATAGTTTCATTTAA							173.735	GCTTAATAAAGATCTTCACTAGGTTTATACCACAAAACAACTACCGTAACAA
	58.2544	AAAAGCAAGAACAATAAAAGAATCCCGCATTATA						173.735	ACACAACAATCAAATATACACATAGTTTCCTTTAA							173.735	GCTTAATAAAGATCTTCACTAGGTTTATACCACAAAACAACTACTGTAACAA
	58.2544	AAAAGCAAGAACAATAAAAGAATCCGCAATTATA						173.735	ACACAACAATCAAATATACACATAGTTTCTTTTAA							173.735	GCTTAATAAAGATCTTCACTAGGTTTATACCACAAAACAACTATCGTAACAA
	58.2544	AAAAGCAAGAACAATAAAAGAATCCGCATTTATA						173.735	ACACAACAATCAAATATACACATAGTTTTATTTAA							173.735	GCTTAATAAAGATCTTCACTAGGTTTATACCACAAAACAACTATTGTAACAA
	58.2544	AAAAGCAAGAACAATAAAAGAATGTAAATTTATA						173.735	ACACAACAATCAAATATACACATAGTTTTCTTTAA							173.735	GCTTAATAAAGATCTTCACTAGGTTTATACCACAAAACAACTCAAGTAACAA
	58.2544	AAAAGCAAGAACAATAAAAGAATGTTTAATTATA						173.735	ACACAACAATCAAATATACACATAGTTTTTTTTAA							173.735	GCTTAATAAAGATCTTCACTAGGTTTATACCACAAAACAACTCACGTAACAA
	58.2544	AAAAGCAAGAACAATAAAAGAATTACTATTTATA						173.735	ACACAACAATCAAATATACACATATAAGAATTTAA							173.735	GCTTAATAAAGATCTTCACTAGGTTTATACCACAAAACAACTCATGTAACAA
	58.2544	AAAAGCAAGAACAATAAAAGAATTCCGCATTATA						173.735	ACACAACAATCAAATATACACATATAAGACTTTAA							173.735	GCTTAATAAAGATCTTCACTAGGTTTATACCACAAAACAACTCCAGTAACAA
	58.2544	AAAAGCAAGAACAATAAAAGAATTCGCATTTATA						173.735	ACACAACAATCAAATATACACATATAAGCATTTAA							173.735	GCTTAATAAAGATCTTCACTAGGTTTATACCACAAAACAACTCGCGTAACAA
	58.2544	AAAAGCAAGAACAATAAAAGAATTCTTTATTATA						173.735	ACACAACAATCAAATATACACATATAAGTATTTAA							173.735	GCTTAATAAAGATCTTCACTAGGTTTATACCACAAAACAACTCGTGTAACAA
	58.2544	AAAAGCAAGAACAATAAAAGAATTTATTATTATA						173.735	ACACAACAATCAAATATACACATATAAGTTTTTAA							173.735	GCTTAATAAAGATCTTCACTAGGTTTATACCACAAAACAACTCTTGTAACAA
	58.2544	AAAAGCAAGAACAATAAAAGAATTTTTTATTATA						173.735	ACACAACAATCAAATATACACATATCAGAATTTAA							173.735	GCTTAATAAAGATCTTCACTAGGTTTATACCACAAAACAACTGCAGTAACAA
	57.1122	AAAAGCAAGAACAATAAAAGAATCGGTTCTTATA						173.735	ACACAACAATCAAATATACACATATCAGACTTTAA							173.735	GCTTAATAAAGATCTTCACTAGGTTTATACCACAAAACAACTGCTGTAACAA
	57.1122	AAAAGCAAGAACAATAAAAGAATTGGTTCTTATA						173.735	ACACAACAATCAAATATACACATATCAGCATTTAA							173.735	GCTTAATAAAGATCTTCACTAGGTTTATACCACAAAACAACTTAAGTAACAA
	56.7024	AAAAGCAAGAACAATAAAAGAATACGGCGTTATA						173.735	ACACAACAATCAAATATACACATATCAGTATTTAA							173.735	GCTTAATAAAGATCTTCACTAGGTTTATACCACAAAACAACTTATGTAACAA
	56.7024	AAAAGCAAGAACAATAAAAGAATGAGCCCTTATA						173.735	ACACAACAATCAAATATACACATATCAGTTTTTAA							173.735	GCTTAATAAAGATCTTCACTAGGTTTATACCACAAAACAACTTCAGTAACAA
	56.7024	AAAAGCAAGAACAATAAAAGAATGCGGTCTTATA						173.735	ACACAACAATCAAATATACACATATTAGAATTTAA							173.735	GCTTAATAAAGATCTTCACTAGGTTTATACCACAAAACAACTTCTGTAACAA
	56.397	AAAAGCAAGAACAATAAAAGAATACTCGTTTATA						173.735	ACACAACAATCAAATATACACATATTAGACTTTAA							173.735	GCTTAATAAAGATCTTCACTAGGTTTATACCACAAAACAACTTTAGTAACAA
	56.397	AAAAGCAAGAACAATAAAAGAATCCTCGTTTATA						173.735	ACACAACAATCAAATATACACATATTAGCATTTAA							173.735	GCTTAATAAAGATCTTCACTAGGTTTATACCACAAAACAATAAAAGTAACAA
	56.397	AAAAGCAAGAACAATAAAAGAATGCTCGTTTATA						173.735	ACACAACAATCAAATATACACATATTAGTATTTAA							173.735	GCTTAATAAAGATCTTCACTAGGTTTATACCACAAAACAATAAATGTAACAA
	56.397	AAAAGCAAGAACAATAAAAGAATTCTCGTTTATA						173.735	ACACAACAATCAAATATACACATATTAGTTTTTAA							173.735	GCTTAATAAAGATCTTCACTAGGTTTATACCACAAAACAATAACAGTAACAA
	56.397	AAAAGCAAGAACAATAAAAGAATAATGGCTTATA						173.735	ACACAACAATCAAATATACACATACATTGTTTTAA							173.735	GCTTAATAAAGATCTTCACTAGGTTTATACCACAAAACAATAACCGTAACAA
	56.397	AAAAGCAAGAACAATAAAAGAATAGAACCTTATA						173.735	ACACAACAATCAAATATACACATAGTCTGTTTTAA							173.735	GCTTAATAAAGATCTTCACTAGGTTTATACCACAAAACAATAACTGTAACAA
	56.397	AAAAGCAAGAACAATAAAAGAATAGAATTTTATA						173.735	ACACAACAATCAAATATACACATATAGCGTTTTAA							173.735	GCTTAATAAAGATCTTCACTAGGTTTATACCACAAAACAATAATCGTAACAA
	56.397	AAAAGCAAGAACAATAAAAGAATAGACACTTATA						173.735	ACACAACAATCAAATATACACATATGAAATTTTAA							173.735	GCTTAATAAAGATCTTCACTAGGTTTATACCACAAAACAATAATTGTAACAA
	56.397	AAAAGCAAGAACAATAAAAGAATCATGGCTTATA						173.735	ACACAACAATCAAATATACACATATGATTATTTAA							173.735	GCTTAATAAAGATCTTCACTAGGTTTATACCACAAAACAATACAAGTAACAA
	56.397	AAAAGCAAGAACAATAAAAGAATCGAATTTTATA						173.735	ACACAACAATCAAATATACACATATGATTTTTTAA							173.735	GCTTAATAAAGATCTTCACTAGGTTTATACCACAAAACAATACACGTAACAA
	56.397	AAAAGCAAGAACAATAAAAGAATCGAGTATTATA						173.735	ACACAACAATCAAATATACACATATTTAGTTTTAA							173.735	GCTTAATAAAGATCTTCACTAGGTTTATACCACAAAACAATACATGTAACAA
	56.397	AAAAGCAAGAACAATAAAAGAATGGCATCTTATA						173.735	ACACAACAATCAAATATACACATATTTCGTTTTAA							173.735	GCTTAATAAAGATCTTCACTAGGTTTATACCACAAAACAATACCCGTAACAA
	56.397	AAAAGCAAGAACAATAAAAGAATGGCGTCTTATA						173.319	ACACAACAATCAAATATACACATAAAAAGATTTAA							173.735	GCTTAATAAAGATCTTCACTAGGTTTATACCACAAAACAATACGTGTAACAA
	56.397	AAAAGCAAGAACAATAAAAGAATGGCTAATTATA						173.319	ACACAACAATCAAATATACACATAAACAGATTTAA							173.735	GCTTAATAAAGATCTTCACTAGGTTTATACCACAAAACAATACTCGTAACAA
	56.397	AAAAGCAAGAACAATAAAAGAATTATGGCTTATA						173.319	ACACAACAATCAAATATACACATAAATAGATTTAA							173.735	GCTTAATAAAGATCTTCACTAGGTTTATACCACAAAACAATACTTGTAACAA
	56.397	AAAAGCAAGAACAATAAAAGAATTGAATTTTATA						173.319	ACACAACAATCAAATATACACATAACTAGATTTAA							173.735	GCTTAATAAAGATCTTCACTAGGTTTATACCACAAAACAATAGCCGTAACAA
	56.262	AAAAGCAAGAACAATAAAAGAATACCACGTTATA						173.319	ACACAACAATCAAATATACACATAATCAGATTTAA							173.735	GCTTAATAAAGATCTTCACTAGGTTTATACCACAAAACAATAGCTGTAACAA
	56.262	AAAAGCAAGAACAATAAAAGAATACGCAGTTATA						173.319	ACACAACAATCAAATATACACATAATTAGATTTAA							173.735	GCTTAATAAAGATCTTCACTAGGTTTATACCACAAAACAATATAAGTAACAA
	56.262	AAAAGCAAGAACAATAAAAGAATACGTTGTTATA						173.319	ACACAACAATCAAATATACACATACAAAGATTTAA							173.735	GCTTAATAAAGATCTTCACTAGGTTTATACCACAAAACAATATACGTAACAA
[truncated: 2,098 more rows]
