# Supplementary material for: Efficient search, mapping, and optimization of multi-protein genetic systems in diverse bacteria
Source: Mol Syst Biol. 2014 Jul 1;10(6):731. doi: 10.15252/msb.20134955 (PMC4265053; doi:10.15252/msb.20134955)
Supplement: Supplementary file 17 — Supplementary Table S6 [file msb0010-0731-sd17.xlsx]

## Sheet: Sheet1
	Protein Name	Degenerate RBS sequence	Number of constructs			Protein Name	Degenerate RBS sequence	Number of constructs		Protein Name	Degenerate RBS sequence	Number of constructs
	CrtE	CCCGTGAATTCA ACCAATATACCAAATAAAGAGTYGMGGMSGTCAAGG ATG	16			CrtB	GAACGTACACACACAATTATACKAAGSRGRTCCGAA	16		CrtI	TTAAACCCAACAAATTAGACTATAAKKAGKYTAATA	16
	index	sequence	TIR (au) of ATG	TIR (au) of GTG		index	sequence	TIR (au)		index	sequence	TIR (au)
	1	CCCGTGAATTCAACCAATATACCAAATAAAGAGTCGCGGCCGTCAAGG ATG	68.4385	445		1	GAACGTACACACACAATTATACGAAGCGGATCCGAA	3.27357		1	TTAAACCCAACAAATTAGACTATAATTAGTCTAATA	96.783
	2	CCCGTGAATTCAACCAATATACCAAATAAAGAGTCGAGGCCGTCAAGG ATG	91.6123	2585		2	GAACGTACACACACAATTATACGAAGCAGATCCGAA	4.96381		2	TTAAACCCAACAAATTAGACTATAATTAGTTTAATA	311.87
	3	CCCGTGAATTCAACCAATATACCAAATAAAGAGTTGCGGCCGTCAAGG ATG	132.622	1046		3	GAACGTACACACACAATTATACTAAGCAGATCCGAA	8.91052		3	TTAAACCCAACAAATTAGACTATAAGTAGTCTAATA	511.648
	4	CCCGTGAATTCAACCAATATACCAAATAAAGAGTTGAGGCCGTCAAGG ATG	330.661	701		4	GAACGTACACACACAATTATACTAAGCGGATCCGAA	12.8413		4	TTAAACCCAACAAATTAGACTATAATGAGTCTAATA	960.737
	5	CCCGTGAATTCAACCAATATACCAAATAAAGAGTCGCGGCGGTCAAGG ATG	511.648	445		5	GAACGTACACACACAATTATACGAAGCGGGTCCGAA	25.0867		5	TTAAACCCAACAAATTAGACTATAAGTAGTTTAATA	1648.72
	6	CCCGTGAATTCAACCAATATACCAAATAAAGAGTTGCGGACGTCAAGG ATG	567.447	1046		6	GAACGTACACACACAATTATACGAAGCAGGTCCGAA	70.6289		6	TTAAACCCAACAAATTAGACTATAATGAGTTTAATA	3095.85
	7	CCCGTGAATTCAACCAATATACCAAATAAAGAGTCGCGGACGTCAAGG ATG	670.259	445		7	GAACGTACACACACAATTATACTAAGCAGGTCCGAA	126.786		7	TTAAACCCAACAAATTAGACTATAATTAGGCTAATA	4055.56
	8	CCCGTGAATTCAACCAATATACCAAATAAAGAGTTGCGGCGGTCAAGG ATG	767.147	1046		8	GAACGTACACACACAATTATACTAAGCGGGTCCGAA	173.735		8	TTAAACCCAACAAATTAGACTATAATGAGGCTAATA	4204.24
	9	CCCGTGAATTCAACCAATATACCAAATAAAGAGTCGAGGACGTCAAGG ATG	2259.24	2585		9	GAACGTACACACACAATTATACGAAGGGGATCCGAA	249.028		9	TTAAACCCAACAAATTAGACTATAAGTAGGCTAATA	6360.67
	10	CCCGTGAATTCAACCAATATACCAAATAAAGAGTCGAGGCGGTCAAGG ATG	2363.24	2585		10	GAACGTACACACACAATTATACGAAGGAGATCCGAA	767.147		10	TTAAACCCAACAAATTAGACTATAAGGAGTCTAATA	17907.8
	11	CCCGTGAATTCAACCAATATACCAAATAAAGAGTTGAGGACGTCAAGG ATG	3877.09	701		11	GAACGTACACACACAATTATACTAAGGGGATCCGAA	960.737		11	TTAAACCCAACAAATTAGACTATAATTAGGTTAATA	23459.2
	12	CCCGTGAATTCAACCAATATACCAAATAAAGAGTTGAGGCGGTCAAGG ATG	9536.96	701		12	GAACGTACACACACAATTATACTAAGGAGATCCGAA	1440.49		12	TTAAACCCAACAAATTAGACTATAATGAGGTTAATA	26609.7
	13	CCCGTGAATTCAACCAATATACCAAATAAAGAGTTGCGGAGGTCAAGG ATG	10577	1046		13	GAACGTACACACACAATTATACGAAGGGGGTCCGAA	2064.78		13	TTAAACCCAACAAATTAGACTATAAGGAGGCTAATA	32146.3
	14	CCCGTGAATTCAACCAATATACCAAATAAAGAGTCGCGGAGGTCAAGG ATG	12493.4	445		14	GAACGTACACACACAATTATACGAAGGAGGTCCGAA	9117.27		14	TTAAACCCAACAAATTAGACTATAAGTAGGTTAATA	40258.4
	15	CCCGTGAATTCAACCAATATACCAAATAAAGAGTCGAGGAGGTCAAGG ATG	46077.8	2585		15	GAACGTACACACACAATTATACTAAGGGGGTCCGAA	13608.7		15	TTAAACCCAACAAATTAGACTATAAGGAGTTTAATA	57705.6
	16	CCCGTGAATTCAACCAATATACCAAATAAAGAGTTGAGGAGGTCAAGG ATG	72267.7	701		16	GAACGTACACACACAATTATACTAAGGAGGTCCGAA	20496.4		16	TTAAACCCAACAAATTAGACTATAAGGAGGTTAATA	203462
		TIR: Translation initiation rate
	CrtE RBS index	Carotenoid pathway variant index (from Supplementary Table 7)
	1	-
	2	42,60
	3	59,73
	4	-
	5	49
	6	36,45,69
	7	66
	8	17,19,40,51,72
	9	16,71
	10	37,39,41,44
	11	3,7,9,10,22,27,34,38,58,63,70
	12	11,14,18,26,35,46,54
	13	12,21,23,24,25,31,48,62
	14	8,56
	15	2,5,20,33,52,64,65
	16	1,4,6,13,15,28,29,30,32,47,50,53,55,57,61,68
	Other*	43,67
	* Two crtE RBS variants displayed spontaneous mutations after sequence verification.
	The translation initiation rates of these mutant RBS variants were predicted, and utilized
	in the same manner as other RBS variants.
