# Supplementary material for: Efficient search, mapping, and optimization of multi-protein genetic systems in diverse bacteria
Source: Mol Syst Biol. 2014 Jul 1;10(6):731. doi: 10.15252/msb.20134955 (PMC4265053; doi:10.15252/msb.20134955)
Supplement: Supplementary file 18 — Supplementary Table S7 [file msb0010-0731-sd18.xlsx]

## Sheet: Sheet1
	index	plasmid name	Translation rate, au			Neurosporene colorimetric assay				Dynamic simulation
			CrtE	CrtB	CrtI	Productivity, ug/gDCW/hr	std	CV (%)	number of repeats	Productivity prediction	Error (%)
	1	p2	72267.7	13608.7	57705.6	176.99	23.1623	13.0868	6	189.759	7.21406
	2	p3	46077.8	2064.78	203462	174.867	6.16363	3.52475	3	181.134	3.58405
	3	p4	3877.09	2064.78	40258.4	116.54	20.8543	17.8945	6	86.9245	25.4124
	4	p5	72267.7	13608.7	203462	162.754	5.33422	3.27748	3	192.247	18.1213
	5	p6	46077.8	9117.27	203462	192.236	5.40359	2.81092	3	182.067	5.28963
	6	p7	72267.7	249.028	3095.85	145.16	14.7735	10.1774	3	115.47	20.4529
	7	p9	3877.09	9117.27	203462	92.4172	3.12393	3.38025	3	88.3354	4.41673
	8	p10	12493.4	1440.49	57705.6	80.1314	17.0935	21.3319	6	136.333	70.137
	9	p11	3877.09	2064.78	203462	81.6568	8.66874	10.6161	3	88.0569	7.83776
	10	p12	3877.09	767.147	26609.7	105.969	9.61626	9.07459	3	85.4174	19.3941
	11	p13	9536.96	13608.7	32146.3	106.005	11.0212	10.3968	3	125.017	17.9349
	12	p14	10577	767.147	203462	86.1872	10.067	11.6804	3	129.901	50.7191
	13	p15	72267.7	960.737	32146.3	178.198	35.1567	19.7291	8	183.774	3.12943
	14	p16	9536.96	960.737	203462	127.319	28.5679	22.438	8	126.253	0.837379
	15	p17	72267.7	1440.49	4204.24	175.859	19.3172	10.9844	3	153.403	12.7696
	16	p18	2585	13608.7	32146.3	129.638	42.1663	32.5263	3	70.1193	45.9113
	17	p19	1046	960.737	1648.72	42.4712	14.5799	34.3288	5	32.5939	23.2566
	18	p20	9536.96	13608.7	203462	129.303	20.1183	15.559	8	127.791	1.16927
	19	p21	1046	960.737	203462	38.9757	5.8966	15.1289	3	38.831	0.371467
	20	p22	46077.8	8.91052	203462	15.142	2.85294	18.8412	4	5.63688	62.7732
	21	p24	10577	13608.7	203462	81.4652	2.10937	2.58929	3	132.127	62.1888
	22	p25	3877.09	249.028	203462	119.289	20.4973	17.1829	6	82.2265	31.0694
	23	p26	10577	2064.78	32146.3	70.1435	10.2115	14.5581	3	128.562	83.2843
	24	p27	10577	2064.78	4204.24	107.266	17.0474	15.8925	3	110.076	2.61951
	25	p28	10577	9117.27	960.737	76.915	18.959	24.6493	6	74.8527	2.68118
	26	p29	9536.96	2064.78	6360.67	103.252	13.3846	12.963	3	112.873	9.31767
	27	p30	3877.09	20496.4	40258.4	99.9118	8.5098	8.51731	3	87.244	12.6789
	28	p32	72267.7	1440.49	4055.56	142.488	25.3366	17.7816	3	152.352	6.92262
	29	p33	72267.7	126.786	17907.8	116.301	17.7906	15.297	3	85.2425	26.7052
	30	p34	72267.7	20496.4	23459.2	139.403	29.9398	21.4771	3	184.956	32.6766
	31	p38	10577	1440.49	203462	116.649	19.1208	16.3918	3	131.169	12.4482
	32	p39	72267.7	20496.4	96.783	54.1296	3.02412	5.58681	3	20.1994	62.6833
	33	p40	46077.8	960.737	26609.7	179.569	30.1918	16.8135	3	173.124	3.58918
	34	p41	3877.09	20496.4	17907.8	22.2883	5.27703	23.6763	3	85.5455	283.814
	35	p42	9536.96	2064.78	40258.4	142.214	7.24094	5.0916	3	125.078	12.0491
	36	p43	1046	13608.7	32146.3	26.7142	7.14692	26.7532	6	38.6891	44.8257
	37	p44	2585	12.8413	40258.4	11.4511	3.40754	29.7573	8	8.29342	27.5754
	38	p45	3877.09	13608.7	23459.2	156.753	35.4355	22.6059	3	86.2481	44.9784
	39	p46	2585	1440.49	26609.7	146.57	16.7666	11.4393	3	69.5398	52.5553
	40	p47	1046	1440.49	23459.2	43.9243	7.32679	16.6805	3	38.4325	12.5031
	41	p48	2585	767.147	26609.7	124.999	15.6985	12.5589	5	69.141	44.6866
	42	p49	2585	1440.49	40258.4	84.5249	0.772385	0.913796	3	70.0297	17.149
	43	p50	2585	13608.7	1648.72	82.3563	13.6096	16.5252	3	54.615	33.6845
	44	p51	2585	2064.78	4204.24	152.77	8.01453	5.24615	3	63.0536	58.7264
	45	p52	1046	1440.49	1648.72	27.485	2.93452	10.6768	4	32.6744	18.8806
	46	p53	9536.96	126.786	32146.3	58.8174	3.29968	5.61004	3	76.3947	29.8847
	47	p54	72267.7	960.737	6637.54	125.882	12.1966	9.68892	3	163.425	29.8238
	48	p55	10577	960.737	32146.3	101.19	27.1021	26.7834	7	127.472	25.973
	49	p56	511.648	1440.49	4204.24	84.2053	4.42164	5.25103	3	21.0148	75.0434
	50	p57	72267.7	12.8413	4204.24	37.6431	9.3285	24.7814	3	8.18721	78.2504
	51	p58	1046	20496.4	17907.8	72.4458	15.1082	20.8544	4	38.3703	47.0358
	52	p60	46077.8	767.147	32146.3	196.314	12.777	6.50842	3	173.146	11.8019
	53	p61	72267.7	20496.4	203462	192.295	11.2544	5.85269	3	192.297	0.000987238
	54	p62	9536.96	13608.7	26609.7	148.521	5.4068	3.64043	3	124.355	16.2713
	55	p63	72267.7	2064.78	26609.7	162.84	2.41849	1.48519	3	184.643	13.3891
	56	p64	12493.4	126.786	203462	45.3735	7.81909	17.2327	5	79.7998	75.8731
	57	p65	72267.7	1440.49	26609.7	161.637	24.4879	15.1499	3	183.913	13.7812
	58	p66	3877.09	1440.49	57705.6	102.026	4.48671	4.39764	3	87.1756	14.5551
	59	p67	1046	20496.4	203462	40.0358	10.614	26.5113	3	39.0045	2.57604
	60	p68	2585	960.737	203462	93.2033	14.5817	15.6451	3	70.5858	24.2668
	61	p69	72267.7	20496.4	17907.8	176.12	23.6108	13.4061	3	182.54	3.64503
	62	p71	10577	126.786	96.783	16.1304	2.70645	16.7786	4	15.726	2.50696
	63	p72	3877.09	13608.7	203462	102.841	23.1974	22.5565	6	88.3562	14.0849
	64	p73	46077.8	70.6289	32146.3	50.3685	6.98603	13.8698	4	49.0324	2.65276
	65	p74	46077.8	173.735	26609.7	114.51	11.121	9.7118	3	110.445	3.55025
	66	p75	670.259	20496.4	203462	9.07499	2.34175	25.8044	3	27.5576	203.665
	67	p76	4279	960.737	4204.24	69.7676	18.9861	27.2134	5	79.521	13.9799
	68	p78	72267.7	1440.49	57705.6	160.119	34.1836	21.3489	3	187.925	17.366
	69	p80	1046	173.735	40258.4	20.9644	0.823201	3.92667	3	37.0583	76.7681
	70	p81	3877.09	8.91052	203462	3.36262	0.982646	29.2226	3	6.4826	92.7841
	71	p82	2585	1440.49	4204.24	112.225	32.7281	29.163	3	62.9162	43.9374
	72	p83	1046	20496.4	26609.7	44.7917	7.84115	17.5058	4	38.6025	13.8177
	73	p84	1046	767.147	32146.3	40.5826	5.58901	13.7719	3	38.4503	5.25417
			NA: not applicable							average (%)	32.2406
		** The CrtE RBS index in supplementary table 6 is 8
		*** The CrtE RBS index in supplementary table 6 is 6
		**** The CrtE RBS index in supplementary table 6 is 3
