# Supplementary material for: Efficient search, mapping, and optimization of multi-protein genetic systems in diverse bacteria
Source: Mol Syst Biol. 2014 Jul 1;10(6):731. doi: 10.15252/msb.20134955 (PMC4265053; doi:10.15252/msb.20134955)
Supplement: Supplementary file 19 — Supplementary Table S8 [file msb0010-0731-sd19.xlsx]

## Sheet: Sheet1
	Rxn no.	K+(forward)	K-(reverse)
	1	8.67105	0.0246411
	2	0.842464	0.0722588
	3	182.786	609.286
	4	690.069	78.865
	5	473.515	58.6992
	6	548.634	54.8634
	7	775.568	88.6363
	8	2.68232	133.07
	9	282.902	0.185092
	10	0.434898	0.421285
	11	2.65528	84.3894
	12	10560.4	30.2391
	13	4.00448	6.08981
	14	86.9926	2970.28
	15	2.2089	84.0833
	16	2689.86	34.2273
	17	3.21291	23.0905
	18	20.3709	0.755681
	19	1.89809	193.599
	20	1137.85	3.81299
	21	11.3875	372.042
	22	410.533	10.3199
	23	11.3875	289.515
	24	106.497	2.72844
