# Supplementary material for: Efficient search, mapping, and optimization of multi-protein genetic systems in diverse bacteria
Source: Mol Syst Biol. 2014 Jul 1;10(6):731. doi: 10.15252/msb.20134955 (PMC4265053; doi:10.15252/msb.20134955)
Supplement: Supplementary file 20 — Supplementary Table S9 [file msb0010-0731-sd20.xlsx]

## Sheet: Sheet1
		index	Translation rate, au			Neurosporene colorimetric assay				Computational geometry		Dynamic simulation
			CrtE	CrtB	CrtI	Productivity, ug/gDCW/hr	std	CV (%)	number of repeats	Productivity prediction	Error (%)	Productivity prediction	Error (%)
		1	72267.7	126.786	23459.2	76.9504	43.7658	56.8754	2	NaN	NaN	85.728	11.4069
		2	72267.7	13608.7	26609.7	163.087	22.2124	13.62	2	157.716	3.29333	185.843	13.9531
		3	1,046*	12.8413	57705.6	11.746	2.82147	24.0208	2	NaN	NaN	7.82798	33.3561
		4	3877.09	249.028	17907.8	74.8074	23.8974	31.9452	2	55.2896	26.0908	79.2898	5.99184
		5	3877.09	960.737	32146.3	89.2048	10.1845	11.417	2	103.898	16.471	86.0614	3.5238
		6	46077.8	960.737	203462	115.881	15.0103	12.9532	2	NaN	NaN	179.32	54.7452
		7	1,046*	20496.4	203462	17.4363	9.7936	56.1678	2	NaN	NaN	39.0045	123.696
		8	2,585*	20496.4	32146.3	102.449	39.5605	38.6148	2	NaN	NaN	70.1231	31.5532
		9	3877.09	960.737	26609.7	158.688	20.6184	12.993	2	108.744	31.4735	85.694	45.9985
		10	72267.7	13608.7	203462	178.563	42.7933	23.9654	2	NaN	NaN	192.247	7.66337
		11	9536.96	1316.5	960.737	78.9508	11.5109	14.5798	2	66.7343	15.4736	72.1378	8.62942
		12	1,046*	249.028	57705.6	36.9559	25.3358	68.5566	2	NaN	NaN	37.8723	2.47958
		13	10577	1440.49	26609.7	100.315	32.6373	32.5348	2	89.4722	10.8089	127.468	27.0678
		14	3877.09	960.737	203462	89.9025	28.3152	31.4955	2	NaN	NaN	87.5672	2.59749
		15	72267.7	173.735	311.87	47.6631	10.1165	21.2249	2	NaN	NaN	41.9431	12.0009
		16	10577	9117.27	3095.85	98.7034	37.8323	38.3293	2	92.456	6.32949	104.974	6.35325
		17	3877.09	13608.7	203462	89.3929	14.8402	16.6011	2	NaN	NaN	88.3562	1.15978
		18	2,585*	9117.27	40258.4	108.067	28.629	26.492	2	100.837	6.69036	70.3456	34.9054
		19	3877.09	173.735	311.87	42.0144	14.4656	34.4302	2	NaN	NaN	30.5491	27.2891
										Average error (%)	14.5789	Average error (%)	23.9143
		* Indictates that in-frame GTG start codon had a higher translation initiation rate than ATG start codon.
