# Supplementary material for: Efficient search, mapping, and optimization of multi-protein genetic systems in diverse bacteria
Source: Mol Syst Biol. 2014 Jul 1;10(6):731. doi: 10.15252/msb.20134955 (PMC4265053; doi:10.15252/msb.20134955)
Supplement: Supplementary file 21 — Supplementary Table S10 [file msb0010-0731-sd21.xlsx]

## Sheet: Sheet1
	Protein Name	Degenerate RBS sequence	Number of constructs		Protein Name	Degenerate RBS sequence	Number of constructs		Protein Name	Degenerate RBS sequence	Number of constructs
	CrtE	GATTTTTAGGAACAGTTAAGGRGGHTAATA	6		CrtB	GAGTACAATAGAMATYAAAATMAGGAGGTCAACA	8		CrtI	AGATTTTAAATAACAATACTMAKGAGGTSCAAC	8
	index	sequence	TIR (au)		index	sequence	TIR (au)		index	sequence	TIR (au)
	1	GATTTTTAGGAACAGTTAAGGGGGCTAATA	32146.3		1	GAGTACAATAGACATCAAAATCAGGAGGTCAACA	1804		1	AGATTTTAAATAACAATACTCATGAGGTGCAAC	26490.3
	2	GATTTTTAGGAACAGTTAAGGAGGCTAATA	48198.9		2	GAGTACAATAGACATTAAAATCAGGAGGTCAACA	4055.56		2	AGATTTTAAATAACAATACTCATGAGGTCCAAC	42111.6
	3	GATTTTTAGGAACAGTTAAGGGGGATAATA	94670.7		3	GAGTACAATAGAAATCAAAATCAGGAGGTCAACA	7615.24		3	AGATTTTAAATAACAATACTAATGAGGTGCAAC	66047.1
	4	GATTTTTAGGAACAGTTAAGGAGGATAATA	118561		4	GAGTACAATAGAAATTAAAATCAGGAGGTCAACA	17119.8		4	AGATTTTAAATAACAATACTAATGAGGTCCAAC	145831
	5	GATTTTTAGGAACAGTTAAGGGGGTTAATA	203462		5	GAGTACAATAGACATCAAAATAAGGAGGTCAACA	33777.7		5	AGATTTTAAATAACAATACTCAGGAGGTGCAAC	240326
	6	GATTTTTAGGAACAGTTAAGGAGGTTAATA	305064		6	GAGTACAATAGACATTAAAATAAGGAGGTCAACA	75594.4		6	AGATTTTAAATAACAATACTCAGGAGGTCCAAC	382047
					7	GAGTACAATAGAAATCAAAATAAGGAGGTCAACA	129727		7	AGATTTTAAATAACAATACTAAGGAGGTGCAAC	886364
		TIR: Translation initiation rate			8	GAGTACAATAGAAATTAAAATAAGGAGGTCAACA	232873		8	AGATTTTAAATAACAATACTAAGGAGGTCCAAC	1.34705e+06
