# Supplementary material for: Efficient search, mapping, and optimization of multi-protein genetic systems in diverse bacteria
Source: Mol Syst Biol. 2014 Jul 1;10(6):731. doi: 10.15252/msb.20134955 (PMC4265053; doi:10.15252/msb.20134955)
Supplement: Supplementary file 22 — Supplementary Table S11 [file msb0010-0731-sd22.xlsx]

## Sheet: Sheet1
		index	Translation rate, au			Neurosporene colorimetric assay				Dynamic simulation
			CrtE	CrtB	CrtI	Productivity, ug/gDCW/hr	std	CV (%)	number of repeats	Productivity prediction	Error (%)
		1	48198.9	17119.8	145831	214.202	24.6141	11.4911	2	182.928	14.6003
		2	305064	17119.8	26490.3	213.828	1.3582	0.635183	2	202.678	5.21467
		3	203462	1804	145831	220.407	11.97	5.43087	2	204.81	7.07663
		4	305064	1804	145831	225.695	30.9597	13.7175	2	207.795	7.93095
		5	86521.7	4055.56	240326	236.393	4.62538	1.95665	2	195.312	17.3781
		6	94670.7	4055.56	145831	226.766	5.50768	2.42879	2	196.28	13.4439
		7	305064	232873	145831	270.614	21.6848	8.01321	2	209.217	22.688
		8	203462	4055.56	66047.1	217.884	18.7388	8.60034	2	203.982	6.38064
		9	94670.7	7597.01	42111.6	244.847	10.6261	4.33988	2	193.107	21.1319
		10	203462	4055.56	1.34705e+06	228.81	13.2069	5.772	2	207.007	9.52902
		11	305064	1804	26490.3	235.792	2.16187	0.916854	2	200.962	14.7717
		12	305064	17119.8	66047.1	245.592	5.2477	2.13676	2	207.53	15.4979
		13	305064	17119.8	886364	285.558	7.05098	2.4692	2	210.565	26.2619
		14	305064	7615.24	1.34705e+06	240.322	23.8294	9.9156	2	210.387	12.4562
		15	32146.3	17119.8	886364	232.73	22.8865	9.83392	2	172.829	25.7383
		16	48198.9	49853.6	66047.1	264.204	21.1856	8.01865	2	181.413	31.336
		17	305064	33777.7	42111.6	277.217	7.51741	2.71174	2	205.713	25.7936
		18	203462	4055.56	240326	247.269	13.9118	5.6262	2	206.403	16.5269
		19	203462	1804	382047	228.382	25.8804	11.3321	2	205.745	9.91166
		20	32146.3	232873	26490.3	281.154	10.4703	3.72406	2	166.565	40.7567
		21	32146.3	33777.7	145831	249.871	33.2466	13.3055	2	171.968	31.1774
		22	94670.7	1804	886364	232.707	17.1899	7.38694	2	196.489	15.5638
		23	32146.3	17119.8	42111.6	219.629	13.7173	6.24569	2	169.05	23.0291
		24	305064	4055.56	382047	257.332	4.18384	1.62585	2	209.767	18.4841
		25	94670.7	7615.24	886364	223.905	44.2599	19.7672	2	197.691	11.7075
		26	94670.7	17119.8	382047	236.108	1.61055	0.682124	2	197.624	16.2993
		27	94670.7	4055.56	1.34705e+06	245.013	4.57483	1.86718	2	197.404	19.4312
		28	203462	129727	66047.1	214.876	45.7865	21.3083	2	204.5	4.82865
		TIR: Translation initiation rate								Average error (%)	17.3195
