# Supplementary material for: Efficient search, mapping, and optimization of multi-protein genetic systems in diverse bacteria
Source: Mol Syst Biol. 2014 Jul 1;10(6):731. doi: 10.15252/msb.20134955 (PMC4265053; doi:10.15252/msb.20134955)
Supplement: Supplementary file 23 — Supplementary Table S12 [file msb0010-0731-sd23.xlsx]

## Sheet: Sheet1
	IPTG mM	Transcription rate, au	Square		Star		Diamond		Circle			pathway variant	RBS Sequence			Biophysical model of gene expression
			Productivity, ug/gDCW/hr	std	Productivity, ug/gDCW/hr	std	Productivity, ug/gDCW/hr	std	Productivity, ug/gDCW/hr	std			CrtE	CrtB	CrtI	CrtE TIR, au	CrtB TIR, au	CrtI TIR, au
	0	4.97	118.508	10.2706	4.59822	0.794183	100.759	2.2553	24.687	2.21107		square	GATTTTTAGGAACAGTTAAGGAGGTTAATA	GAGTACAATAGAAATTAAAATCAGGAGGTCAACA	AGATTTTAAATAACAATACTAAGGAGGTGCAAC	305064	17119.8	886364
	0.005	15.8354	191.114	35.7441	7.88573	0.784223	155.718	12.502	50.4855	7.66629		Star	GAATTCGATTTTTAGGAACAGATACCAAGGTTAATA	GAGTACAATAGAAATTAAAATAAGGAGGTCAACA	AGATTTTAAATAACAATACTCATGAGGTGCAAC	2055.5	232873	26490.3
	0.01	58.9785	198.142	22.9691	12.445	1.11636	180.915	20.0669	85.6269	17.4158		Diamond	GATTTTTAGGAACAGTTAAGGAGGTTAATA	GAGTACAATAGAAATTAAAATAAGGAGGTCAACA	AGATTTTAAATAACAATACTAATGAGGTCCAAC	305064	232873	145831
	0.02	200.04	253.4	27.9264	27.877	0.902734	224.877	17.021	156.133	18.5405		Circle	GATTTTTAGGAACAGTTAAGGGGGCTAATA	GAGTACAATAGAAATTAAAATAAGGAGGTCAACA	AGATTTTAAATAACAATACTCATGAGGTGCAAC	32146.3	232873	26490.3
	0.05	1116.77	331.692	14.0661	74.4197	7.22632	326.273	44.8134	181.561	16.478
	0.1	3170.48	324.583	54.9559	196.046	5.19038	500.769	203.177	200.605	8.38654
	0.2	5960.81	268.712	46.4047	257.832	31.4132	325.522	41.3142	303.887	73.7921
	1	10963.8	254.155	72.1572	335.61	12.4164	354.736	116.177	275.61	41.6667
