# Supplementary material for: Efficient search, mapping, and optimization of multi-protein genetic systems in diverse bacteria
Source: Mol Syst Biol. 2014 Jul 1;10(6):731. doi: 10.15252/msb.20134955 (PMC4265053; doi:10.15252/msb.20134955)
Supplement: Supplementary file 24 — Supplementary Table S13 [file msb0010-0731-sd24.xlsx]

## Sheet: Sheet1
				dxs Degenerate RBS
				ACAATAAGTATAARRAGSYCCCTG
	Index	dG_total	dxs TIR (au)	sequence
	1	6.925	110.773	ACAATAAGTATAAAAAGCTCCCTG
	2	4.125	390.571	ACAATAAGTATAAGAAGCTCCCTG
	3	3.525	511.648	ACAATAAGTATAAAGAGCTCCCTG
	4	2.125	960.737	ACAATAAGTATAAAAAGCCCCCTG
	5	-0.475	3095.85	ACAATAAGTATAAAAAGGCCCCTG
	6	-0.675	3387.43	ACAATAAGTATAAGAAGCCCCCTG
	7	-1.275	4437.53	ACAATAAGTATAAAGAGCCCCCTG
	8	-2.275	6959.75	ACAATAAGTATAAAAAGGTCCCTG
	9	-2.975	9536.96	ACAATAAGTATAAGGAGCTCCCTG
	10	-3.575	12493.4	ACAATAAGTATAAAGAGGCCCCTG
	11	-4.175	16366.4	ACAATAAGTATAAGAAGGCCCCTG
	12	-5.075	24539.1	ACAATAAGTATAAGAAGGTCCCTG
	13	-5.575	30731.6	ACAATAAGTATAAGGAGCCCCCTG
	14	-5.675	32146.3	ACAATAAGTATAAAGAGGTCCCTG
	15	-8.875	135699	ACAATAAGTATAAGGAGGCCCCTG
	16	-10.575	291639	ACAATAAGTATAAGGAGGTCCCTG
	Protein Name	Protein CDS
	dxs	atgAGTTTTGATATTGCCAAATACCCGACCCTGGCACTGGTCGACTCCACCCAGGAGTTACGACTGTTGCCGAAAGAGAGTTTACCGAAACTCTGCGACGAACTGCGCCGCTATTTACTCGACAGCGTGAGCCGTTCCAGCGGGCACTTCGCCTCCGGGCTGGGCACGGTCGAACTGACCGTGGCGCTGCACTATGTCTACAACACCCCGTTTGACCAATTGATTTGGGATGTGGGGCATCAGGCTTATCCGCATAAAATTTTGACCGGACGCCGCGACAAAATCGGCACCATCCGTCAGAAAGGCGGTCTGCACCCGTTCCCGTGGCGCGGCGAAAGCGAATATGACGTATTAAGCGTCGGGCATTCATCAACCTCCATCAGTGCCGGAATTGGTATT…
