# Supplementary material for: Efficient search, mapping, and optimization of multi-protein genetic systems in diverse bacteria
Source: Mol Syst Biol. 2014 Jul 1;10(6):731. doi: 10.15252/msb.20134955 (PMC4265053; doi:10.15252/msb.20134955)
Supplement: Supplementary file 25 — Supplementary Table S14 [file msb0010-0731-sd25.xlsx]

## Sheet: Sheet1
	dxs TIR (au)	Balanced pathway		Imbalanced pathway
		Productivity, ug/gDCW/hr	std dev.	Productivity, ug/gDCW/hr	std dev.
	158	39.9417	6.04269	15.583	3.69429
	390.571	71.7743	25.9042	14.2792	3.09812
	511.648	66.0405	21.3633	31.4826	4.04433
	960.737	58.7053	17.8649	15.7543	6.20323
	3095.85	213.169	44.3819	34.4476	9.37878
	3387.43	121.931	21.9329	30.4822	10.858
	4437.53	181.597	11.9637	31.7886	7.02276
	6959.75	221.65	22.8288	48.523	17.2476
	9536.96	363.756	35.6442	70.7112	22.8024
	12493.4	381.624	30.896	64.833	16.3999
	16366.4	304.316	18.4145	34.8599	3.06679
	24539.1	364.199	37.7835	40.6964	6.43544
	30731.6	516.693	34.893	81.3756	28.473
	32146.3	497.39	14.8635	43.225	6.78731
	135699	514.74	91.107	63.5478	25.7862
	291639	512.431	54.2441	74.8991	12.2903
