# Supplementary material for: Efficient search, mapping, and optimization of multi-protein genetic systems in diverse bacteria
Source: Mol Syst Biol. 2014 Jul 1;10(6):731. doi: 10.15252/msb.20134955 (PMC4265053; doi:10.15252/msb.20134955)
Supplement: Supplementary file 26 — Supplementary Table S15 [file msb0010-0731-sd26.xlsx]

## Sheet: Sheet1
	Protein Name	Degenerate RBS sequence	Number of constructs		Protein Name	Degenerate RBS sequence	Number of constructs		Protein Name	Degenerate RBS sequence	Number of constructs		Protein Name	Degenerate RBS sequence	Number of constructs		Protein Name	Degenerate RBS sequence	Number of constructs		Protein Name	Degenerate RBS sequence	Number of constructs
	CrtE	CCAATATACCAAATAAAGAGCYTAGSAGSWCAAGG			CrtB	GAGTACAATAGAAATCAAAATAAGGMGSKCAWCA			CrtI	AGATTTTAAATAACAATACTAATCRRSGTCMGA			dxs	CGGTCGAGAGATACAACAAATAASKMGBCGAAAG			idi	ATATATACCCATTTACTTACGMGSMGKTCGCATAT			ispA	AAAGTATTAAGTAGAAGCATTTAMGSAGGYWCGAC
	index	sequence	TIR (au)		index	sequence	TIR (au)		index	sequence	TIR (au)		index	sequence	TIR (au)		index	sequence	TIR (au)		index	sequence	TIR (au)
	1	CCAATATACCAAATAAAGAGCCTAGCAGCTCAAGG	1.23002		1	GAGTACAATAGAAATCAAAATAAGGCGCGCATCA	2.76521		1	AGATTTTAAATAACAATACTAATCAGCGTCAGA	5.08747		1	CGGTCGAGAGATACAACAAATAACTCGTCGAAAG	2.90816		1	ATATATACCCATTTACTTACGCGCCGTTCGCATAT	10.4213		1	AAAGTATTAAGTAGAAGCATTTACGCAGGCTCGAC	3.96359
	2	CCAATATACCAAATAAAGAGCTTAGCAGCTCAAGG	4.14605		2	GAGTACAATAGAAATCAAAATAAGGCGCGCAACA	21.9183		2	AGATTTTAAATAACAATACTAATCGGCGTCAGA	7.68767		2	CGGTCGAGAGATACAACAAATAACGCGTCGAAAG	21.0672		2	ATATATACCCATTTACTTACGAGCCGTTCGCATAT	24.5064		2	AAAGTATTAAGTAGAAGCATTTACGCAGGCACGAC	15.2913
	3	CCAATATACCAAATAAAGAGCCTAGCAGCACAAGG	4.74537		3	GAGTACAATAGAAATCAAAATAAGGCGCTCATCA	37.614		3	AGATTTTAAATAACAATACTAATCAGCGTCCGA	40.3256		3	CGGTCGAGAGATACAACAAATAACTCGCCGAAAG	23.9827		3	ATATATACCCATTTACTTACGCGGCGTTCGCATAT	54.5989		3	AAAGTATTAAGTAGAAGCATTTACGCAGGTTCGAC	25.0867
	4	CCAATATACCAAATAAAGAGCTTAGCAGCACAAGG	15.9952		4	GAGTACAATAGAAATCAAAATAAGGCGGGCATCA	70.6289		4	AGATTTTAAATAACAATACTAATCAACGTCAGA	60.4627		4	CGGTCGAGAGATACAACAAATAACTAGTCGAAAG	37.614		4	ATATATACCCATTTACTTACGCGCAGTTCGCATAT	115.595		4	AAAGTATTAAGTAGAAGCATTTAAGCAGGCTCGAC	70.6289
	5	CCAATATACCAAATAAAGAGCCTAGCAGGTCAAGG	51.5426		5	GAGTACAATAGAAATCAAAATAAGGAGCGCATCA	249.028		5	AGATTTTAAATAACAATACTAATCGGCGTCCGA	60.936		5	CGGTCGAGAGATACAACAAATAAGTCGTCGAAAG	49.2743		5	ATATATACCCATTTACTTACGAGGCGTTCGCATAT	201.37		5	AAAGTATTAAGTAGAAGCATTTACGCAGGTACGAC	73.8801
	6	CCAATATACCAAATAAAGAGCCTAGCAGGACAAGG	96.783		6	GAGTACAATAGAAATCAAAATAAGGCGCTCAACA	298.146		6	AGATTTTAAATAACAATACTAATCGACGTCAGA	148.728		6	CGGTCGAGAGATACAACAAATAACTCGGCGAAAG	61.7088		6	ATATATACCCATTTACTTACGCGCCGGTCGCATAT	210.64		6	AAAGTATTAAGTAGAAGCATTTAAGCAGGCACGAC	272.482
	7	CCAATATACCAAATAAAGAGCTTAGCAGGTCAAGG	173.735		7	GAGTACAATAGAAATCAAAATAAGGCGGGCAACA	559.837		7	AGATTTTAAATAACAATACTAATCAGGGTCAGA	178.063		7	CGGTCGAGAGATACAACAAATAACGCGCCGAAAG	173.735		7	ATATATACCCATTTACTTACGAGCAGTTCGCATAT	301.927		7	AAAGTATTAAGTAGAAGCATTTAAGCAGGTTCGAC	447.029
	8	CCAATATACCAAATAAAGAGCCTAGGAGCTCAAGG	198.848		8	GAGTACAATAGAAATCAAAATAAGGAGCGCAACA	1973.91		8	AGATTTTAAATAACAATACTAATCAACGTCCGA	479.256		8	CGGTCGAGAGATACAACAAATAACTAGCCGAAAG	198.848		8	ATATATACCCATTTACTTACGAGCCGGTCGCATAT	495.335		8	AAAGTATTAAGTAGAAGCATTTACGGAGGCTCGAC	489.132
	9	CCAATATACCAAATAAAGAGCTTAGCAGGACAAGG	326.227		9	GAGTACAATAGAAATCAAAATAAGGCGGTCATCA	2472.03		9	AGATTTTAAATAACAATACTAATCGGGGTCAGA	600.196		9	CGGTCGAGAGATACAACAAATAACGAGTCGAAAG	217.577		9	ATATATACCCATTTACTTACGCGCAGGTCGCATAT	850.044		9	AAAGTATTAAGTAGAAGCATTTAAGCAGGTACGAC	1316.5
	10	CCAATATACCAAATAAAGAGCTTAGGAGCTCAAGG	670.259		10	GAGTACAATAGAAATCAAAATAAGGCGGTCAACA	2829.37		10	AGATTTTAAATAACAATACTAATCGACGTCCGA	1178.88		10	CGGTCGAGAGATACAACAAATAAGTCGCCGAAAG	447.029		10	ATATATACCCATTTACTTACGCGGAGTTCGCATAT	1998.94		10	AAAGTATTAAGTAGAAGCATTTACGGAGGCACGAC	1887.05
	11	CCAATATACCAAATAAAGAGCCTAGGAGCACAAGG	767.147		11	GAGTACAATAGAAATCAAAATAAGGAGCTCATCA	3387.43		11	AGATTTTAAATAACAATACTAATCAGGGTCCGA	1411.41		11	CGGTCGAGAGATACAACAAATAAGGCGTCGAAAG	511.648		11	ATATATACCCATTTACTTACGCGGCGGTCGCATAT	2503.38		11	AAAGTATTAAGTAGAAGCATTTACGGAGGTTCGAC	3095.85
	12	CCAATATACCAAATAAAGAGCTTAGGAGCACAAGG	2585.82		12	GAGTACAATAGAAATCAAAATAAGGAGCTCAACA	5557.35		12	AGATTTTAAATAACAATACTAATCAAGGTCAGA	2023.08		12	CGGTCGAGAGATACAACAAATAAGTAGTCGAAAG	511.648		12	ATATATACCCATTTACTTACGAGCAGGTCGCATAT	2997.14		12	AAAGTATTAAGTAGAAGCATTTACGGAGGTACGAC	9117.27
	13	CCAATATACCAAATAAAGAGCCTAGGAGGTCAAGG	8332.48		13	GAGTACAATAGAAATCAAAATAAGGAGGGCATCA	6360.67		13	AGATTTTAAATAACAATACTAATCGGGGTCCGA	4757.43		13	CGGTCGAGAGATACAACAAATAACTAGGCGAAAG	535.201		13	ATATATACCCATTTACTTACGAGGAGTTCGCATAT	7048		13	AAAGTATTAAGTAGAAGCATTTAAGGAGGCTCGAC	9975.97
	14	CCAATATACCAAATAAAGAGCCTAGGAGGACAAGG	15646.1		14	GAGTACAATAGAAATCAAAATAAGGAGGGCAACA	17907.8		14	AGATTTTAAATAACAATACTAATCGAGGTCAGA	9774.54		14	CGGTCGAGAGATACAACAAATAACGCGGCGAAAG	585.608		14	ATATATACCCATTTACTTACGAGGCGGTCGCATAT	11562.8		14	AAAGTATTAAGTAGAAGCATTTAAGGAGGTTCGAC	20496.4
	15	CCAATATACCAAATAAAGAGCTTAGGAGGTCAAGG	25668.7		15	GAGTACAATAGAAATCAAAATAAGGAGGTCATCA	75594.4		15	AGATTTTAAATAACAATACTAATCAAGGTCCGA	16035.9		15	CGGTCGAGAGATACAACAAATAACGAGGCGAAAG	1506.8		15	ATATATACCCATTTACTTACGCGGAGGTCGCATAT	18969.7		15	AAAGTATTAAGTAGAAGCATTTAAGGAGGCACGAC	38486.8
	16	CCAATATACCAAATAAAGAGCTTAGGAGGACAAGG	52738.5		16	GAGTACAATAGAAATCAAAATAAGGAGGTCAACA	129727		16	AGATTTTAAATAACAATACTAATCGAGGTCCGA	49399.6		16	CGGTCGAGAGATACAACAAATAAGTCGGCGAAAG	1804		16	ATATATACCCATTTACTTACGAGGAGGTCGCATAT	83763		16	AAAGTATTAAGTAGAAGCATTTAAGGAGGTACGAC	99028.6
													17	CGGTCGAGAGATACAACAAATAAGGCGCCGAAAG	1887.05
													18	CGGTCGAGAGATACAACAAATAACGAGCCGAAAG	1973.91
													19	CGGTCGAGAGATACAACAAATAAGTAGCCGAAAG	2363.24
													20	CGGTCGAGAGATACAACAAATAAGGCGGCGAAAG	5078.99
													21	CGGTCGAGAGATACAACAAATAAGTAGGCGAAAG	6476.21
													22	CGGTCGAGAGATACAACAAATAAGGAGTCGAAAG	7965.79
													23	CGGTCGAGAGATACAACAAATAAGGAGCCGAAAG	20496.4
													24	CGGTCGAGAGATACAACAAATAAGGAGGCGAAAG	82714.1
