# Supplementary material for: Efficient search, mapping, and optimization of multi-protein genetic systems in diverse bacteria
Source: Mol Syst Biol. 2014 Jul 1;10(6):731. doi: 10.15252/msb.20134955 (PMC4265053; doi:10.15252/msb.20134955)
Supplement: Supplementary file 27 — Supplementary Table S16 [file msb0010-0731-sd27.xlsx]

## Sheet: Sheet1
	Protein Name	Degenerate RBS sequence	Number of constructs		Protein Name	Degenerate RBS sequence	Number of constructs		Protein Name	Degenerate RBS sequence	Number of constructs		Protein Name	Degenerate RBS sequence	Number of constructs		Protein Name	Degenerate RBS sequence	Number of constructs		Protein Name	Degenerate RBS sequence	Number of constructs
	CrtE	GATTTTTAGGARCMRTTAAGGAGGTTAATA			CrtB	GAGTACAMTAGMAATTWAAATAAGGAGGTCAACA			CrtI	AGATTTTAAATAACARKACWCAGGGGGTCCAAC			dxs	CGGTCGAGARGTWCWACAAATAAGGAGGAGAAAG			idi	AAAAAAGAACCAGATMCWTWAGGGAGGTCTAAAC			ispA	AAAGTATTAAGTAGAAGCMTWAWAGGAGGTAAGAC
	index	sequence	TIR (au)		index	sequence	TIR (au)		index	sequence	TIR (au)		index	sequence	TIR (au)		index	sequence	TIR (au)		index	sequence	TIR (au)
	1	GATTTTTAGGAGCCATTAAGGAGGTTAATA	37293.2		1	GAGTACACTAGCAATTTAAATAAGGAGGTCAACA	32146.3		1	AGATTTTAAATAACAGTACTCAGGGGGTCCAAC	27215.3		1	CGGTCGAGAGGTACTACAAATAAGGAGGAGAAAG	35974.4		1	AAAAAAGAACCAGATCCTTAAGGGAGGTCTAAAC	28238.4		1	AAAGTATTAAGTAGAAGCCTTATAGGAGGTAAGAC	29116
	2	GATTTTTAGGAGCCGTTAAGGAGGTTAATA	44648.9		2	GAGTACAATAGCAATTTAAATAAGGAGGTCAACA	42111.6		2	AGATTTTAAATAACAGGACTCAGGGGGTCCAAC	36627.9		2	CGGTCGAGAGGTACAACAAATAAGGAGGAGAAAG	50417.6		2	AAAAAAGAACCAGATCCATAAGGGAGGTCTAAAC	36992.3		2	AAAGTATTAAGTAGAAGCCTTAAAGGAGGTAAGAC	43655.4
	3	GATTTTTAGGAACCGTTAAGGAGGTTAATA	69087.4		3	GAGTACACTAGCAATTAAAATAAGGAGGTCAACA	52265.9		3	AGATTTTAAATAACAGTACACAGGGGGTCCAAC	58490		3	CGGTCGAGAGGTTCTACAAATAAGGAGGAGAAAG	59018.9		3	AAAAAAGAACCAGATCCTTTAGGGAGGTCTAAAC	50690.7		3	AAAGTATTAAGTAGAAGCCTAATAGGAGGTAAGAC	47767
	4	GATTTTTAGGAACCATTAAGGAGGTTAATA	94670.7		4	GAGTACAATAGCAATTAAAATAAGGAGGTCAACA	68468.4		4	AGATTTTAAATAACAAGACTCAGGGGGTCCAAC	95957.5		4	CGGTCGAGAGGTTCAACAAATAAGGAGGAGAAAG	78365.6		4	AAAAAAGAACCAGATCCATTAGGGAGGTCTAAAC	66404.8		4	AAAGTATTAAGTAGAAGCCTAAAAGGAGGTAAGAC	71620.1
	5	GATTTTTAGGAGCAATTAAGGAGGTTAATA	141946		5	GAGTACACTAGAAATTTAAATAAGGAGGTCAACA	86521.7		5	AGATTTTAAATAACAGGACACAGGGGGTCCAAC	123462		5	CGGTCGAGAAGTTCTACAAATAAGGAGGAGAAAG	106902		5	AAAAAAGAACCAGATACTTAAGGGAGGTCTAAAC	90994.6		5	AAAGTATTAAGTAGAAGCATTATAGGAGGTAAGAC	106422
	6	GATTTTTAGGAGCAGTTAAGGAGGTTAATA	169180		6	GAGTACAATAGAAATTTAAATAAGGAGGTCAACA	135699		6	AGATTTTAAATAACAATACTCAGGGGGTCCAAC	131491		6	CGGTCGAGAAGTTCAACAAATAAGGAGGAGAAAG	149150		6	AAAAAAGAACCAGATACATAAGGGAGGTCTAAAC	142714		6	AAAGTATTAAGTAGAAGCATAATAGGAGGTAAGAC	141946
	7	GATTTTTAGGAACAATTAAGGAGGTTAATA	266536		7	GAGTACACTAGAAATTAAAATAAGGAGGTCAACA	149150		7	AGATTTTAAATAACAAGACACAGGGGGTCCAAC	212828		7	CGGTCGAGAAGTACTACAAATAAGGAGGAGAAAG	167664		7	AAAAAAGAACCAGATACTTTAGGGAGGTCTAAAC	163344		7	AAAGTATTAAGTAGAAGCATTAAAGGAGGTAAGAC	148480
	8	GATTTTTAGGAACAGTTAAGGAGGTTAATA	305064		8	GAGTACAATAGAAATTAAAATAAGGAGGTCAACA	232873		8	AGATTTTAAATAACAATACACAGGGGGTCCAAC	309211		8	CGGTCGAGAAGTACAACAAATAAGGAGGAGAAAG	232873		8	AAAAAAGAACCAGATACATTAGGGAGGTCTAAAC	256186		8	AAAGTATTAAGTAGAAGCATAAAAGGAGGTAAGAC	228719
