# Supplementary material for: Efficient search, mapping, and optimization of multi-protein genetic systems in diverse bacteria
Source: Mol Syst Biol. 2014 Jul 1;10(6):731. doi: 10.15252/msb.20134955 (PMC4265053; doi:10.15252/msb.20134955)
Supplement: Supplementary file 28 — Supplementary Table S17 [file msb0010-0731-sd28.xlsx]

## Sheet: Sheet1
	CrtE	AGACAACTATAAGGTTAGGTCCGNNNNNNTAACA							CrtB	AACGTACACACACCATTATATTAANNNNNNCCGAA							CrtI	GACCCAAAATTAGCGGGGACACCGNNNNNNACTAC							dxs	GTAATAAATAAACAATAAGTATTANNNNNNCCCTG							idi	TAATGATGAGTGATCAGAATTACANNNNNNAAATT							ispA	GCCTCTCTAACCCCTTTTACACCGNNNNNNGAGTA
	TIR	RBS sequences							TIR	RBS sequences							TIR	RBS sequences							TIR	RBS sequences							TIR	RBS sequences							TIR	RBS sequences
	60217.5	AGACAACTATAAGGTTAGGTCCGAGGAGGTAACA							3877.09	AACGTACACACACCATTATATTAAGGAGGTCCGAA							16327.2	GACCCAAAATTAGCGGGGACACCGAGGAGGACTAC							129417	GTAATAAATAAACAATAAGTATTAAGGAGGCCCTG							90504.5	TAATGATGAGTGATCAGAATTACAGGAGGTAAATT							2842.13	GCCTCTCTAACCCCTTTTACACCGGGAGGTGAGTA
	50296.9	AGACAACTATAAGGTTAGGTCCGAGGGGGTAACA							3543.36	AACGTACACACACCATTATATTAAGGGGGTCCGAA							13822.7	GACCCAAAATTAGCGGGGACACCGAGGGGGACTAC							45967.5	GTAATAAATAAACAATAAGTATTAAGGGGGCCCTG							62989.4	TAATGATGAGTGATCAGAATTACAAGGAGGAAATT							2797.71	GCCTCTCTAACCCCTTTTACACCGGAGGAGGAGTA
	42010.8	AGACAACTATAAGGTTAGGTCCGGGGAGGTAACA							2259.24	AACGTACACACACCATTATATTAAGGAGGGCCGAA							13670.1	GACCCAAAATTAGCGGGGACACCGGGAGGTACTAC							29308.9	GTAATAAATAAACAATAAGTATTAAGGAGACCCTG							60362	TAATGATGAGTGATCAGAATTACAGGGGGTAAATT							1951.83	GCCTCTCTAACCCCTTTTACACCGAAGGAGGAGTA
	28086.3	AGACAACTATAAGGTTAGGTCCGGGAGGTTAACA							1576.16	AACGTACACACACCATTATATTAAGGAGGACCGAA							7016.36	GACCCAAAATTAGCGGGGACACCGAGGTCAACTAC							24480.4	GTAATAAATAAACAATAAGTATTAAGGTGGCCCTG							55034.1	TAATGATGAGTGATCAGAATTACAGGGAGGAAATT							1657.65	GCCTCTCTAACCCCTTTTACACCGGAGGATGAGTA
	24672	AGACAACTATAAGGTTAGGTCCGGAGGTATAACA							878.039	AACGTACACACACCATTATATTAAGGGGGCCCGAA							7016.36	GACCCAAAATTAGCGGGGACACCGAGGTCCACTAC							23403.1	GTAATAAATAAACAATAAGTATTAAGGAGCCCCTG							42111.6	TAATGATGAGTGATCAGAATTACAGGAGGAAAATT							1572.39	GCCTCTCTAACCCCTTTTACACCGAGGAGTGAGTA
	21388.6	AGACAACTATAAGGTTAGGTCCGGGGGGGTAACA							839.4	AACGTACACACACCATTATATTAAGGAGGCCCGAA							7016.36	GACCCAAAATTAGCGGGGACACCGAGGTCTACTAC							23403.1	GTAATAAATAAACAATAAGTATTACGGAGGCCCTG							42111.6	TAATGATGAGTGATCAGAATTACAGGAGGGAAATT							1437.04	GCCTCTCTAACCCCTTTTACACCGAGGAGCGAGTA
	16327.2	AGACAACTATAAGGTTAGGTCCGCGGAGGTAACA							802.46	AACGTACACACACCATTATATTAAGGGGGGCCGAA							6911.91	GACCCAAAATTAGCGGGGACACCGAGGAGCACTAC							19547.5	GTAATAAATAAACAATAAGTATTATGGAGGCCCTG							42010.8	TAATGATGAGTGATCAGAATTACAAGGGGGAAATT							1323.63	GCCTCTCTAACCCCTTTTACACCGGAGAATGAGTA
	15730.9	AGACAACTATAAGGTTAGGTCCGGAGGTTTAACA							767.147	AACGTACACACACCATTATATTAAGGGGGACCGAA							6653.47	GACCCAAAATTAGCGGGGACACCGGGGGGTACTAC							18732.2	GTAATAAATAAACAATAAGTATTAGGAGGTCCCTG							36705	TAATGATGAGTGATCAGAATTACAGGGGGGAAATT							1323.63	GCCTCTCTAACCCCTTTTACACCGGAGGAAGAGTA
	14376.8	AGACAACTATAAGGTTAGGTCCGGAGGTGTAACA							767.147	AACGTACACACACCATTATATTAAGGTGGCCCGAA							5886.88	GACCCAAAATTAGCGGGGACACCGAGGTCGACTAC							16327.2	GTAATAAATAAACAATAAGTATTAAGGAGTCCCTG							28086.3	TAATGATGAGTGATCAGAATTACAGGGGGAAAATT							1265.38	GCCTCTCTAACCCCTTTTACACCGGAGAACGAGTA
	13637.4	AGACAACTATAAGGTTAGGTCCGCGGGGGTAACA							686.13	AACGTACACACACCATTATATTAAGGGGTCCCGAA							5773.21	GACCCAAAATTAGCGGGGACACCGGGGAGGACTAC							15646.1	GTAATAAATAAACAATAAGTATTAAGGGGTCCCTG							26786.1	TAATGATGAGTGATCAGAATTACACGGAGGAAATT							1265.38	GCCTCTCTAACCCCTTTTACACCGGAGATTGAGTA
	13037.2	AGACAACTATAAGGTTAGGTCCGTGGAGGTAACA							640.763	AACGTACACACACCATTATATTAACGAGGTCCGAA							5380.16	GACCCAAAATTAGCGGGGACACCGAGGTTCACTAC							12463.5	GTAATAAATAAACAATAAGTATTAAGTGGGCCCTG							26786.1	TAATGATGAGTGATCAGAATTACATGGAGGAAATT							1265.38	GCCTCTCTAACCCCTTTTACACCGGAGCATGAGTA
	11479.8	AGACAACTATAAGGTTAGGTCCGGGGGTATAACA							585.608	AACGTACACACACCATTATATTAAGGACGTCCGAA							5380.16	GACCCAAAATTAGCGGGGACACCGAGGTTTACTAC							11418	GTAATAAATAAACAATAAGTATTACGAGGTCCCTG							23459.2	TAATGATGAGTGATCAGAATTACAGGAGGCAAATT							1265.38	GCCTCTCTAACCCCTTTTACACCGGAGGTCGAGTA
	10915.5	AGACAACTATAAGGTTAGGTCCGGGAGGGTAACA							585.608	AACGTACACACACCATTATATTAAGGATGTCCGAA							5078.99	GACCCAAAATTAGCGGGGACACCGCGAGGTACTAC							11418	GTAATAAATAAACAATAAGTATTAAGAGGTCCCTG							17865	TAATGATGAGTGATCAGAATTACACGGGGGAAATT							1255.55	GCCTCTCTAACCCCTTTTACACCGAGGAGGGAGTA
	10915.5	AGACAACTATAAGGTTAGGTCCGGGGGGTTAACA							585.608	AACGTACACACACCATTATATTAATGAGGTCCGAA							4917.05	GACCCAAAATTAGCGGGGACACCGAGGTTAACTAC							11390.7	GTAATAAATAAACAATAAGTATTAATGAGGCCCTG							17865	TAATGATGAGTGATCAGAATTACATGGGGGAAATT							1209.69	GCCTCTCTAACCCCTTTTACACCGGAGCCTGAGTA
	10915.5	AGACAACTATAAGGTTAGGTCCGGGGGGATAACA							559.837	AACGTACACACACCATTATATTAAGGAAAACCGAA							4909.69	GACCCAAAATTAGCGGGGACACCGAGGACAACTAC							10793.4	GTAATAAATAAACAATAAGTATTAAAGGAGCCCTG							15646.1	TAATGATGAGTGATCAGAATTACAGGGGGCAAATT							1164.82	GCCTCTCTAACCCCTTTTACACCGAGGTATGAGTA
	9952.09	AGACAACTATAAGGTTAGGTCCGAAGAGGTAACA							559.837	AACGTACACACACCATTATATTAAGGAACACCGAA							4909.69	GACCCAAAATTAGCGGGGACACCGAGGACCACTAC							10410.2	GTAATAAATAAACAATAAGTATTAAGAGGGCCCTG							14299.4	TAATGATGAGTGATCAGAATTACAAGGGGTAAATT							1150.23	GCCTCTCTAACCCCTTTTACACCGGATGGTGAGTA
	9952.09	AGACAACTATAAGGTTAGGTCCGACGAGGTAACA							559.837	AACGTACACACACCATTATATTAAGGAATACCGAA							4909.69	GACCCAAAATTAGCGGGGACACCGAGGACGACTAC							10410.2	GTAATAAATAAACAATAAGTATTAAGGGGACCCTG							14265.1	TAATGATGAGTGATCAGAATTACAAGGAGAAAATT							1119.59	GCCTCTCTAACCCCTTTTACACCGGAGAGTGAGTA
	9952.09	AGACAACTATAAGGTTAGGTCCGATGAGGTAACA							559.837	AACGTACACACACCATTATATTAAGGACCACCGAA							4859.85	GACCCAAAATTAGCGGGGACACCGGGGGTAACTAC							10410.2	GTAATAAATAAACAATAAGTATTAAGGGGCCCCTG							14265.1	TAATGATGAGTGATCAGAATTACAAGGAGTAAATT							1096.98	GCCTCTCTAACCCCTTTTACACCGTGGAGTGAGTA
	9952.09	AGACAACTATAAGGTTAGGTCCGCAGAGGTAACA							559.837	AACGTACACACACCATTATATTAAGGACTACCGAA							4859.85	GACCCAAAATTAGCGGGGACACCGGGGGTCACTAC							10410.2	GTAATAAATAAACAATAAGTATTAAAGGGGCCCTG							13068.5	TAATGATGAGTGATCAGAATTACAAGAGGTAAATT							1010.4	GCCTCTCTAACCCCTTTTACACCGGAGGACGAGTA
	9952.09	AGACAACTATAAGGTTAGGTCCGGAGAGGTAACA							559.837	AACGTACACACACCATTATATTAAGGATAACCGAA							4859.85	GACCCAAAATTAGCGGGGACACCGGGGGTGACTAC							9952.09	GTAATAAATAAACAATAAGTATTATAGGGGCCCTG							12463.5	TAATGATGAGTGATCAGAATTACAGGGAGAAAATT							949.988	GCCTCTCTAACCCCTTTTACACCGACGGAGGAGTA
	9952.09	AGACAACTATAAGGTTAGGTCCGGTGAGGTAACA							559.837	AACGTACACACACCATTATATTAAGGATGACCGAA							4859.85	GACCCAAAATTAGCGGGGACACCGGGGGTTACTAC							9536.96	GTAATAAATAAACAATAAGTATTATGAGGTCCCTG							12463.5	TAATGATGAGTGATCAGAATTACAGGGAGTAAATT							949.988	GCCTCTCTAACCCCTTTTACACCGATGGAGGAGTA
	9588.6	AGACAACTATAAGGTTAGGTCCGGGGGTGTAACA							544.923	AACGTACACACACCATTATATTAAGGAGTCCCGAA							4859.85	GACCCAAAATTAGCGGGGACACCGGAGGTAACTAC							9514.13	GTAATAAATAAACAATAAGTATTAAGCAGGCCCTG							11943.6	TAATGATGAGTGATCAGAATTACACGAGGTAAATT							949.988	GCCTCTCTAACCCCTTTTACACCGCCGGAGGAGTA
	9166.64	AGACAACTATAAGGTTAGGTCCGGAGGAGTAACA							535.201	AACGTACACACACCATTATATTAAGGAGACCCGAA							4859.85	GACCCAAAATTAGCGGGGACACCGGAGGTCACTAC							9514.13	GTAATAAATAAACAATAAGTATTAAGCGGGCCCTG							11418	TAATGATGAGTGATCAGAATTACAGGTGGTAAATT							949.988	GCCTCTCTAACCCCTTTTACACCGCTGGAGGAGTA
	8695.18	AGACAACTATAAGGTTAGGTCCGGCGAGGTAACA							500.714	AACGTACACACACCATTATATTAAGGGGTGCCGAA							4859.85	GACCCAAAATTAGCGGGGACACCGGAGGTGACTAC							9514.13	GTAATAAATAAACAATAAGTATTAAGTAGGCCCTG							9952.09	TAATGATGAGTGATCAGAATTACAAAGAGGAAATT							923.431	GCCTCTCTAACCCCTTTTACACCGGAGGTTGAGTA
	8312.53	AGACAACTATAAGGTTAGGTCCGGGAAGGTAACA							498.017	AACGTACACACACCATTATATTAAGGACGACCGAA							4859.85	GACCCAAAATTAGCGGGGACACCGGAGGTTACTAC							9514.13	GTAATAAATAAACAATAAGTATTAGGGAGGCCCTG							9952.09	TAATGATGAGTGATCAGAATTACAACGAGGAAATT							923.431	GCCTCTCTAACCCCTTTTACACCGGAGTACGAGTA
	8312.53	AGACAACTATAAGGTTAGGTCCGGGACGGTAACA							484.749	AACGTACACACACCATTATATTAAGGTGGACCGAA							4843.85	GACCCAAAATTAGCGGGGACACCGACGAGGACTAC							9117.27	GTAATAAATAAACAATAAGTATTACGAGGGCCCTG							9952.09	TAATGATGAGTGATCAGAATTACAATGAGGAAATT							882.794	GCCTCTCTAACCCCTTTTACACCGGAGGTGGAGTA
	8312.53	AGACAACTATAAGGTTAGGTCCGGGAGAGTAACA							478.679	AACGTACACACACCATTATATTAAGGGGTTCCGAA							4843.85	GACCCAAAATTAGCGGGGACACCGAGGACTACTAC							9095.44	GTAATAAATAAACAATAAGTATTAAGGAAACCCTG							9952.09	TAATGATGAGTGATCAGAATTACACAGAGGAAATT							868.216	GCCTCTCTAACCCCTTTTACACCGTCGGAGGAGTA
	7946.72	AGACAACTATAAGGTTAGGTCCGGGCAGGTAACA							467.607	AACGTACACACACCATTATATTAATGAGGACCGAA							4308.97	GACCCAAAATTAGCGGGGACACCGGGGGGGACTAC							9095.44	GTAATAAATAAACAATAAGTATTAAGGAACCCCTG							9952.09	TAATGATGAGTGATCAGAATTACACTGAGGAAATT							839.4	GCCTCTCTAACCCCTTTTACACCGGACGGTGAGTA
	7319.54	AGACAACTATAAGGTTAGGTCCGGAGGAATAACA							467.607	AACGTACACACACCATTATATTAAGGAACCCCGAA							4296.05	GACCCAAAATTAGCGGGGACACCGAGGTACACTAC							9095.44	GTAATAAATAAACAATAAGTATTAAGGAAGCCCTG							9952.09	TAATGATGAGTGATCAGAATTACAGAGAGGAAATT							837.39	GCCTCTCTAACCCCTTTTACACCGAGGAATGAGTA
	6997.44	AGACAACTATAAGGTTAGGTCCGGAGGATTAACA							467.607	AACGTACACACACCATTATATTAAGGACACCCGAA							4232.09	GACCCAAAATTAGCGGGGACACCGATGAGGACTAC							9095.44	GTAATAAATAAACAATAAGTATTAAGGACACCCTG							9952.09	TAATGATGAGTGATCAGAATTACAGCGAGGAAATT							837.39	GCCTCTCTAACCCCTTTTACACCGAGGACTGAGTA
	6997.44	AGACAACTATAAGGTTAGGTCCGGAGGGATAACA							467.607	AACGTACACACACCATTATATTAAGGACCCCCGAA							3965.32	GACCCAAAATTAGCGGGGACACCGGGAGCAACTAC							9095.44	GTAATAAATAAACAATAAGTATTAAGGACCCCCTG							9952.09	TAATGATGAGTGATCAGAATTACATAGAGGAAATT							837.39	GCCTCTCTAACCCCTTTTACACCGAGGATTGAGTA
	6943.09	AGACAACTATAAGGTTAGGTCCGTCGAGGTAACA							467.607	AACGTACACACACCATTATATTAAGGACTCCCGAA							3965.32	GACCCAAAATTAGCGGGGACACCGGGAGCCACTAC							9095.44	GTAATAAATAAACAATAAGTATTAAGGACGCCCTG							9952.09	TAATGATGAGTGATCAGAATTACATCGAGGAAATT							812.636	GCCTCTCTAACCCCTTTTACACCGAGGTACGAGTA
	6689.5	AGACAACTATAAGGTTAGGTCCGGAGGCATAACA							467.607	AACGTACACACACCATTATATTAAGGATACCCGAA							3965.32	GACCCAAAATTAGCGGGGACACCGGGAGCTACTAC							9095.44	GTAATAAATAAACAATAAGTATTAAGGATACCCTG							9952.09	TAATGATGAGTGATCAGAATTACATTGAGGAAATT							771.301	GCCTCTCTAACCCCTTTTACACCGGAGGTAGAGTA
	6637.54	AGACAACTATAAGGTTAGGTCCGACGGGGTAACA							467.607	AACGTACACACACCATTATATTAAGGATCCCCGAA							3926.25	GACCCAAAATTAGCGGGGACACCGAGGTAAACTAC							9095.44	GTAATAAATAAACAATAAGTATTAAGGATGCCCTG							9536.96	TAATGATGAGTGATCAGAATTACAGGAGAAAAATT							767.147	GCCTCTCTAACCCCTTTTACACCGGAGCGTGAGTA
	6637.54	AGACAACTATAAGGTTAGGTCCGATGGGGTAACA							467.607	AACGTACACACACCATTATATTAAGGATTCCCGAA							3747.86	GACCCAAAATTAGCGGGGACACCGAGCAGGACTAC							8716.05	GTAATAAATAAACAATAAGTATTAGGAGGACCCTG							9536.96	TAATGATGAGTGATCAGAATTACAGGAGAGAAATT							767.147	GCCTCTCTAACCCCTTTTACACCGGTAGGTGAGTA
	6637.54	AGACAACTATAAGGTTAGGTCCGGCGGGGTAACA							466.488	AACGTACACACACCATTATATTAAGGAAGGCCGAA							3706.47	GACCCAAAATTAGCGGGGACACCGTGAGGTACTAC							8716.05	GTAATAAATAAACAATAAGTATTAGGAGGCCCCTG							9536.96	TAATGATGAGTGATCAGAATTACAGGAGATAAATT							737.358	GCCTCTCTAACCCCTTTTACACCGGAGAAAGAGTA
	6637.54	AGACAACTATAAGGTTAGGTCCGGTGGGGTAACA							447.029	AACGTACACACACCATTATATTAAGGAAACCCGAA							3706.47	GACCCAAAATTAGCGGGGACACCGGGCGGTACTAC							8716.05	GTAATAAATAAACAATAAGTATTAGGAGGGCCCTG							9536.96	TAATGATGAGTGATCAGAATTACAGGAGCCAAATT							737.358	GCCTCTCTAACCCCTTTTACACCGGAGTATGAGTA
	6360.67	AGACAACTATAAGGTTAGGTCCGGGAGGATAACA							445.959	AACGTACACACACCATTATATTAAAGGAGACCGAA							3640.34	GACCCAAAATTAGCGGGGACACCGGGAGCGACTAC							8695.18	GTAATAAATAAACAATAAGTATTATAGAGGCCCTG							9536.96	TAATGATGAGTGATCAGAATTACAGGAGTAAAATT							731.631	GCCTCTCTAACCCCTTTTACACCGAGGAACGAGTA
	6080.76	AGACAACTATAAGGTTAGGTCCGGGAGAATAACA							435.12	AACGTACACACACCATTATATTAAGGACAACCGAA							3640.34	GACCCAAAATTAGCGGGGACACCGGGAGGGACTAC							8695.18	GTAATAAATAAACAATAAGTATTAACGAGGCCCTG							9536.96	TAATGATGAGTGATCAGAATTACAGGAGTCAAATT							731.631	GCCTCTCTAACCCCTTTTACACCGAGGACCGAGTA
	6080.76	AGACAACTATAAGGTTAGGTCCGGGAGATTAACA							427.357	AACGTACACACACCATTATATTAAGGACCGCCGAA							3624	GACCCAAAATTAGCGGGGACACCGGGACACACTAC							8695.18	GTAATAAATAAACAATAAGTATTACAGAGGCCCTG							9536.96	TAATGATGAGTGATCAGAATTACAGGAGTTAAATT							725.182	GCCTCTCTAACCCCTTTTACACCGCGGGAGGAGTA
	6066.2	AGACAACTATAAGGTTAGGTCCGCTGAGGTAACA							427.357	AACGTACACACACCATTATATTAAGGACTGCCGAA							3624	GACCCAAAATTAGCGGGGACACCGGGACCAACTAC							8695.18	GTAATAAATAAACAATAAGTATTACTGAGGCCCTG							9514.13	TAATGATGAGTGATCAGAATTACAAGGGGAAAATT							704.275	GCCTCTCTAACCCCTTTTACACCGGGAGGCGAGTA
	6066.2	AGACAACTATAAGGTTAGGTCCGGGAGCGTAACA							426.334	AACGTACACACACCATTATATTAAAGGGGACCGAA							3624	GACCCAAAATTAGCGGGGACACCGGGACCGACTAC							8695.18	GTAATAAATAAACAATAAGTATTAGCGAGGCCCTG							9451.5	TAATGATGAGTGATCAGAATTACATGAGGTAAATT							701.113	GCCTCTCTAACCCCTTTTACACCGGAGTGTGAGTA
	6066.2	AGACAACTATAAGGTTAGGTCCGCAGGGGTAACA							425.438	AACGTACACACACCATTATATTAAGGGTGTCCGAA							3624	GACCCAAAATTAGCGGGGACACCGGGACCTACTAC							8695.18	GTAATAAATAAACAATAAGTATTAGTGAGGCCCTG							9117.27	TAATGATGAGTGATCAGAATTACAGGAGCGAAATT							701.113	GCCTCTCTAACCCCTTTTACACCGGGAGATGAGTA
	5544.04	AGACAACTATAAGGTTAGGTCCGGGCGGGTAACA							407.572	AACGTACACACACCATTATATTAAGGATGGCCGAA							3624	GACCCAAAATTAGCGGGGACACCGGGACTAACTAC							8332.48	GTAATAAATAAACAATAAGTATTACGAGGACCCTG							8763.24	TAATGATGAGTGATCAGAATTACAGAGGTAAAATT							701.113	GCCTCTCTAACCCCTTTTACACCGGGAGCTGAGTA
	5380.16	AGACAACTATAAGGTTAGGTCCGAGGTAATAACA							397.666	AACGTACACACACCATTATATTAAGGAGTGCCGAA							3624	GACCCAAAATTAGCGGGGACACCGGGACTCACTAC							8312.53	GTAATAAATAAACAATAAGTATTATGGGGGCCCTG							8763.24	TAATGATGAGTGATCAGAATTACAGAGGTTAAATT							678.759	GCCTCTCTAACCCCTTTTACACCGAGGTCTGAGTA
	5380.16	AGACAACTATAAGGTTAGGTCCGAGGTATTAACA							390.571	AACGTACACACACCATTATATTAAGGATTACCGAA							3394.56	GACCCAAAATTAGCGGGGACACCGAAGGGGACTAC							8312.53	GTAATAAATAAACAATAAGTATTACGGGGGCCCTG							8695.18	TAATGATGAGTGATCAGAATTACAAGGAGCAAATT							673.889	GCCTCTCTAACCCCTTTTACACCGGAGCAAGAGTA
	5380.16	AGACAACTATAAGGTTAGGTCCGAGGTGATAACA							380.166	AACGTACACACACCATTATATTAAGGAGTTCCGAA							3326.99	GACCCAAAATTAGCGGGGACACCGGGAGGAACTAC							7965.79	GTAATAAATAAACAATAAGTATTACGAGGCCCCTG							8618.53	TAATGATGAGTGATCAGAATTACAGAGGAGAAATT							673.889	GCCTCTCTAACCCCTTTTACACCGGAGCCAGAGTA
	5312.78	AGACAACTATAAGGTTAGGTCCGGGAGGCTAACA							373.383	AACGTACACACACCATTATATTAAGGAGATCCGAA							3326.99	GACCCAAAATTAGCGGGGACACCGACAGGAACTAC							7946.72	GTAATAAATAAACAATAAGTATTAGAGAGGCCCTG							8377.6	TAATGATGAGTGATCAGAATTACAGGGGTAAAATT							673.889	GCCTCTCTAACCCCTTTTACACCGGAGTGCGAGTA
	5106.49	AGACAACTATAAGGTTAGGTCCGGGGGAGTAACA							372.49	AACGTACACACACCATTATATTAAAGGGGGCCGAA							3279.42	GACCCAAAATTAGCGGGGACACCGAGGTGTACTAC							7597.01	GTAATAAATAAACAATAAGTATTAATGGGGCCCTG							8377.6	TAATGATGAGTGATCAGAATTACAGGGGTTAAATT							670.259	GCCTCTCTAACCCCTTTTACACCGGGAGGAGAGTA
	5106.49	AGACAACTATAAGGTTAGGTCCGGAGGGGTAACA							372.49	AACGTACACACACCATTATATTAAAGGACACCGAA							3274.52	GACCCAAAATTAGCGGGGACACCGAGGATAACTAC							7198.67	GTAATAAATAAACAATAAGTATTATAGGAGCCCTG							8312.53	TAATGATGAGTGATCAGAATTACAGTGAGGAAATT							644.233	GCCTCTCTAACCCCTTTTACACCGGAGGCAGAGTA
	5106.49	AGACAACTATAAGGTTAGGTCCGGAGGGTTAACA							372.49	AACGTACACACACCATTATATTAAAGGACCCCGAA							3274.52	GACCCAAAATTAGCGGGGACACCGAGGATCACTAC							6959.75	GTAATAAATAAACAATAAGTATTAAGAGGACCCTG							8008.93	TAATGATGAGTGATCAGAATTACAGAGGTGAAATT							644.233	GCCTCTCTAACCCCTTTTACACCGGAGGCGGAGTA
	5066.83	AGACAACTATAAGGTTAGGTCCGTAGAGGTAACA							372.49	AACGTACACACACCATTATATTAAAGGACTCCGAA							3274.52	GACCCAAAATTAGCGGGGACACCGAGGATTACTAC							6637.54	GTAATAAATAAACAATAAGTATTAAGGATCCCCTG							7965.79	TAATGATGAGTGATCAGAATTACAGGAGTGAAATT							639.229	GCCTCTCTAACCCCTTTTACACCGAGGTGGGAGTA
	5066.83	AGACAACTATAAGGTTAGGTCCGTTGAGGTAACA							372.49	AACGTACACACACCATTATATTAAGGGAGGCCGAA							3245.18	GACCCAAAATTAGCGGGGACACCGAGGAACACTAC							6637.54	GTAATAAATAAACAATAAGTATTAAAGAGGCCCTG							7965.79	TAATGATGAGTGATCAGAATTACATGGGGTAAATT							633.594	GCCTCTCTAACCCCTTTTACACCGAGCGAGGAGTA
	4917.05	AGACAACTATAAGGTTAGGTCCGAGGTTTTAACA							365.404	AACGTACACACACCATTATATTAAGGGGTACCGAA							3238.36	GACCCAAAATTAGCGGGGACACCGGTAGGTACTAC							6345.45	GTAATAAATAAACAATAAGTATTAGGGGGGCCCTG							7946.72	TAATGATGAGTGATCAGAATTACAGAGGGGAAATT							633.594	GCCTCTCTAACCCCTTTTACACCGAGTGAGGAGTA
	4855.48	AGACAACTATAAGGTTAGGTCCGGGAGTATAACA							356.952	AACGTACACACACCATTATATTAAGGGACTCCGAA							3183.45	GACCCAAAATTAGCGGGGACACCGAGTGTTACTAC							6289.51	GTAATAAATAAACAATAAGTATTACAGGAGCCCTG							7946.72	TAATGATGAGTGATCAGAATTACAAGGTGGAAATT							612.565	GCCTCTCTAACCCCTTTTACACCGGATGGCGAGTA
	4855.48	AGACAACTATAAGGTTAGGTCCGGAGCGTTAACA							356.952	AACGTACACACACCATTATATTAAGGAAATCCGAA							3040.62	GACCCAAAATTAGCGGGGACACCGGGACAAACTAC							5813.16	GTAATAAATAAACAATAAGTATTAGGGGGTCCCTG							7656.48	TAATGATGAGTGATCAGAATTACAGGGGTGAAATT							611.099	GCCTCTCTAACCCCTTTTACACCGCGGAGGGAGTA
	4843.85	AGACAACTATAAGGTTAGGTCCGAGGAGATAACA							356.952	AACGTACACACACCATTATATTAAGGAACTCCGAA							2965.84	GACCCAAAATTAGCGGGGACACCGAGGAAAACTAC							5799.25	GTAATAAATAAACAATAAGTATTAAGGAATCCCTG							7597.01	TAATGATGAGTGATCAGAATTACAGGAAGGAAATT							593.034	GCCTCTCTAACCCCTTTTACACCGAGGTGCGAGTA
	4666.94	AGACAACTATAAGGTTAGGTCCGGGGGATTAACA							356.952	AACGTACACACACCATTATATTAAGGAATTCCGAA							2959.61	GACCCAAAATTAGCGGGGACACCGGGACTTACTAC							5799.25	GTAATAAATAAACAATAAGTATTAAGTTGGCCCTG							7597.01	TAATGATGAGTGATCAGAATTACAGGACGGAAATT							569.494	GCCTCTCTAACCCCTTTTACACCGAGAAATGAGTA
	4630.69	AGACAACTATAAGGTTAGGTCCGGGAGTGTAACA							356.952	AACGTACACACACCATTATATTAAGGACATCCGAA							2959.61	GACCCAAAATTAGCGGGGACACCGGGACGTACTAC							5557.35	GTAATAAATAAACAATAAGTATTAAGGTGTCCCTG							7597.01	TAATGATGAGTGATCAGAATTACAGGTAGGAAATT							569.494	GCCTCTCTAACCCCTTTTACACCGAGAACTGAGTA
	4630.69	AGACAACTATAAGGTTAGGTCCGTCGGGGTAACA							356.952	AACGTACACACACCATTATATTAAGGACCTCCGAA							2952.53	GACCCAAAATTAGCGGGGACACCGAGGAGAACTAC							5341.55	GTAATAAATAAACAATAAGTATTAGAGGTACCCTG							7597.01	TAATGATGAGTGATCAGAATTACAGGGAGCAAATT							569.494	GCCTCTCTAACCCCTTTTACACCGAGATATGAGTA
	4461.56	AGACAACTATAAGGTTAGGTCCGGGGGTTTAACA							356.952	AACGTACACACACCATTATATTAAGGACTTCCGAA							2952.53	GACCCAAAATTAGCGGGGACACCGAGGAGTACTAC							5341.55	GTAATAAATAAACAATAAGTATTAGAGGTGCCCTG							7319.54	TAATGATGAGTGATCAGAATTACAGGGGTCAAATT							562.869	GCCTCTCTAACCCCTTTTACACCGGAGGGCGAGTA
	4437.53	AGACAACTATAAGGTTAGGTCCGGGAGCATAACA							356.952	AACGTACACACACCATTATATTAAGGATATCCGAA							2952.53	GACCCAAAATTAGCGGGGACACCGAGGGGAACTAC							5341.55	GTAATAAATAAACAATAAGTATTAGAGGTTCCCTG							7319.54	TAATGATGAGTGATCAGAATTACAGAGGTCAAATT							562.869	GCCTCTCTAACCCCTTTTACACCGGAGAGCGAGTA
	4426.91	AGACAACTATAAGGTTAGGTCCGAGGGGATAACA							356.952	AACGTACACACACCATTATATTAAGGATTTCCGAA							2939.27	GACCCAAAATTAGCGGGGACACCGAAGAGGACTAC							5300.07	GTAATAAATAAACAATAAGTATTAAGGTAGCCCTG							7198.67	TAATGATGAGTGATCAGAATTACAAAGGAGAAATT							561.099	GCCTCTCTAACCCCTTTTACACCGAGGCAGGAGTA
	4296.05	AGACAACTATAAGGTTAGGTCCGAGGTTATAACA							356.952	AACGTACACACACCATTATATTAAGGGGACCCGAA							2842.13	GACCCAAAATTAGCGGGGACACCGTAAGGAACTAC							5300.07	GTAATAAATAAACAATAAGTATTATGGAGCCCCTG							6959.75	TAATGATGAGTGATCAGAATTACAGGAGCTAAATT							559.837	GCCTCTCTAACCCCTTTTACACCGGGAGACGAGTA
	4077.52	AGACAACTATAAGGTTAGGTCCGGGGGAATAACA							356.098	AACGTACACACACCATTATATTAAGAGAGACCGAA							2829.37	GACCCAAAATTAGCGGGGACACCGAGGGGTACTAC							5300.07	GTAATAAATAAACAATAAGTATTATGGAGTCCCTG							6943.09	TAATGATGAGTGATCAGAATTACACCGAGGAAATT							559.837	GCCTCTCTAACCCCTTTTACACCGGGAGCCGAGTA
	4045.85	AGACAACTATAAGGTTAGGTCCGAGGGAGTAACA							356.098	AACGTACACACACCATTATATTAAAGGAGGCCGAA							2822.59	GACCCAAAATTAGCGGGGACACCGAGTAGGACTAC							5300.07	GTAATAAATAAACAATAAGTATTACGGAGACCCTG							6943.09	TAATGATGAGTGATCAGAATTACAGGGTGGAAATT							553.574	GCCTCTCTAACCCCTTTTACACCGAGGGAGGAGTA
	4045.85	AGACAACTATAAGGTTAGGTCCGCTGGGGTAACA							352.165	AACGTACACACACCATTATATTAAGGTGGTCCGAA							2819.2	GACCCAAAATTAGCGGGGACACCGAGTGTAACTAC							5300.07	GTAATAAATAAACAATAAGTATTACGGAGCCCCTG							6637.54	TAATGATGAGTGATCAGAATTACAACGGGGAAATT							541.988	GCCTCTCTAACCCCTTTTACACCGAGAATTGAGTA
	3867.81	AGACAACTATAAGGTTAGGTCCGAGAAGGTAACA							352.165	AACGTACACACACCATTATATTAAAGGGGTCCGAA							2791.42	GACCCAAAATTAGCGGGGACACCGCCAGGTACTAC							5300.07	GTAATAAATAAACAATAAGTATTACGGAGTCCCTG							6637.54	TAATGATGAGTGATCAGAATTACAATGGGGAAATT							541.988	GCCTCTCTAACCCCTTTTACACCGAGGTTTGAGTA
	3867.81	AGACAACTATAAGGTTAGGTCCGAGCGGGTAACA							341.244	AACGTACACACACCATTATATTAAGGGATTCCGAA							2791.42	GACCCAAAATTAGCGGGGACACCGTAAGGTACTAC							5276.27	GTAATAAATAAACAATAAGTATTAACGGGGCCCTG							6637.54	TAATGATGAGTGATCAGAATTACACAGGGGAAATT							538.099	GCCTCTCTAACCCCTTTTACACCGGAGCACGAGTA
	3706.47	AGACAACTATAAGGTTAGGTCCGGTAGGTTAACA							326.227	AACGTACACACACCATTATATTAAGGAGAGCCGAA							2791.42	GACCCAAAATTAGCGGGGACACCGTCAGGTACTAC							5253.34	GTAATAAATAAACAATAAGTATTAGAGGAGCCCTG							6637.54	TAATGATGAGTGATCAGAATTACACTGGGGAAATT							538.099	GCCTCTCTAACCCCTTTTACACCGGAGCCCGAGTA
	3665	AGACAACTATAAGGTTAGGTCCGAAGGAGTAACA							326.227	AACGTACACACACCATTATATTAAGGACGCCCGAA							2753.99	GACCCAAAATTAGCGGGGACACCGGGGGGAACTAC							4855.48	GTAATAAATAAACAATAAGTATTAAGTGGTCCCTG							6637.54	TAATGATGAGTGATCAGAATTACAGGATGGAAATT							538.099	GCCTCTCTAACCCCTTTTACACCGGAGGCTGAGTA
	3534.88	AGACAACTATAAGGTTAGGTCCGAGGTGGTAACA							326.227	AACGTACACACACCATTATATTAAGGATCTCCGAA							2739.16	GACCCAAAATTAGCGGGGACACCGAGGTGAACTAC							4855.48	GTAATAAATAAACAATAAGTATTAGTAGGTCCCTG							6637.54	TAATGATGAGTGATCAGAATTACATCGGGGAAATT							535.201	GCCTCTCTAACCCCTTTTACACCGGACGGCGAGTA
	3387.43	AGACAACTATAAGGTTAGGTCCGGCAGGTTAACA							326.227	AACGTACACACACCATTATATTAAGGATGCCCGAA							2735.06	GACCCAAAATTAGCGGGGACACCGAGCGGGACTAC							4843.85	GTAATAAATAAACAATAAGTATTAGAGGGGCCCTG							6637.54	TAATGATGAGTGATCAGAATTACATTGGGGAAATT							535.201	GCCTCTCTAACCCCTTTTACACCGGGAGGGGAGTA
	3379.32	AGACAACTATAAGGTTAGGTCCGAGCAGGTAACA							326.227	AACGTACACACACCATTATATTAACGGGGTCCGAA							2704.86	GACCCAAAATTAGCGGGGACACCGGGACTGACTAC							4843.85	GTAATAAATAAACAATAAGTATTAAGAAGGCCCTG							6637.54	TAATGATGAGTGATCAGAATTACAAAGGGGAAATT							533.92	GCCTCTCTAACCCCTTTTACACCGAGGAAAGAGTA
	3379.32	AGACAACTATAAGGTTAGGTCCGGGGAGATAACA							326.227	AACGTACACACACCATTATATTAAGTTGGTCCGAA							2704.86	GACCCAAAATTAGCGGGGACACCGGCAGGTACTAC							4843.85	GTAATAAATAAACAATAAGTATTAAGGTAACCCTG							6637.54	TAATGATGAGTGATCAGAATTACAAGGCGGAAATT							533.92	GCCTCTCTAACCCCTTTTACACCGAGGACAGAGTA
	3379.32	AGACAACTATAAGGTTAGGTCCGTGGGGGTAACA							311.87	AACGTACACACACCATTATATTAACGAGGACCGAA							2704.86	GACCCAAAATTAGCGGGGACACCGTTAGGTACTAC							4843.85	GTAATAAATAAACAATAAGTATTAAGGTACCCCTG							6360.67	TAATGATGAGTGATCAGAATTACAGGGGAAAAATT							533.92	GCCTCTCTAACCCCTTTTACACCGATGAGCGAGTA
	3279.42	AGACAACTATAAGGTTAGGTCCGGGGTAATAACA							311.87	AACGTACACACACCATTATATTAAGGGTTTCCGAA							2674.59	GACCCAAAATTAGCGGGGACACCGAAGGATACTAC							4843.85	GTAATAAATAAACAATAAGTATTAAGGTGACCCTG							6360.67	TAATGATGAGTGATCAGAATTACAGGGGAGAAATT							529.213	GCCTCTCTAACCCCTTTTACACCGAGGAAGGAGTA
	3279.42	AGACAACTATAAGGTTAGGTCCGGGGTATTAACA							311.124	AACGTACACACACCATTATATTAAGGGTGGCCGAA							2615.08	GACCCAAAATTAGCGGGGACACCGAAGGAAACTAC							4843.85	GTAATAAATAAACAATAAGTATTACAGGGGCCCTG							6360.67	TAATGATGAGTGATCAGAATTACAGGGGATAAATT							529.213	GCCTCTCTAACCCCTTTTACACCGCAGGAGGAGTA
	3279.42	AGACAACTATAAGGTTAGGTCCGGGGTGATAACA							295.474	AACGTACACACACCATTATATTAAGGCGGCCCGAA							2614.7	GACCCAAAATTAGCGGGGACACCGACTAGGACTAC							4641.8	GTAATAAATAAACAATAAGTATTACTAGGTCCCTG							6360.67	TAATGATGAGTGATCAGAATTACAGGGGCGAAATT							529.213	GCCTCTCTAACCCCTTTTACACCGTGGGAGGAGTA
	3255.89	AGACAACTATAAGGTTAGGTCCGGCGGTATAACA							290.203	AACGTACACACACCATTATATTAAGGAGTACCGAA							2614.7	GACCCAAAATTAGCGGGGACACCGGGTAGGACTAC							4630.69	GTAATAAATAAACAATAAGTATTAAGGTGCCCCTG							6289.51	TAATGATGAGTGATCAGAATTACAAGGGAGAAATT							514.419	GCCTCTCTAACCCCTTTTACACCGGAGACAGAGTA
	3255.89	AGACAACTATAAGGTTAGGTCCGGAGGTCTAACA							285.026	AACGTACACACACCATTATATTAAGGAGAACCGAA							2614.7	GACCCAAAATTAGCGGGGACACCGTTCAGGACTAC							4620.96	GTAATAAATAAACAATAAGTATTAGCAGGTCCCTG							6289.51	TAATGATGAGTGATCAGAATTACACAGGAGAAATT							514.419	GCCTCTCTAACCCCTTTTACACCGGAGACCGAGTA
	3238.36	AGACAACTATAAGGTTAGGTCCGGGAGTTTAACA							285.026	AACGTACACACACCATTATATTAAGGCCCCCCGAA							2614.7	GACCCAAAATTAGCGGGGACACCGTTTAGGACTAC							4437.53	GTAATAAATAAACAATAAGTATTATGAGGACCCTG							6289.51	TAATGATGAGTGATCAGAATTACACGGGAGAAATT							514.419	GCCTCTCTAACCCCTTTTACACCGGAGACTGAGTA
	3112.61	AGACAACTATAAGGTTAGGTCCGGAGGGCTAACA							285.026	AACGTACACACACCATTATATTAAGGCCGCCCGAA							2614.7	GACCCAAAATTAGCGGGGACACCGACAAGGACTAC							4437.53	GTAATAAATAAACAATAAGTATTATGAGGCCCCTG							6289.51	TAATGATGAGTGATCAGAATTACATGGGAGAAATT							510.423	GCCTCTCTAACCCCTTTTACACCGAGGAGAGAGTA
	3095.85	AGACAACTATAAGGTTAGGTCCGGGAGACTAACA							285.026	AACGTACACACACCATTATATTAAGGCCTCCCGAA							2614.7	GACCCAAAATTAGCGGGGACACCGACCAGGACTAC							4437.53	GTAATAAATAAACAATAAGTATTATGAGGGCCCTG							6288.59	TAATGATGAGTGATCAGAATTACATAGGGGAAATT							510.423	GCCTCTCTAACCCCTTTTACACCGATGAGTGAGTA
	3095.85	AGACAACTATAAGGTTAGGTCCGAGGGGTTAACA							285.026	AACGTACACACACCATTATATTAAGGGTCTCCGAA							2614.7	GACCCAAAATTAGCGGGGACACCGTAAAGGACTAC							4437.53	GTAATAAATAAACAATAAGTATTAGAAGGTCCCTG							6080.76	TAATGATGAGTGATCAGAATTACAAGAGGAAAATT							510.423	GCCTCTCTAACCCCTTTTACACCGTGGAGCGAGTA
	3095.85	AGACAACTATAAGGTTAGGTCCGGGCGGTTAACA							285.026	AACGTACACACACCATTATATTAAGGTGCCCCGAA							2614.7	GACCCAAAATTAGCGGGGACACCGTACAGGACTAC							4426.91	GTAATAAATAAACAATAAGTATTACGGTGGCCCTG							6080.76	TAATGATGAGTGATCAGAATTACAAGAGGGAAATT							510.423	GCCTCTCTAACCCCTTTTACACCGTGGAATGAGTA
	3088.44	AGACAACTATAAGGTTAGGTCCGAAGGGGTAACA							285.026	AACGTACACACACCATTATATTAAGGTGTCCCGAA							2614.7	GACCCAAAATTAGCGGGGACACCGTCCAGGACTAC							4426.91	GTAATAAATAAACAATAAGTATTATGGTGGCCCTG							6080.76	TAATGATGAGTGATCAGAATTACACGAGGAAAATT							510.423	GCCTCTCTAACCCCTTTTACACCGTGGACTGAGTA
	3088.44	AGACAACTATAAGGTTAGGTCCGGGCTGGTAACA							284.343	AACGTACACACACCATTATATTAAAGGAACCCGAA							2614.7	GACCCAAAATTAGCGGGGACACCGTCTAGGACTAC							4265.22	GTAATAAATAAACAATAAGTATTATAGGTACCCTG							6080.76	TAATGATGAGTGATCAGAATTACACGAGGGAAATT							495.335	GCCTCTCTAACCCCTTTTACACCGAGACATGAGTA
	2822.59	AGACAACTATAAGGTTAGGTCCGAGGCGGTAACA							277.432	AACGTACACACACCATTATATTAAGAGGGTCCGAA							2599.83	GACCCAAAATTAGCGGGGACACCGAGTGTCACTAC							4265.22	GTAATAAATAAACAATAAGTATTATAGGTGCCCTG							6066.2	TAATGATGAGTGATCAGAATTACACGGAGAAAATT							491.781	GCCTCTCTAACCCCTTTTACACCGGAGATCGAGTA
	2704.86	AGACAACTATAAGGTTAGGTCCGGACGGTTAACA							272.482	AACGTACACACACCATTATATTAAGGAACGCCGAA							2585.82	GACCCAAAATTAGCGGGGACACCGGGAGGCACTAC							4232.09	GTAATAAATAAACAATAAGTATTACTGGGGCCCTG							6066.2	TAATGATGAGTGATCAGAATTACATGGAGAAAATT							483.66	GCCTCTCTAACCCCTTTTACACCGGCGGAGGAGTA
	2698.38	AGACAACTATAAGGTTAGGTCCGGGATGGTAACA							272.482	AACGTACACACACCATTATATTAAGGAATGCCGAA							2585.82	GACCCAAAATTAGCGGGGACACCGTGGGGTACTAC							4055.56	GTAATAAATAAACAATAAGTATTATGGGGTCCCTG							6066.2	TAATGATGAGTGATCAGAATTACAAGGGGCAAATT							473.537	GCCTCTCTAACCCCTTTTACACCGAGCAATGAGTA
	2698.38	AGACAACTATAAGGTTAGGTCCGAGTGGGTAACA							271.83	AACGTACACACACCATTATATTAAAGGATACCGAA							2579.63	GACCCAAAATTAGCGGGGACACCGCCGAGGACTAC							4045.85	GTAATAAATAAACAATAAGTATTAAGGTTACCCTG							6066.2	TAATGATGAGTGATCAGAATTACAGCGGGGAAATT							466.488	GCCTCTCTAACCCCTTTTACACCGCGGAGTGAGTA
	2698.38	AGACAACTATAAGGTTAGGTCCGAAAAGGTAACA							271.83	AACGTACACACACCATTATATTAAAGGATCCCGAA							2528.29	GACCCAAAATTAGCGGGGACACCGGGAGTAACTAC							4045.85	GTAATAAATAAACAATAAGTATTAAGGCGGCCCTG							5958.85	TAATGATGAGTGATCAGAATTACATAGGAGAAATT							452.698	GCCTCTCTAACCCCTTTTACACCGAGACTTGAGTA
	2698.38	AGACAACTATAAGGTTAGGTCCGAACAGGTAACA							271.83	AACGTACACACACCATTATATTAAAGGATTCCGAA							2528.29	GACCCAAAATTAGCGGGGACACCGGGAGTCACTAC							4045.85	GTAATAAATAAACAATAAGTATTAAGGGAGCCCTG							5813.16	TAATGATGAGTGATCAGAATTACAAAAGGTAAATT							452.698	GCCTCTCTAACCCCTTTTACACCGAGCACTGAGTA
	2698.38	AGACAACTATAAGGTTAGGTCCGAACGGGTAACA							260.491	AACGTACACACACCATTATATTAAGGCCACCCGAA							2528.29	GACCCAAAATTAGCGGGGACACCGGGAGTGACTAC							4045.85	GTAATAAATAAACAATAAGTATTAAGTCGGCCCTG							5813.16	TAATGATGAGTGATCAGAATTACAAAGGGTAAATT							449.45	GCCTCTCTAACCCCTTTTACACCGGAAAATGAGTA
	2698.38	AGACAACTATAAGGTTAGGTCCGACAAGGTAACA							260.491	AACGTACACACACCATTATATTAAGGAATCCCGAA							2528.29	GACCCAAAATTAGCGGGGACACCGGGAGTTACTAC							4045.85	GTAATAAATAAACAATAAGTATTACCGAGGCCCTG							5813.16	TAATGATGAGTGATCAGAATTACAACAGGTAAATT							449.45	GCCTCTCTAACCCCTTTTACACCGGAACATGAGTA
	2698.38	AGACAACTATAAGGTTAGGTCCGACAGGGTAACA							260.491	AACGTACACACACCATTATATTAATGGGGTCCGAA							2472.03	GACCCAAAATTAGCGGGGACACCGGAGCGTACTAC							3974.25	GTAATAAATAAACAATAAGTATTAAAGGACCCCTG							5813.16	TAATGATGAGTGATCAGAATTACAATAGGTAAATT							449.45	GCCTCTCTAACCCCTTTTACACCGGAACCTGAGTA
	2698.38	AGACAACTATAAGGTTAGGTCCGACTAGGTAACA							256.998	AACGTACACACACCATTATATTAAGGTTGTCCGAA							2466.11	GACCCAAAATTAGCGGGGACACCGGTGAGGACTAC							3877.09	GTAATAAATAAACAATAAGTATTAAGCGGTCCCTG							5813.16	TAATGATGAGTGATCAGAATTACAATGGGTAAATT							449.45	GCCTCTCTAACCCCTTTTACACCGGAAGATGAGTA
	2698.38	AGACAACTATAAGGTTAGGTCCGACTGGGTAACA							255.232	AACGTACACACACCATTATATTAAAGGGTACCGAA							2455.4	GACCCAAAATTAGCGGGGACACCGAAGGAGACTAC							3867.81	GTAATAAATAAACAATAAGTATTAAGGATTCCCTG							5813.16	TAATGATGAGTGATCAGAATTACACAAGGTAAATT							449.45	GCCTCTCTAACCCCTTTTACACCGGAAGCTGAGTA
	2698.38	AGACAACTATAAGGTTAGGTCCGATAAGGTAACA							255.232	AACGTACACACACCATTATATTAAAGGGTCCCGAA							2455.04	GACCCAAAATTAGCGGGGACACCGTCGAGGACTAC							3867.81	GTAATAAATAAACAATAAGTATTAAGGTTGCCCTG							5813.16	TAATGATGAGTGATCAGAATTACACAGGGTAAATT							449.45	GCCTCTCTAACCCCTTTTACACCGGAATATGAGTA
	2698.38	AGACAACTATAAGGTTAGGTCCGATAGGGTAACA							255.232	AACGTACACACACCATTATATTAAAGGGTTCCGAA							2447.68	GACCCAAAATTAGCGGGGACACCGAGCCAAACTAC							3833.71	GTAATAAATAAACAATAAGTATTATAGGACCCCTG							5813.16	TAATGATGAGTGATCAGAATTACACTAGGTAAATT							449.45	GCCTCTCTAACCCCTTTTACACCGGAATCTGAGTA
	2698.38	AGACAACTATAAGGTTAGGTCCGATCAGGTAACA							253.552	AACGTACACACACCATTATATTAAGGAGCCCCGAA							2447.68	GACCCAAAATTAGCGGGGACACCGAGCCACACTAC							3706.47	GTAATAAATAAACAATAAGTATTAAGAGGCCCCTG							5813.16	TAATGATGAGTGATCAGAATTACAGAAGGTAAATT							449.45	GCCTCTCTAACCCCTTTTACACCGGACAATGAGTA
	2698.38	AGACAACTATAAGGTTAGGTCCGATCGGGTAACA							252.413	AACGTACACACACCATTATATTAAGGCTACCCGAA							2447.68	GACCCAAAATTAGCGGGGACACCGAGCCGAACTAC							3706.47	GTAATAAATAAACAATAAGTATTACGTGGTCCCTG							5813.16	TAATGATGAGTGATCAGAATTACAGAGGGTAAATT							449.45	GCCTCTCTAACCCCTTTTACACCGGACACTGAGTA
	2698.38	AGACAACTATAAGGTTAGGTCCGCAAAGGTAACA							252.413	AACGTACACACACCATTATATTAAGGCTCCCCGAA							2447.68	GACCCAAAATTAGCGGGGACACCGAGCCTAACTAC							3543.36	GTAATAAATAAACAATAAGTATTAATGGGTCCCTG							5799.25	TAATGATGAGTGATCAGAATTACAGGGCGGAAATT							449.45	GCCTCTCTAACCCCTTTTACACCGGACAGTGAGTA
	2698.38	AGACAACTATAAGGTTAGGTCCGCACAGGTAACA							249.028	AACGTACACACACCATTATATTAAGGGAGTCCGAA							2447.68	GACCCAAAATTAGCGGGGACACCGAGCCTTACTAC							3543.36	GTAATAAATAAACAATAAGTATTAGGCGGTCCCTG							5557.35	TAATGATGAGTGATCAGAATTACATCAGGTAAATT							449.45	GCCTCTCTAACCCCTTTTACACCGGACCCTGAGTA
	2698.38	AGACAACTATAAGGTTAGGTCCGCACGGGTAACA							249.028	AACGTACACACACCATTATATTAAGGTACCCCGAA							2441.07	GACCCAAAATTAGCGGGGACACCGCAGGTTACTAC							3543.36	GTAATAAATAAACAATAAGTATTAGGTGGTCCCTG							5544.04	TAATGATGAGTGATCAGAATTACACGGAGTAAATT							449.45	GCCTCTCTAACCCCTTTTACACCGGACGATGAGTA
	2698.38	AGACAACTATAAGGTTAGGTCCGCGAAGGTAACA							249.028	AACGTACACACACCATTATATTAAGGTTCCCCGAA							2417.02	GACCCAAAATTAGCGGGGACACCGGGATAAACTAC							3534.88	GTAATAAATAAACAATAAGTATTATGGAGACCCTG							5507.55	TAATGATGAGTGATCAGAATTACATAGGGTAAATT							449.45	GCCTCTCTAACCCCTTTTACACCGGACGCTGAGTA
	2698.38	AGACAACTATAAGGTTAGGTCCGCGCAGGTAACA							249.028	AACGTACACACACCATTATATTAAGGGGATCCGAA							2417.02	GACCCAAAATTAGCGGGGACACCGGGATACACTAC							3503.72	GTAATAAATAAACAATAAGTATTAAGAGAGCCCTG							5312.78	TAATGATGAGTGATCAGAATTACAGGAGCAAAATT							449.45	GCCTCTCTAACCCCTTTTACACCGGATAATGAGTA
	2698.38	AGACAACTATAAGGTTAGGTCCGCGCGGGTAACA							248.432	AACGTACACACACCATTATATTAAAGGAGTCCGAA							2417.02	GACCCAAAATTAGCGGGGACACCGGGATCAACTAC							3503.72	GTAATAAATAAACAATAAGTATTAAGCGAGCCCTG							5312.78	TAATGATGAGTGATCAGAATTACACCAGGTAAATT							449.45	GCCTCTCTAACCCCTTTTACACCGGATACTGAGTA
	2698.38	AGACAACTATAAGGTTAGGTCCGCTCAGGTAACA							248.432	AACGTACACACACCATTATATTAAAGGTGGCCGAA							2417.02	GACCCAAAATTAGCGGGGACACCGGGATCCACTAC							3503.72	GTAATAAATAAACAATAAGTATTAAGTGAGCCCTG							5312.78	TAATGATGAGTGATCAGAATTACAGGTGGAAAATT							449.45	GCCTCTCTAACCCCTTTTACACCGGATCATGAGTA
	2698.38	AGACAACTATAAGGTTAGGTCCGGAAAGGTAACA							248.432	AACGTACACACACCATTATATTAAAGGAAACCGAA							2417.02	GACCCAAAATTAGCGGGGACACCGGGATCTACTAC							3503.72	GTAATAAATAAACAATAAGTATTAATGGAGCCCTG							5312.78	TAATGATGAGTGATCAGAATTACAGGTGGGAAATT							449.45	GCCTCTCTAACCCCTTTTACACCGGATCCTGAGTA
	2698.38	AGACAACTATAAGGTTAGGTCCGGACAGGTAACA							248.432	AACGTACACACACCATTATATTAAGGTAGGCCGAA							2417.02	GACCCAAAATTAGCGGGGACACCGGGATTAACTAC							3503.72	GTAATAAATAAACAATAAGTATTACTGGAGCCCTG							5300.07	TAATGATGAGTGATCAGAATTACATGGAGTAAATT							449.45	GCCTCTCTAACCCCTTTTACACCGGATGATGAGTA
	2698.38	AGACAACTATAAGGTTAGGTCCGGACGGGTAACA							246.797	AACGTACACACACCATTATATTAAGGCTGCCCGAA							2417.02	GACCCAAAATTAGCGGGGACACCGGGATTCACTAC							3503.72	GTAATAAATAAACAATAAGTATTATAGGATCCCTG							5078.99	TAATGATGAGTGATCAGAATTACAGTAGGTAAATT							449.45	GCCTCTCTAACCCCTTTTACACCGGATGCTGAGTA
	2698.38	AGACAACTATAAGGTTAGGTCCGGCAAGGTAACA							242.394	AACGTACACACACCATTATATTAAGGGGCCCCGAA							2414.85	GACCCAAAATTAGCGGGGACACCGGGTCAAACTAC							3387.43	GTAATAAATAAACAATAAGTATTAATGGGCCCCTG							5022.16	TAATGATGAGTGATCAGAATTACAACGGAGAAATT							447.029	GCCTCTCTAACCCCTTTTACACCGGGAGAAGAGTA
	2698.38	AGACAACTATAAGGTTAGGTCCGGCAGGGTAACA							241.813	AACGTACACACACCATTATATTAAAGGGCCCCGAA							2414.85	GACCCAAAATTAGCGGGGACACCGGGTCACACTAC							3387.43	GTAATAAATAAACAATAAGTATTACACGGTCCCTG							5022.16	TAATGATGAGTGATCAGAATTACAATGGAGAAATT							447.029	GCCTCTCTAACCCCTTTTACACCGGGAGCAGAGTA
	2698.38	AGACAACTATAAGGTTAGGTCCGGTAAGGTAACA							238.069	AACGTACACACACCATTATATTAAGGCCAACCGAA							2414.85	GACCCAAAATTAGCGGGGACACCGGGTCCAACTAC							3387.43	GTAATAAATAAACAATAAGTATTACCCGGTCCCTG							5022.16	TAATGATGAGTGATCAGAATTACACTGGAGAAATT							445.959	GCCTCTCTAACCCCTTTTACACCGACGAGCGAGTA
	2698.38	AGACAACTATAAGGTTAGGTCCGTAAAGGTAACA							238.069	AACGTACACACACCATTATATTAAGGCCCACCGAA							2414.85	GACCCAAAATTAGCGGGGACACCGGGTCCGACTAC							3387.43	GTAATAAATAAACAATAAGTATTAGAGGGTCCCTG							5022.16	TAATGATGAGTGATCAGAATTACATCGGAGAAATT							445.959	GCCTCTCTAACCCCTTTTACACCGTGGAGGGAGTA
	2698.38	AGACAACTATAAGGTTAGGTCCGTACAGGTAACA							238.069	AACGTACACACACCATTATATTAAGGCCTACCGAA							2414.85	GACCCAAAATTAGCGGGGACACCGGGTCTAACTAC							3387.43	GTAATAAATAAACAATAAGTATTAGTGGGTCCCTG							5022.16	TAATGATGAGTGATCAGAATTACATTGGAGAAATT							442.028	GCCTCTCTAACCCCTTTTACACCGTAGGAGGAGTA
	2698.38	AGACAACTATAAGGTTAGGTCCGTACGGGTAACA							238.069	AACGTACACACACCATTATATTAAGGCTAACCGAA							2414.85	GACCCAAAATTAGCGGGGACACCGGGTCTCACTAC							3387.43	GTAATAAATAAACAATAAGTATTAGTTGGTCCCTG							4855.48	TAATGATGAGTGATCAGAATTACAGGAAGTAAATT							442.028	GCCTCTCTAACCCCTTTTACACCGGTGGAGGAGTA
	2698.38	AGACAACTATAAGGTTAGGTCCGTGAAGGTAACA							238.069	AACGTACACACACCATTATATTAAGGCTTACCGAA							2414.85	GACCCAAAATTAGCGGGGACACCGGGTCTTACTAC							3349.53	GTAATAAATAAACAATAAGTATTAACGGAGCCCTG							4855.48	TAATGATGAGTGATCAGAATTACAGGACGTAAATT							432.776	GCCTCTCTAACCCCTTTTACACCGAGAAACGAGTA
	2698.38	AGACAACTATAAGGTTAGGTCCGTTAAGGTAACA							238.069	AACGTACACACACCATTATATTAAGGGCCTCCGAA							2393.21	GACCCAAAATTAGCGGGGACACCGAGCTCAACTAC							3349.53	GTAATAAATAAACAATAAGTATTAAAGGAACCCTG							4855.48	TAATGATGAGTGATCAGAATTACACGGGGTAAATT							432.776	GCCTCTCTAACCCCTTTTACACCGAGACACGAGTA
	2698.38	AGACAACTATAAGGTTAGGTCCGTTCAGGTAACA							238.069	AACGTACACACACCATTATATTAAGAGGGCCCGAA							2393.21	GACCCAAAATTAGCGGGGACACCGAGCTCTACTAC							3238.36	GTAATAAATAAACAATAAGTATTAAAAGGTCCCTG							4855.48	TAATGATGAGTGATCAGAATTACAGGGGCTAAATT							432.776	GCCTCTCTAACCCCTTTTACACCGAGACCTGAGTA
	2599.83	AGACAACTATAAGGTTAGGTCCGGAGAATTAACA							237.499	AACGTACACACACCATTATATTAAAGGGACCCGAA							2393.21	GACCCAAAATTAGCGGGGACACCGAGCTTAACTAC							3238.36	GTAATAAATAAACAATAAGTATTAACGGGTCCCTG							4811.97	TAATGATGAGTGATCAGAATTACAGGGGCCAAATT							432.776	GCCTCTCTAACCCCTTTTACACCGAGATACGAGTA
	2599.83	AGACAACTATAAGGTTAGGTCCGGAGAGATAACA							237.499	AACGTACACACACCATTATATTAAGTGAGACCGAA							2393.21	GACCCAAAATTAGCGGGGACACCGAGCTTCACTAC							3238.36	GTAATAAATAAACAATAAGTATTAATAGGTCCCTG							4641.8	TAATGATGAGTGATCAGAATTACAGGCGGTAAATT							432.776	GCCTCTCTAACCCCTTTTACACCGAGATCTGAGTA
	2599.83	AGACAACTATAAGGTTAGGTCCGGAGGCGTAACA							237.499	AACGTACACACACCATTATATTAATGGAGACCGAA							2393.21	GACCCAAAATTAGCGGGGACACCGAGCTTTACTAC							3238.36	GTAATAAATAAACAATAAGTATTACAAGGTCCCTG							4437.53	TAATGATGAGTGATCAGAATTACAGGAGACAAATT							427.357	GCCTCTCTAACCCCTTTTACACCGCGAGATGAGTA
	2579.63	AGACAACTATAAGGTTAGGTCCGATTGGGTAACA							234.876	AACGTACACACACCATTATATTAAGGCGCCCCGAA							2368.22	GACCCAAAATTAGCGGGGACACCGAGGGACACTAC							3238.36	GTAATAAATAAACAATAAGTATTATAAGGTCCCTG							4426.91	TAATGATGAGTGATCAGAATTACAAGGAAAAAATT							427.357	GCCTCTCTAACCCCTTTTACACCGGCAGGTGAGTA
	2579.63	AGACAACTATAAGGTTAGGTCCGCTTGGGTAACA							234.876	AACGTACACACACCATTATATTAAGGCTTCCCGAA							2363.24	GACCCAAAATTAGCGGGGACACCGACAGGTACTAC							3238.36	GTAATAAATAAACAATAAGTATTACATGGTCCCTG							4426.91	TAATGATGAGTGATCAGAATTACAAGGAACAAATT							426.334	GCCTCTCTAACCCCTTTTACACCGAGGATCGAGTA
	2579.63	AGACAACTATAAGGTTAGGTCCGTTAGGGTAACA							234.876	AACGTACACACACCATTATATTAAGGTAACCCGAA							2357.59	GACCCAAAATTAGCGGGGACACCGTGGAGGACTAC							3238.36	GTAATAAATAAACAATAAGTATTAGTCGGTCCCTG							4426.91	TAATGATGAGTGATCAGAATTACAAGGAAGAAATT							413.731	GCCTCTCTAACCCCTTTTACACCGAGGTAAGAGTA
	2485.42	AGACAACTATAAGGTTAGGTCCGGAGCAATAACA							227.592	AACGTACACACACCATTATATTAAGGGCCGCCGAA							2357.59	GACCCAAAATTAGCGGGGACACCGAGTGGGACTAC							3230.61	GTAATAAATAAACAATAAGTATTAAGGGAACCCTG							4426.91	TAATGATGAGTGATCAGAATTACAAGGAATAAATT							413.731	GCCTCTCTAACCCCTTTTACACCGAGGTAGGAGTA
	2485.42	AGACAACTATAAGGTTAGGTCCGGAGCATTAACA							227.592	AACGTACACACACCATTATATTAATGGGGACCGAA							2325.97	GACCCAAAATTAGCGGGGACACCGTCGAGTACTAC							3230.61	GTAATAAATAAACAATAAGTATTAAGGGACCCCTG							4426.91	TAATGATGAGTGATCAGAATTACAAGGACAAAATT							413.731	GCCTCTCTAACCCCTTTTACACCGAGGTCAGAGTA
	2485.42	AGACAACTATAAGGTTAGGTCCGGAGGACTAACA							221.529	AACGTACACACACCATTATATTAAGAGGGACCGAA							2312.74	GACCCAAAATTAGCGGGGACACCGGAGGCCACTAC							3230.61	GTAATAAATAAACAATAAGTATTAAGGGATCCCTG							4426.91	TAATGATGAGTGATCAGAATTACAAGGACCAAATT							410.763	GCCTCTCTAACCCCTTTTACACCGGAATGTGAGTA
	2472.03	AGACAACTATAAGGTTAGGTCCGAGAGGTTAACA							217.577	AACGTACACACACCATTATATTAAGGTGACCCGAA							2312.74	GACCCAAAATTAGCGGGGACACCGGGGGCCACTAC							3230.61	GTAATAAATAAACAATAAGTATTAAGGGCACCCTG							4426.91	TAATGATGAGTGATCAGAATTACAAGGACGAAATT							410.763	GCCTCTCTAACCCCTTTTACACCGGAGCGAGAGTA
	2472.03	AGACAACTATAAGGTTAGGTCCGACAGGTTAACA							217.056	AACGTACACACACCATTATATTAAGTGAGTCCGAA							2305.13	GACCCAAAATTAGCGGGGACACCGTGGGGGACTAC							3230.61	GTAATAAATAAACAATAAGTATTAAGGGCCCCCTG							4426.91	TAATGATGAGTGATCAGAATTACAAGGACTAAATT							410.763	GCCTCTCTAACCCCTTTTACACCGGAGCGCGAGTA
	2472.03	AGACAACTATAAGGTTAGGTCCGATAGGTTAACA							208.002	AACGTACACACACCATTATATTAAAGAGGTCCGAA							2294.78	GACCCAAAATTAGCGGGGACACCGTATAGGACTAC							3230.61	GTAATAAATAAACAATAAGTATTAAGGGCGCCCTG							4426.91	TAATGATGAGTGATCAGAATTACAAGGATAAAATT							410.763	GCCTCTCTAACCCCTTTTACACCGGAGGGTGAGTA
	2472.03	AGACAACTATAAGGTTAGGTCCGTCAGGTTAACA							208.002	AACGTACACACACCATTATATTAAGGGACACCGAA							2289.95	GACCCAAAATTAGCGGGGACACCGGGAACAACTAC							3230.61	GTAATAAATAAACAATAAGTATTAAGGGTACCCTG							4426.91	TAATGATGAGTGATCAGAATTACAAGGATGAAATT							408.55	GCCTCTCTAACCCCTTTTACACCGCGAGAAGAGTA
	2472.03	AGACAACTATAAGGTTAGGTCCGTTAGGTTAACA							208.002	AACGTACACACACCATTATATTAAGGGATACCGAA							2289.95	GACCCAAAATTAGCGGGGACACCGGGAACCACTAC							3230.61	GTAATAAATAAACAATAAGTATTAAGGGTGCCCTG							4426.91	TAATGATGAGTGATCAGAATTACAAGGATTAAATT							408.55	GCCTCTCTAACCCCTTTTACACCGCGAGGAGAGTA
	2466.11	AGACAACTATAAGGTTAGGTCCGGGTAGGTAACA							208.002	AACGTACACACACCATTATATTAAGGGCCACCGAA							2289.95	GACCCAAAATTAGCGGGGACACCGGGAACGACTAC							3230.61	GTAATAAATAAACAATAAGTATTAAGGGTTCCCTG							4397.77	TAATGATGAGTGATCAGAATTACATGAGGAAAATT							395.524	GCCTCTCTAACCCCTTTTACACCGAGAAAAGAGTA
	2466.11	AGACAACTATAAGGTTAGGTCCGCTCGGGTAACA							208.002	AACGTACACACACCATTATATTAAGGGTTACCGAA							2287.89	GACCCAAAATTAGCGGGGACACCGAGCGACACTAC							3230.61	GTAATAAATAAACAATAAGTATTAAGGTATCCCTG							4397.77	TAATGATGAGTGATCAGAATTACATGAGGGAAATT							395.524	GCCTCTCTAACCCCTTTTACACCGAGAACAGAGTA
	2466.11	AGACAACTATAAGGTTAGGTCCGGTAGGGTAACA							208.002	AACGTACACACACCATTATATTAAGATGGACCGAA							2259.24	GACCCAAAATTAGCGGGGACACCGGGAACTACTAC							3152.08	GTAATAAATAAACAATAAGTATTAAGTGGCCCCTG							4397.77	TAATGATGAGTGATCAGAATTACATAAGGTAAATT							395.524	GCCTCTCTAACCCCTTTTACACCGAGACAAGAGTA
	2466.11	AGACAACTATAAGGTTAGGTCCGAGGAAGTAACA							208.002	AACGTACACACACCATTATATTAATGAGGGCCGAA							2259.24	GACCCAAAATTAGCGGGGACACCGGGACAGACTAC							3112.61	GTAATAAATAAACAATAAGTATTACAGGTACCCTG							4232.09	TAATGATGAGTGATCAGAATTACAGTGGGGAAATT							395.524	GCCTCTCTAACCCCTTTTACACCGAGATCAGAGTA
	2466.11	AGACAACTATAAGGTTAGGTCCGGGGTGGTAACA							207.504	AACGTACACACACCATTATATTAAGTGAGGCCGAA							2259.24	GACCCAAAATTAGCGGGGACACCGGGACCCACTAC							3112.61	GTAATAAATAAACAATAAGTATTACAGGTCCCCTG							4077.52	TAATGATGAGTGATCAGAATTACAGAGGAAAAATT							395.524	GCCTCTCTAACCCCTTTTACACCGAGCAAAGAGTA
	2460.93	AGACAACTATAAGGTTAGGTCCGCTAGGTTAACA							206.138	AACGTACACACACCATTATATTAAGGCGGGCCGAA							2259.24	GACCCAAAATTAGCGGGGACACCGGGATCGACTAC							3112.61	GTAATAAATAAACAATAAGTATTACAGGTGCCCTG							4077.52	TAATGATGAGTGATCAGAATTACAGAGGACAAATT							395.524	GCCTCTCTAACCCCTTTTACACCGAGCACAGAGTA
	2444.37	AGACAACTATAAGGTTAGGTCCGCAGGAGTAACA							205.645	AACGTACACACACCATTATATTAAGGCAGGCCGAA							2259.24	GACCCAAAATTAGCGGGGACACCGGGATTGACTAC							3112.61	GTAATAAATAAACAATAAGTATTACAGGTTCCCTG							4077.52	TAATGATGAGTGATCAGAATTACAGAGGATAAATT							395.524	GCCTCTCTAACCCCTTTTACACCGAGGTCCGAGTA
	2393.21	AGACAACTATAAGGTTAGGTCCGAGGCAATAACA							205.397	AACGTACACACACCATTATATTAAAAGGTACCGAA							2259.24	GACCCAAAATTAGCGGGGACACCGGGTCGTACTAC							3112.61	GTAATAAATAAACAATAAGTATTATAGGTTCCCTG							4077.52	TAATGATGAGTGATCAGAATTACAGAGGCCAAATT							395.524	GCCTCTCTAACCCCTTTTACACCGAGTACTGAGTA
	2376.04	AGACAACTATAAGGTTAGGTCCGGAGTAATAACA							205.397	AACGTACACACACCATTATATTAAAAGGTCCCGAA							2253.84	GACCCAAAATTAGCGGGGACACCGAACAGGACTAC							3095.85	GTAATAAATAAACAATAAGTATTACGCGGTCCCTG							4077.52	TAATGATGAGTGATCAGAATTACAGAGGCGAAATT							392.686	GCCTCTCTAACCCCTTTTACACCGGAAAACGAGTA
	2376.04	AGACAACTATAAGGTTAGGTCCGGAGTATTAACA							205.397	AACGTACACACACCATTATATTAAAAGGTTCCGAA							2206.99	GACCCAAAATTAGCGGGGACACCGGGTTAAACTAC							3095.85	GTAATAAATAAACAATAAGTATTATAAGGCCCCTG							4077.52	TAATGATGAGTGATCAGAATTACAGAGGGAAAATT							392.686	GCCTCTCTAACCCCTTTTACACCGGAAATTGAGTA
	2376.04	AGACAACTATAAGGTTAGGTCCGGAGTGATAACA							198.848	AACGTACACACACCATTATATTAAGATGGTCCGAA							2206.99	GACCCAAAATTAGCGGGGACACCGGGTTACACTAC							3095.85	GTAATAAATAAACAATAAGTATTATAGGGCCCCTG							4055.56	TAATGATGAGTGATCAGAATTACACGGGGAAAATT							392.686	GCCTCTCTAACCCCTTTTACACCGGAACACGAGTA
	2357.59	AGACAACTATAAGGTTAGGTCCGAGGGTGTAACA							198.848	AACGTACACACACCATTATATTAAGGAAGACCGAA							2206.99	GACCCAAAATTAGCGGGGACACCGGGTTCAACTAC							3088.44	GTAATAAATAAACAATAAGTATTAGCGGGGCCCTG							4055.56	TAATGATGAGTGATCAGAATTACATGGGGAAAATT							392.686	GCCTCTCTAACCCCTTTTACACCGGAACTTGAGTA
	2357.59	AGACAACTATAAGGTTAGGTCCGGGTCGGTAACA							198.848	AACGTACACACACCATTATATTAAGGGACGCCGAA							2206.99	GACCCAAAATTAGCGGGGACACCGGGTTCCACTAC							3088.44	GTAATAAATAAACAATAAGTATTAGTGGGGCCCTG							4055.56	TAATGATGAGTGATCAGAATTACAAGAGGCAAATT							392.686	GCCTCTCTAACCCCTTTTACACCGGAAGACGAGTA
	2357.59	AGACAACTATAAGGTTAGGTCCGTCCAGGTAACA							198.848	AACGTACACACACCATTATATTAAGGGATGCCGAA							2206.99	GACCCAAAATTAGCGGGGACACCGGGTTCTACTAC							3061.21	GTAATAAATAAACAATAAGTATTATAAGGGCCCTG							4055.56	TAATGATGAGTGATCAGAATTACATGAGGCAAATT							392.686	GCCTCTCTAACCCCTTTTACACCGGAATACGAGTA
	2357.59	AGACAACTATAAGGTTAGGTCCGTCCGGGTAACA							198.848	AACGTACACACACCATTATATTAAGGTTCTCCGAA							2206.99	GACCCAAAATTAGCGGGGACACCGGGTTTAACTAC							2975.64	GTAATAAATAAACAATAAGTATTACCGGTTCCCTG							3877.09	TAATGATGAGTGATCAGAATTACAACGGGTAAATT							392.686	GCCTCTCTAACCCCTTTTACACCGGACCACGAGTA
	2336.8	AGACAACTATAAGGTTAGGTCCGACGGAGTAACA							198.848	AACGTACACACACCATTATATTAAGGTTTCCCGAA							2206.99	GACCCAAAATTAGCGGGGACACCGGGTTTCACTAC							2959.61	GTAATAAATAAACAATAAGTATTACCAGGTCCCTG							3877.09	TAATGATGAGTGATCAGAATTACAGCGGGTAAATT							392.686	GCCTCTCTAACCCCTTTTACACCGGACCATGAGTA
	2336.8	AGACAACTATAAGGTTAGGTCCGATGGAGTAACA							198.372	AACGTACACACACCATTATATTAAGTGAGCCCGAA							2206.99	GACCCAAAATTAGCGGGGACACCGGGTTTTACTAC							2959.61	GTAATAAATAAACAATAAGTATTACTTGGTCCCTG							3877.09	TAATGATGAGTGATCAGAATTACAGGCGGAAAATT							392.686	GCCTCTCTAACCCCTTTTACACCGGACCGTGAGTA
	2336.8	AGACAACTATAAGGTTAGGTCCGGTGGAGTAACA							197.067	AACGTACACACACCATTATATTAAGGCACACCGAA							2171.52	GACCCAAAATTAGCGGGGACACCGGACGTAACTAC							2959.61	GTAATAAATAAACAATAAGTATTAACCGGTCCCTG							3877.09	TAATGATGAGTGATCAGAATTACAGGCGGGAAATT							392.686	GCCTCTCTAACCCCTTTTACACCGGACGTTGAGTA
	2259.24	AGACAACTATAAGGTTAGGTCCGGAGAGTTAACA							197.067	AACGTACACACACCATTATATTAAGGGCTACCGAA							2171.52	GACCCAAAATTAGCGGGGACACCGGACGTCACTAC							2952.53	GTAATAAATAAACAATAAGTATTAAGGTCCCCCTG							3867.81	TAATGATGAGTGATCAGAATTACAGGGAAAAAATT							392.686	GCCTCTCTAACCCCTTTTACACCGGATAACGAGTA
	2259.24	AGACAACTATAAGGTTAGGTCCGGGACGTTAACA							197.067	AACGTACACACACCATTATATTAAGGGCTGCCGAA							2171.52	GACCCAAAATTAGCGGGGACACCGGACGTTACTAC							2952.53	GTAATAAATAAACAATAAGTATTAACGAGCCCCTG							3867.81	TAATGATGAGTGATCAGAATTACAGGGAAGAAATT							392.686	GCCTCTCTAACCCCTTTTACACCGGATATTGAGTA
	2253.84	AGACAACTATAAGGTTAGGTCCGAGTCGGTAACA							193.087	AACGTACACACACCATTATATTAAGAGAGCCCGAA							2161.77	GACCCAAAATTAGCGGGGACACCGGTCGTCACTAC							2952.53	GTAATAAATAAACAATAAGTATTAATGAGCCCCTG							3867.81	TAATGATGAGTGATCAGAATTACAGGGAATAAATT							392.686	GCCTCTCTAACCCCTTTTACACCGGATCACGAGTA
	2253.84	AGACAACTATAAGGTTAGGTCCGATTAGGTAACA							190.098	AACGTACACACACCATTATATTAACAAGGTCCGAA							2154.65	GACCCAAAATTAGCGGGGACACCGGGAAGGACTAC							2926.5	GTAATAAATAAACAATAAGTATTACGGGAGCCCTG							3867.81	TAATGATGAGTGATCAGAATTACAGGGACAAAATT							392.686	GCCTCTCTAACCCCTTTTACACCGGATCTTGAGTA
	2253.84	AGACAACTATAAGGTTAGGTCCGCTTAGGTAACA							190.098	AACGTACACACACCATTATATTAAGGTGTACCGAA							2154.65	GACCCAAAATTAGCGGGGACACCGGGACGGACTAC							2926.5	GTAATAAATAAACAATAAGTATTATGGGAGCCCTG							3867.81	TAATGATGAGTGATCAGAATTACAGGGACCAAATT							392.686	GCCTCTCTAACCCCTTTTACACCGGATGACGAGTA
	2253.84	AGACAACTATAAGGTTAGGTCCGGCTAGGTAACA							190.098	AACGTACACACACCATTATATTAATAAGGTCCGAA							2109.86	GACCCAAAATTAGCGGGGACACCGGGTCAGACTAC							2844.69	GTAATAAATAAACAATAAGTATTACCGGTCCCCTG							3867.81	TAATGATGAGTGATCAGAATTACAGGGACGAAATT							392.686	GCCTCTCTAACCCCTTTTACACCGGATGTTGAGTA
	2253.84	AGACAACTATAAGGTTAGGTCCGGTTAGGTAACA							190.098	AACGTACACACACCATTATATTAAGGATTGCCGAA							2100.39	GACCCAAAATTAGCGGGGACACCGACGTTCACTAC							2844.69	GTAATAAATAAACAATAAGTATTATAGGTCCCCTG							3867.81	TAATGATGAGTGATCAGAATTACAGGGACTAAATT							392.686	GCCTCTCTAACCCCTTTTACACCGGATTCTGAGTA
	2253.84	AGACAACTATAAGGTTAGGTCCGTGCAGGTAACA							190.098	AACGTACACACACCATTATATTAAGGGGAACCGAA							2100.39	GACCCAAAATTAGCGGGGACACCGACGTTTACTAC							2829.37	GTAATAAATAAACAATAAGTATTAAGCGGCCCCTG							3867.81	TAATGATGAGTGATCAGAATTACAGGGATAAAATT							392.686	GCCTCTCTAACCCCTTTTACACCGGATTGTGAGTA
	2253.84	AGACAACTATAAGGTTAGGTCCGTTTAGGTAACA							189.643	AACGTACACACACCATTATATTAAGAGAGTCCGAA							2090.96	GACCCAAAATTAGCGGGGACACCGAGGTATACTAC							2822.59	GTAATAAATAAACAATAAGTATTATACGGGCCCTG							3867.81	TAATGATGAGTGATCAGAATTACAGGGATGAAATT							389.636	GCCTCTCTAACCCCTTTTACACCGTGGATTGAGTA
	2233.97	AGACAACTATAAGGTTAGGTCCGGCGGAGTAACA							189.643	AACGTACACACACCATTATATTAAGGACGGCCGAA							2087.83	GACCCAAAATTAGCGGGGACACCGCAAAGGACTAC							2822.59	GTAATAAATAAACAATAAGTATTATATGGGCCCTG							3867.81	TAATGATGAGTGATCAGAATTACAGGGATTAAATT							386.201	GCCTCTCTAACCCCTTTTACACCGAGGACGGAGTA
	2206.99	AGACAACTATAAGGTTAGGTCCGGGTGAATAACA							187.548	AACGTACACACACCATTATATTAAGGCGTACCGAA							2087.83	GACCCAAAATTAGCGGGGACACCGCACAGGACTAC							2822.59	GTAATAAATAAACAATAAGTATTATGTGGGCCCTG							3706.47	TAATGATGAGTGATCAGAATTACATTAGGTAAATT							386.201	GCCTCTCTAACCCCTTTTACACCGAGGATGGAGTA
	2206.99	AGACAACTATAAGGTTAGGTCCGGGTGATTAACA							185.033	AACGTACACACACCATTATATTAAGAAGGTCCGAA							2087.83	GACCCAAAATTAGCGGGGACACCGCATAGGACTAC							2822.59	GTAATAAATAAACAATAAGTATTATTTGGGCCCTG							3706.47	TAATGATGAGTGATCAGAATTACAGGGGCAAAATT							377.099	GCCTCTCTAACCCCTTTTACACCGATGGATGAGTA
	2187.21	AGACAACTATAAGGTTAGGTCCGAGGTACTAACA							181.732	AACGTACACACACCATTATATTAAGGAAGTCCGAA							2087.83	GACCCAAAATTAGCGGGGACACCGCCAAGGACTAC							2704.86	GTAATAAATAAACAATAAGTATTAGGGGGACCCTG							3697.6	TAATGATGAGTGATCAGAATTACATGGAGCAAATT							375.405	GCCTCTCTAACCCCTTTTACACCGGAGGCCGAGTA
	2187.21	AGACAACTATAAGGTTAGGTCCGGGGTTATAACA							181.732	AACGTACACACACCATTATATTAAGTCGGTCCGAA							2087.83	GACCCAAAATTAGCGGGGACACCGCCCAGGACTAC							2704.86	GTAATAAATAAACAATAAGTATTAGGGGGCCCCTG							3543.36	TAATGATGAGTGATCAGAATTACAAATGGTAAATT							375.405	GCCTCTCTAACCCCTTTTACACCGGAGCAGGAGTA
	2171.52	AGACAACTATAAGGTTAGGTCCGGAGAAATAACA							181.732	AACGTACACACACCATTATATTAAGGAAAGCCGAA							2087.83	GACCCAAAATTAGCGGGGACACCGCCTAGGACTAC							2704.86	GTAATAAATAAACAATAAGTATTACGAGATCCCTG							3543.36	TAATGATGAGTGATCAGAATTACAGATGGTAAATT							375.405	GCCTCTCTAACCCCTTTTACACCGGAGTCTGAGTA
	2171.52	AGACAACTATAAGGTTAGGTCCGGAGATATAACA							181.732	AACGTACACACACCATTATATTAAGGGTAACCGAA							2069.12	GACCCAAAATTAGCGGGGACACCGTTGAGGACTAC							2704.86	GTAATAAATAAACAATAAGTATTATGTGGTCCCTG							3543.36	TAATGATGAGTGATCAGAATTACATATGGTAAATT							368.708	GCCTCTCTAACCCCTTTTACACCGACGGATGAGTA
	2154.65	AGACAACTATAAGGTTAGGTCCGAGCTGGTAACA							181.732	AACGTACACACACCATTATATTAAGGTATCCCGAA							2069.12	GACCCAAAATTAGCGGGGACACCGAGGAAGACTAC							2698.38	GTAATAAATAAACAATAAGTATTAAGCTGGCCCTG							3534.88	TAATGATGAGTGATCAGAATTACAGGGAACAAATT							361.479	GCCTCTCTAACCCCTTTTACACCGAGAACCGAGTA
	2154.65	AGACAACTATAAGGTTAGGTCCGGCTGGGTAACA							181.732	AACGTACACACACCATTATATTAAGGTTGCCCGAA							2064.78	GACCCAAAATTAGCGGGGACACCGGGACATACTAC							2698.38	GTAATAAATAAACAATAAGTATTATAAAGGCCCTG							3534.88	TAATGATGAGTGATCAGAATTACAGGCAGGAAATT							361.479	GCCTCTCTAACCCCTTTTACACCGAGACCCGAGTA
	2154.65	AGACAACTATAAGGTTAGGTCCGAGGAGTTAACA							181.732	AACGTACACACACCATTATATTAAGTGGGTCCGAA							2064.78	GACCCAAAATTAGCGGGGACACCGGGATTTACTAC							2698.38	GTAATAAATAAACAATAAGTATTATACAGGCCCTG							3387.43	TAATGATGAGTGATCAGAATTACATCGGGTAAATT							361.479	GCCTCTCTAACCCCTTTTACACCGAGCCCTGAGTA
	2109.86	AGACAACTATAAGGTTAGGTCCGGGTAAATAACA							181.297	AACGTACACACACCATTATATTAAAGGGAACCGAA							2059.83	GACCCAAAATTAGCGGGGACACCGCAAAAGACTAC							2698.38	GTAATAAATAAACAATAAGTATTATATAGGCCCTG							3379.32	TAATGATGAGTGATCAGAATTACAAAAAGGAAATT							358.885	GCCTCTCTAACCCCTTTTACACCGAGCGTTGAGTA
	2109.86	AGACAACTATAAGGTTAGGTCCGGGTAATTAACA							180.104	AACGTACACACACCATTATATTAAGGCCGACCGAA							2059.83	GACCCAAAATTAGCGGGGACACCGCAAACGACTAC							2698.38	GTAATAAATAAACAATAAGTATTATGCAGGCCCTG							3379.32	TAATGATGAGTGATCAGAATTACAAAAGGGAAATT							358.885	GCCTCTCTAACCCCTTTTACACCGAGTGTTGAGTA
	2109.86	AGACAACTATAAGGTTAGGTCCGGGTACATAACA							180.104	AACGTACACACACCATTATATTAAGGCTGACCGAA							2059.83	GACCCAAAATTAGCGGGGACACCGCAACAGACTAC							2698.38	GTAATAAATAAACAATAAGTATTATGTAGGCCCTG							3379.32	TAATGATGAGTGATCAGAATTACAAACAGGAAATT							358.885	GCCTCTCTAACCCCTTTTACACCGGAGCGGGAGTA
	2109.86	AGACAACTATAAGGTTAGGTCCGGGTATATAACA							179.295	AACGTACACACACCATTATATTAAGGCTCACCGAA							2059.83	GACCCAAAATTAGCGGGGACACCGCAACCGACTAC							2698.38	GTAATAAATAAACAATAAGTATTATTTAGGCCCTG							3379.32	TAATGATGAGTGATCAGAATTACAAACGGGAAATT							356.952	GCCTCTCTAACCCCTTTTACACCGGGAAGTGAGTA
	2109.86	AGACAACTATAAGGTTAGGTCCGGGTATTTAACA							173.735	AACGTACACACACCATTATATTAAAAAGGTCCGAA							2059.83	GACCCAAAATTAGCGGGGACACCGCAACTGACTAC							2599.83	GTAATAAATAAACAATAAGTATTAAAGGTACCCTG							3379.32	TAATGATGAGTGATCAGAATTACAAATAGGAAATT							356.952	GCCTCTCTAACCCCTTTTACACCGGGATGTGAGTA
	2109.86	AGACAACTATAAGGTTAGGTCCGGGTCAATAACA							173.735	AACGTACACACACCATTATATTAAAAGGGTCCGAA							2059.83	GACCCAAAATTAGCGGGGACACCGCAATCGACTAC							2585.82	GTAATAAATAAACAATAAGTATTAGCGGGTCCCTG							3379.32	TAATGATGAGTGATCAGAATTACAAATGGGAAATT							356.098	GCCTCTCTAACCCCTTTTACACCGCTGAGTGAGTA
	2090.96	AGACAACTATAAGGTTAGGTCCGAGGCATTAACA							173.735	AACGTACACACACCATTATATTAAATAGGTCCGAA							2059.83	GACCCAAAATTAGCGGGGACACCGCACAAGACTAC							2585.82	GTAATAAATAAACAATAAGTATTAGTAGGACCCTG							3379.32	TAATGATGAGTGATCAGAATTACAACAAGGAAATT							356.098	GCCTCTCTAACCCCTTTTACACCGTCGAGCGAGTA
	2075.96	AGACAACTATAAGGTTAGGTCCGGAGAAGTAACA							173.735	AACGTACACACACCATTATATTAACGGGGACCGAA							2059.83	GACCCAAAATTAGCGGGGACACCGCACACGACTAC							2585.82	GTAATAAATAAACAATAAGTATTAGTAGGCCCCTG							3379.32	TAATGATGAGTGATCAGAATTACAACAGGGAAATT							352.958	GCCTCTCTAACCCCTTTTACACCGCAGGGGGAGTA
	2075.96	AGACAACTATAAGGTTAGGTCCGGCGGTGTAACA							173.735	AACGTACACACACCATTATATTAATTAGGTCCGAA							2059.83	GACCCAAAATTAGCGGGGACACCGCACCAGACTAC							2585.82	GTAATAAATAAACAATAAGTATTAGTAGGGCCCTG							3379.32	TAATGATGAGTGATCAGAATTACAACCAGGAAATT							351.322	GCCTCTCTAACCCCTTTTACACCGCGGAGAGAGTA
	2064.78	AGACAACTATAAGGTTAGGTCCGGGAGTCTAACA							173.735	AACGTACACACACCATTATATTAATTGGGTCCGAA							2059.83	GACCCAAAATTAGCGGGGACACCGCACCTGACTAC							2579.63	GTAATAAATAAACAATAAGTATTATTGAGGCCCTG							3379.32	TAATGATGAGTGATCAGAATTACAACTAGGAAATT							345.571	GCCTCTCTAACCCCTTTTACACCGAGCCAAGAGTA
	2064.78	AGACAACTATAAGGTTAGGTCCGGGGCGTTAACA							173.735	AACGTACACACACCATTATATTAAAGAGGACCGAA							2059.83	GACCCAAAATTAGCGGGGACACCGCACGCGACTAC							2579.63	GTAATAAATAAACAATAAGTATTAATAAGGCCCTG							3379.32	TAATGATGAGTGATCAGAATTACAACTGGGAAATT							345.571	GCCTCTCTAACCCCTTTTACACCGAGTATTGAGTA
	2064.78	AGACAACTATAAGGTTAGGTCCGGGAAGTTAACA							173.735	AACGTACACACACCATTATATTAATAGGGTCCGAA							2059.83	GACCCAAAATTAGCGGGGACACCGCACTCGACTAC							2579.63	GTAATAAATAAACAATAAGTATTAATAGGGCCCTG							3379.32	TAATGATGAGTGATCAGAATTACAAGAAGGAAATT							343.092	GCCTCTCTAACCCCTTTTACACCGGATTACGAGTA
	2064.78	AGACAACTATAAGGTTAGGTCCGGGGGGCTAACA							172.799	AACGTACACACACCATTATATTAAAGGTACCCGAA							2059.83	GACCCAAAATTAGCGGGGACACCGCACTTGACTAC							2574.21	GTAATAAATAAACAATAAGTATTAACAGGTCCCTG							3379.32	TAATGATGAGTGATCAGAATTACAAGTAGGAAATT							343.092	GCCTCTCTAACCCCTTTTACACCGGATTATGAGTA
	2059.83	AGACAACTATAAGGTTAGGTCCGAGAGGGTAACA							172.799	AACGTACACACACCATTATATTAAAGGTTCCCGAA							2059.83	GACCCAAAATTAGCGGGGACACCGCAGCCGACTAC							2485.42	GTAATAAATAAACAATAAGTATTAGAGGAACCCTG							3379.32	TAATGATGAGTGATCAGAATTACAATAAGGAAATT							341.244	GCCTCTCTAACCCCTTTTACACCGGGACGTGAGTA
	2059.83	AGACAACTATAAGGTTAGGTCCGCCGAGGTAACA							172.799	AACGTACACACACCATTATATTAAAGGTTTCCGAA							2059.83	GACCCAAAATTAGCGGGGACACCGCAGTCGACTAC							2485.42	GTAATAAATAAACAATAAGTATTAGAGGACCCCTG							3379.32	TAATGATGAGTGATCAGAATTACAATAGGGAAATT							341.244	GCCTCTCTAACCCCTTTTACACCGGGTGGTGAGTA
	2041.67	AGACAACTATAAGGTTAGGTCCGCGGGAGTAACA							171.405	AACGTACACACACCATTATATTAAGGCACCCCGAA							2059.83	GACCCAAAATTAGCGGGGACACCGCATCAGACTAC							2485.42	GTAATAAATAAACAATAAGTATTAGAGGATCCCTG							3379.32	TAATGATGAGTGATCAGAATTACAATCGGGAAATT							341.244	GCCTCTCTAACCCCTTTTACACCGTGAGGAGAGTA
	1998.94	AGACAACTATAAGGTTAGGTCCGAGGTCGTAACA							171.405	AACGTACACACACCATTATATTAAGGCCCTCCGAA							2059.83	GACCCAAAATTAGCGGGGACACCGCATCCGACTAC							2485.42	GTAATAAATAAACAATAAGTATTAGAGGCACCCTG							3379.32	TAATGATGAGTGATCAGAATTACAATTAGGAAATT							340.427	GCCTCTCTAACCCCTTTTACACCGGCGAGGGAGTA
	1998.94	AGACAACTATAAGGTTAGGTCCGAGGTGTTAACA							170.022	AACGTACACACACCATTATATTAAGAGGTCCCGAA							2059.83	GACCCAAAATTAGCGGGGACACCGCATCTGACTAC							2485.42	GTAATAAATAAACAATAAGTATTAGAGGCCCCCTG							3379.32	TAATGATGAGTGATCAGAATTACAATTGGGAAATT							333.651	GCCTCTCTAACCCCTTTTACACCGTGAGGCGAGTA
	1973.91	AGACAACTATAAGGTTAGGTCCGCGAGGTTAACA							169.106	AACGTACACACACCATTATATTAAGGTGCTCCGAA							2059.83	GACCCAAAATTAGCGGGGACACCGCATTCGACTAC							2485.42	GTAATAAATAAACAATAAGTATTAGAGGCGCCCTG							3379.32	TAATGATGAGTGATCAGAATTACACAAAGGAAATT							330.364	GCCTCTCTAACCCCTTTTACACCGAGCGAAGAGTA
	1969.19	AGACAACTATAAGGTTAGGTCCGGAACGGTAACA							166.989	AACGTACACACACCATTATATTAATGGGTACCGAA							2059.83	GACCCAAAATTAGCGGGGACACCGCATTTGACTAC							2485.42	GTAATAAATAAACAATAAGTATTAGAGGGACCCTG							3379.32	TAATGATGAGTGATCAGAATTACACAAGGGAAATT							327.993	GCCTCTCTAACCCCTTTTACACCGGACATTGAGTA
	1969.19	AGACAACTATAAGGTTAGGTCCGGACTGGTAACA							166.089	AACGTACACACACCATTATATTAAGGGAACCCGAA							2059.83	GACCCAAAATTAGCGGGGACACCGCCAAAGACTAC							2485.42	GTAATAAATAAACAATAAGTATTAGAGGGCCCCTG							3379.32	TAATGATGAGTGATCAGAATTACACACAGGAAATT							327.993	GCCTCTCTAACCCCTTTTACACCGGACCTTGAGTA
	1969.19	AGACAACTATAAGGTTAGGTCCGGATCGGTAACA							166.089	AACGTACACACACCATTATATTAAGGGACCCCGAA							2059.83	GACCCAAAATTAGCGGGGACACCGCCAACGACTAC							2485.42	GTAATAAATAAACAATAAGTATTAAAGGTGCCCTG							3379.32	TAATGATGAGTGATCAGAATTACACACGGGAAATT							326.227	GCCTCTCTAACCCCTTTTACACCGTGAGACGAGTA
	1969.19	AGACAACTATAAGGTTAGGTCCGGGGCGGTAACA							166.089	AACGTACACACACCATTATATTAAGGGCCCCCGAA							2059.83	GACCCAAAATTAGCGGGGACACCGCCACAGACTAC							2472.03	GTAATAAATAAACAATAAGTATTAGATGGTCCCTG							3379.32	TAATGATGAGTGATCAGAATTACACATGGGAAATT							326.227	GCCTCTCTAACCCCTTTTACACCGTGAGATGAGTA
	1969.19	AGACAACTATAAGGTTAGGTCCGGTCAGGTAACA							166.089	AACGTACACACACCATTATATTAAGGGCGCCCGAA							2059.83	GACCCAAAATTAGCGGGGACACCGCCACTGACTAC							2472.03	GTAATAAATAAACAATAAGTATTACAAGGGCCCTG							3379.32	TAATGATGAGTGATCAGAATTACACCAAGGAAATT							325.446	GCCTCTCTAACCCCTTTTACACCGAAGAGCGAGTA
	1910.98	AGACAACTATAAGGTTAGGTCCGGGGTTTTAACA							166.089	AACGTACACACACCATTATATTAAGGGCTCCCGAA							2059.83	GACCCAAAATTAGCGGGGACACCGCCATCGACTAC							2466.11	GTAATAAATAAACAATAAGTATTAAGCAGCCCCTG							3379.32	TAATGATGAGTGATCAGAATTACACCAGGGAAATT							325.446	GCCTCTCTAACCCCTTTTACACCGAAGAGTGAGTA
	1897.26	AGACAACTATAAGGTTAGGTCCGGGGGCATAACA							166.089	AACGTACACACACCATTATATTAAGGGTACCCGAA							2059.83	GACCCAAAATTAGCGGGGACACCGCCATTGACTAC							2466.11	GTAATAAATAAACAATAAGTATTACAAAGGCCCTG							3379.32	TAATGATGAGTGATCAGAATTACACCCAGGAAATT							315.825	GCCTCTCTAACCCCTTTTACACCGAGTAACGAGTA
	1897.26	AGACAACTATAAGGTTAGGTCCGGAGCGATAACA							166.089	AACGTACACACACCATTATATTAAGGGTCCCCGAA							2059.83	GACCCAAAATTAGCGGGGACACCGCCCAAGACTAC							2466.11	GTAATAAATAAACAATAAGTATTACACAGGCCCTG							3379.32	TAATGATGAGTGATCAGAATTACACCTAGGAAATT							315.825	GCCTCTCTAACCCCTTTTACACCGAGTAATGAGTA
	1887.05	AGACAACTATAAGGTTAGGTCCGGGAAAATAACA							166.089	AACGTACACACACCATTATATTAAGGGTGCCCGAA							2059.83	GACCCAAAATTAGCGGGGACACCGCCCTTGACTAC							2466.11	GTAATAAATAAACAATAAGTATTACATAGGCCCTG							3379.32	TAATGATGAGTGATCAGAATTACACCTGGGAAATT							315.825	GCCTCTCTAACCCCTTTTACACCGAGTACAGAGTA
	1887.05	AGACAACTATAAGGTTAGGTCCGGGAAATTAACA							166.089	AACGTACACACACCATTATATTAAGGGTTCCCGAA							2059.83	GACCCAAAATTAGCGGGGACACCGCCGTCGACTAC							2466.11	GTAATAAATAAACAATAAGTATTACATGGGCCCTG							3379.32	TAATGATGAGTGATCAGAATTACACTAAGGAAATT							315.825	GCCTCTCTAACCCCTTTTACACCGAGTCAAGAGTA
	1887.05	AGACAACTATAAGGTTAGGTCCGGGAACATAACA							166.089	AACGTACACACACCATTATATTAAGGGTTGCCGAA							2059.83	GACCCAAAATTAGCGGGGACACCGCCTAAGACTAC							2466.11	GTAATAAATAAACAATAAGTATTACCTGGGCCCTG							3379.32	TAATGATGAGTGATCAGAATTACACTAGGGAAATT							313.559	GCCTCTCTAACCCCTTTTACACCGGAGCTTGAGTA
	1887.05	AGACAACTATAAGGTTAGGTCCGGGAAGATAACA							166.089	AACGTACACACACCATTATATTAAGGTAAACCGAA							2059.83	GACCCAAAATTAGCGGGGACACCGCCTACGACTAC							2466.11	GTAATAAATAAACAATAAGTATTACGAAGGCCCTG							3379.32	TAATGATGAGTGATCAGAATTACACTTGGGAAATT							313.559	GCCTCTCTAACCCCTTTTACACCGATGGACGAGTA
	1887.05	AGACAACTATAAGGTTAGGTCCGGGAATATAACA							166.089	AACGTACACACACCATTATATTAAGGTACACCGAA							2059.83	GACCCAAAATTAGCGGGGACACCGCCTATGACTAC							2466.11	GTAATAAATAAACAATAAGTATTACGCAGGCCCTG							3379.32	TAATGATGAGTGATCAGAATTACAGAAAGGAAATT							313.559	GCCTCTCTAACCCCTTTTACACCGGTGGACGAGTA
	1887.05	AGACAACTATAAGGTTAGGTCCGGGACAATAACA							166.089	AACGTACACACACCATTATATTAAGGTATACCGAA							2059.83	GACCCAAAATTAGCGGGGACACCGCCTCAGACTAC							2466.11	GTAATAAATAAACAATAAGTATTACGGCGGCCCTG							3379.32	TAATGATGAGTGATCAGAATTACAGAAGGGAAATT							313.559	GCCTCTCTAACCCCTTTTACACCGGTGGCCGAGTA
	1887.05	AGACAACTATAAGGTTAGGTCCGGGATAATAACA							166.089	AACGTACACACACCATTATATTAAGGTTCACCGAA							2059.83	GACCCAAAATTAGCGGGGACACCGCCTCTGACTAC							2466.11	GTAATAAATAAACAATAAGTATTACGTAGGCCCTG							3379.32	TAATGATGAGTGATCAGAATTACAGACAGGAAATT							311.87	GCCTCTCTAACCCCTTTTACACCGCGAGGTGAGTA
	1887.05	AGACAACTATAAGGTTAGGTCCGGGATATTAACA							166.089	AACGTACACACACCATTATATTAAGGTTTACCGAA							2059.83	GACCCAAAATTAGCGGGGACACCGCCTGCGACTAC							2466.11	GTAATAAATAAACAATAAGTATTACGTGGGCCCTG							3379.32	TAATGATGAGTGATCAGAATTACAGACGGGAAATT							311.124	GCCTCTCTAACCCCTTTTACACCGACGAGTGAGTA
	1887.05	AGACAACTATAAGGTTAGGTCCGGGATGATAACA							165.343	AACGTACACACACCATTATATTAAGGGTATCCGAA							2059.83	GACCCAAAATTAGCGGGGACACCGCCTTCGACTAC							2466.11	GTAATAAATAAACAATAAGTATTACTTGGGCCCTG							3379.32	TAATGATGAGTGATCAGAATTACAGATAGGAAATT							308.381	GCCTCTCTAACCCCTTTTACACCGAAGGACGAGTA
	1887.05	AGACAACTATAAGGTTAGGTCCGGGATTATAACA							164.207	AACGTACACACACCATTATATTAAGGTAGCCCGAA							2059.83	GACCCAAAATTAGCGGGGACACCGCCTTTGACTAC							2460.93	GTAATAAATAAACAATAAGTATTAATAGGCCCCTG							3379.32	TAATGATGAGTGATCAGAATTACAGATGGGAAATT							306.031	GCCTCTCTAACCCCTTTTACACCGAGGCATGAGTA
	1887.05	AGACAACTATAAGGTTAGGTCCGGGATTTTAACA							163.862	AACGTACACACACCATTATATTAAGGCGGTCCGAA							2059.83	GACCCAAAATTAGCGGGGACACCGCGAACGACTAC							2400.41	GTAATAAATAAACAATAAGTATTAAGTAGCCCCTG							3379.32	TAATGATGAGTGATCAGAATTACAGCCAGGAAATT							306.031	GCCTCTCTAACCCCTTTTACACCGAGGCCTGAGTA
	1882.53	AGACAACTATAAGGTTAGGTCCGGGTGGGTAACA							163.862	AACGTACACACACCATTATATTAAGGTTTTCCGAA							2059.83	GACCCAAAATTAGCGGGGACACCGCGACCGACTAC							2376.04	GTAATAAATAAACAATAAGTATTAACGGTTCCCTG							3379.32	TAATGATGAGTGATCAGAATTACAGCTAGGAAATT							301.927	GCCTCTCTAACCCCTTTTACACCGAGATTTGAGTA
	1882.53	AGACAACTATAAGGTTAGGTCCGTTGGGGTAACA							162.736	AACGTACACACACCATTATATTAAAGGCCACCGAA							2059.83	GACCCAAAATTAGCGGGGACACCGCGACTGACTAC							2363.24	GTAATAAATAAACAATAAGTATTAAGTGGACCCTG							3379.32	TAATGATGAGTGATCAGAATTACAGCTGGGAAATT							301.927	GCCTCTCTAACCCCTTTTACACCGAGCGATGAGTA
	1843.4	AGACAACTATAAGGTTAGGTCCGGGTCATTAACA							162.736	AACGTACACACACCATTATATTAAAGGCCCCCGAA							2059.83	GACCCAAAATTAGCGGGGACACCGCGATCGACTAC							2363.24	GTAATAAATAAACAATAAGTATTAATCGGTCCCTG							3379.32	TAATGATGAGTGATCAGAATTACAGTAAGGAAATT							301.927	GCCTCTCTAACCCCTTTTACACCGAGTACCGAGTA
	1813.77	AGACAACTATAAGGTTAGGTCCGGTGGTATAACA							161.664	AACGTACACACACCATTATATTAAGGAGCGCCGAA							2059.83	GACCCAAAATTAGCGGGGACACCGCGCACGACTAC							2363.24	GTAATAAATAAACAATAAGTATTATATGGTCCCTG							3379.32	TAATGATGAGTGATCAGAATTACAGTAGGGAAATT							301.927	GCCTCTCTAACCCCTTTTACACCGAGTCACGAGTA
	1804	AGACAACTATAAGGTTAGGTCCGGGCGGATAACA							160.794	AACGTACACACACCATTATATTAAAGGTCCCCGAA							2059.83	GACCCAAAATTAGCGGGGACACCGCGCCTGACTAC							2363.24	GTAATAAATAAACAATAAGTATTATTCGGTCCCTG							3379.32	TAATGATGAGTGATCAGAATTACAGTCGGGAAATT							301.927	GCCTCTCTAACCCCTTTTACACCGAGTGACGAGTA
	1799.68	AGACAACTATAAGGTTAGGTCCGACCAGGTAACA							158.78	AACGTACACACACCATTATATTAAAGAGGGCCGAA							2059.83	GACCCAAAATTAGCGGGGACACCGCGCGCGACTAC							2357.59	GTAATAAATAAACAATAAGTATTAACTAGGCCCTG							3379.32	TAATGATGAGTGATCAGAATTACAGTTAGGAAATT							301.927	GCCTCTCTAACCCCTTTTACACCGAGTGATGAGTA
	1799.68	AGACAACTATAAGGTTAGGTCCGAGTAGGTAACA							158.78	AACGTACACACACCATTATATTAAGAAGGCCCGAA							2059.83	GACCCAAAATTAGCGGGGACACCGCGTACGACTAC							2357.59	GTAATAAATAAACAATAAGTATTAAGGTTTCCCTG							3379.32	TAATGATGAGTGATCAGAATTACAGTTGGGAAATT							301.475	GCCTCTCTAACCCCTTTTACACCGAGGCGGGAGTA
	1799.68	AGACAACTATAAGGTTAGGTCCGGACCGGTAACA							157.004	AACGTACACACACCATTATATTAAAAGGACCCGAA							2059.83	GACCCAAAATTAGCGGGGACACCGCGTCCGACTAC							2357.59	GTAATAAATAAACAATAAGTATTAATTAGGCCCTG							3379.32	TAATGATGAGTGATCAGAATTACATAAAGGAAATT							299.761	GCCTCTCTAACCCCTTTTACACCGGAAAAAGAGTA
	1746.48	AGACAACTATAAGGTTAGGTCCGAGGGTATAACA							156.981	AACGTACACACACCATTATATTAAGTGTGGCCGAA							2059.83	GACCCAAAATTAGCGGGGACACCGCGTCTGACTAC							2357.59	GTAATAAATAAACAATAAGTATTAATTGGGCCCTG							3379.32	TAATGATGAGTGATCAGAATTACATACAGGAAATT							299.761	GCCTCTCTAACCCCTTTTACACCGGAAAGTGAGTA
	1733.95	AGACAACTATAAGGTTAGGTCCGGAGTACTAACA							156.651	AACGTACACACACCATTATATTAAGGTACTCCGAA							2059.83	GACCCAAAATTAGCGGGGACACCGCGTTCGACTAC							2357.59	GTAATAAATAAACAATAAGTATTAAGGTCGCCCTG							3379.32	TAATGATGAGTGATCAGAATTACATACGGGAAATT							299.761	GCCTCTCTAACCCCTTTTACACCGGAACAAGAGTA
	1724.61	AGACAACTATAAGGTTAGGTCCGGGAATTTAACA							154.55	AACGTACACACACCATTATATTAAGGGGCGCCGAA							2059.83	GACCCAAAATTAGCGGGGACACCGTCACTGACTAC							2271.48	GTAATAAATAAACAATAAGTATTAGAGGTCCCCTG							3379.32	TAATGATGAGTGATCAGAATTACATATAGGAAATT							299.761	GCCTCTCTAACCCCTTTTACACCGGAACCAGAGTA
	1724.61	AGACAACTATAAGGTTAGGTCCGGGACGATAACA							151.793	AACGTACACACACCATTATATTAAGGTCGTCCGAA							2059.83	GACCCAAAATTAGCGGGGACACCGTCATCGACTAC							2259.24	GTAATAAATAAACAATAAGTATTACAAGGACCCTG							3379.32	TAATGATGAGTGATCAGAATTACATATGGGAAATT							299.761	GCCTCTCTAACCCCTTTTACACCGGAAGAAGAGTA
	1720.49	AGACAACTATAAGGTTAGGTCCGAGGAATTAACA							151.793	AACGTACACACACCATTATATTAACTGGGTCCGAA							2059.83	GACCCAAAATTAGCGGGGACACCGTCATTGACTAC							2259.24	GTAATAAATAAACAATAAGTATTACTGGGACCCTG							3379.32	TAATGATGAGTGATCAGAATTACATCCAGGAAATT							299.761	GCCTCTCTAACCCCTTTTACACCGGAAGCAGAGTA
	1720.49	AGACAACTATAAGGTTAGGTCCGGGGAAGTAACA							151.793	AACGTACACACACCATTATATTAAGGGCTTCCGAA							2050.58	GACCCAAAATTAGCGGGGACACCGACGACCACTAC							2259.24	GTAATAAATAAACAATAAGTATTATAAGGACCCTG							3379.32	TAATGATGAGTGATCAGAATTACATCTAGGAAATT							299.761	GCCTCTCTAACCCCTTTTACACCGGAATAAGAGTA
	1684.72	AGACAACTATAAGGTTAGGTCCGGGTAAGTAACA							151.429	AACGTACACACACCATTATATTAAGTGGGGCCGAA							2029.76	GACCCAAAATTAGCGGGGACACCGGCGGTCACTAC							2259.24	GTAATAAATAAACAATAAGTATTATACGGTCCCTG							3379.32	TAATGATGAGTGATCAGAATTACATGAAGGAAATT							299.761	GCCTCTCTAACCCCTTTTACACCGGAATCAGAGTA
	1684.72	AGACAACTATAAGGTTAGGTCCGGGTCAGTAACA							147.749	AACGTACACACACCATTATATTAAGGAGCTCCGAA							2029.76	GACCCAAAATTAGCGGGGACACCGGCGGTTACTAC							2259.24	GTAATAAATAAACAATAAGTATTATAGGGACCCTG							3379.32	TAATGATGAGTGATCAGAATTACATTAAGGAAATT							299.761	GCCTCTCTAACCCCTTTTACACCGGACAAAGAGTA
	1684.72	AGACAACTATAAGGTTAGGTCCGGGTGAGTAACA							147.749	AACGTACACACACCATTATATTAAGAAGGACCGAA							1998.94	GACCCAAAATTAGCGGGGACACCGAGCTACACTAC							2253.84	GTAATAAATAAACAATAAGTATTAAAGGGACCCTG							3379.32	TAATGATGAGTGATCAGAATTACATTAGGGAAATT							299.761	GCCTCTCTAACCCCTTTTACACCGGACACAGAGTA
	1669.63	AGACAACTATAAGGTTAGGTCCGAGGTCATAACA							145.899	AACGTACACACACCATTATATTAATAGGTACCGAA							1984.6	GACCCAAAATTAGCGGGGACACCGAGCGTTACTAC							2253.84	GTAATAAATAAACAATAAGTATTAGGCAGGCCCTG							3255.89	TAATGATGAGTGATCAGAATTACAGAGGCTAAATT							299.761	GCCTCTCTAACCCCTTTTACACCGGACCAAGAGTA
	1669.63	AGACAACTATAAGGTTAGGTCCGAGGCGATAACA							145.899	AACGTACACACACCATTATATTAATAGGTCCCGAA							1969.19	GACCCAAAATTAGCGGGGACACCGCCTGTGACTAC							2253.84	GTAATAAATAAACAATAAGTATTAACTGGGCCCTG							3238.36	TAATGATGAGTGATCAGAATTACAAACGGTAAATT							299.761	GCCTCTCTAACCCCTTTTACACCGGACCCAGAGTA
	1657.65	AGACAACTATAAGGTTAGGTCCGGGGCAATAACA							145.899	AACGTACACACACCATTATATTAATAGGTTCCGAA							1969.19	GACCCAAAATTAGCGGGGACACCGACGAGTACTAC							2253.84	GTAATAAATAAACAATAAGTATTAAGCCGGCCCTG							3238.36	TAATGATGAGTGATCAGAATTACACACGGTAAATT							299.761	GCCTCTCTAACCCCTTTTACACCGGACGAAGAGTA
	1648.72	AGACAACTATAAGGTTAGGTCCGGAGTGTTAACA							145.899	AACGTACACACACCATTATATTAAGAGGACCCGAA							1969.19	GACCCAAAATTAGCGGGGACACCGATTAGGACTAC							2253.84	GTAATAAATAAACAATAAGTATTACACGGGCCCTG							3230.61	TAATGATGAGTGATCAGAATTACAGGTTGGAAATT							299.761	GCCTCTCTAACCCCTTTTACACCGGACGCAGAGTA
	1648.72	AGACAACTATAAGGTTAGGTCCGGGAGCTTAACA							145.113	AACGTACACACACCATTATATTAAGCTGGTCCGAA							1969.19	GACCCAAAATTAGCGGGGACACCGATAAGGACTAC							2253.84	GTAATAAATAAACAATAAGTATTACGCGGGCCCTG							3230.61	TAATGATGAGTGATCAGAATTACACGAAGGAAATT							299.761	GCCTCTCTAACCCCTTTTACACCGGACTAAGAGTA
	1644.77	AGACAACTATAAGGTTAGGTCCGAATGGGTAACA							145.113	AACGTACACACACCATTATATTAAGGATCACCGAA							1969.19	GACCCAAAATTAGCGGGGACACCGATCAGGACTAC							2253.84	GTAATAAATAAACAATAAGTATTATAGAGCCCCTG							3230.61	TAATGATGAGTGATCAGAATTACACGTAGGAAATT							299.761	GCCTCTCTAACCCCTTTTACACCGGACTATGAGTA
	1644.77	AGACAACTATAAGGTTAGGTCCGCATGGGTAACA							145.113	AACGTACACACACCATTATATTAAGGGATCCCGAA							1969.19	GACCCAAAATTAGCGGGGACACCGCCGAGCACTAC							2253.84	GTAATAAATAAACAATAAGTATTATGCGGGCCCTG							3230.61	TAATGATGAGTGATCAGAATTACATCAAGGAAATT							299.761	GCCTCTCTAACCCCTTTTACACCGGACTCAGAGTA
	1644.77	AGACAACTATAAGGTTAGGTCCGGTTGGGTAACA							145.113	AACGTACACACACCATTATATTAAGGTTGACCGAA							1966.82	GACCCAAAATTAGCGGGGACACCGAGCGTCACTAC							2253.84	GTAATAAATAAACAATAAGTATTATTGAGCCCCTG							3230.61	TAATGATGAGTGATCAGAATTACATCAGGGAAATT							299.761	GCCTCTCTAACCCCTTTTACACCGGACTCTGAGTA
	1630.27	AGACAACTATAAGGTTAGGTCCGTCGGAGTAACA							145.113	AACGTACACACACCATTATATTAAGTTGGCCCGAA							1951.83	GACCCAAAATTAGCGGGGACACCGAAGGACACTAC							2233.97	GTAATAAATAAACAATAAGTATTATAGGAACCCTG							3202.13	TAATGATGAGTGATCAGAATTACAGTGGAGAAATT							299.761	GCCTCTCTAACCCCTTTTACACCGGACTGTGAGTA
	1610.58	AGACAACTATAAGGTTAGGTCCGGGTACGTAACA							144.765	AACGTACACACACCATTATATTAAGAGGGGCCGAA							1929.99	GACCCAAAATTAGCGGGGACACCGCGAGCCACTAC							2171.52	GTAATAAATAAACAATAAGTATTATAGGCACCCTG							3112.61	TAATGATGAGTGATCAGAATTACAAAGGTAAAATT							299.761	GCCTCTCTAACCCCTTTTACACCGGATAAAGAGTA
	1584.7	AGACAACTATAAGGTTAGGTCCGGAGTTATAACA							143.167	AACGTACACACACCATTATATTAAGGGAATCCGAA							1929.99	GACCCAAAATTAGCGGGGACACCGCGAGCTACTAC							2159.82	GTAATAAATAAACAATAAGTATTAAGCGGACCCTG							3112.61	TAATGATGAGTGATCAGAATTACAAAGGTTAAATT							299.761	GCCTCTCTAACCCCTTTTACACCGGATACAGAGTA
	1584.7	AGACAACTATAAGGTTAGGTCCGGAGTTTTAACA							141.247	AACGTACACACACCATTATATTAAGGGGCTCCGAA							1928.25	GACCCAAAATTAGCGGGGACACCGGGTCGAACTAC							2159.82	GTAATAAATAAACAATAAGTATTACAAGGCCCCTG							3112.61	TAATGATGAGTGATCAGAATTACAAGGGTAAAATT							299.761	GCCTCTCTAACCCCTTTTACACCGGATCAAGAGTA
	1576.16	AGACAACTATAAGGTTAGGTCCGTGAGGTTAACA							140.909	AACGTACACACACCATTATATTAAAGGGCTCCGAA							1912.7	GACCCAAAATTAGCGGGGACACCGCAAGGTACTAC							2159.82	GTAATAAATAAACAATAAGTATTACTAGGCCCCTG							3112.61	TAATGATGAGTGATCAGAATTACAAGGGTTAAATT							299.761	GCCTCTCTAACCCCTTTTACACCGGATCCAGAGTA
	1576.16	AGACAACTATAAGGTTAGGTCCGGTGGGTTAACA							138.727	AACGTACACACACCATTATATTAACGAGGCCCGAA							1897.26	GACCCAAAATTAGCGGGGACACCGGAAGTCACTAC							2159.82	GTAATAAATAAACAATAAGTATTACTGGGCCCCTG							3112.61	TAATGATGAGTGATCAGAATTACACAGGTAAAATT							299.761	GCCTCTCTAACCCCTTTTACACCGGATGAAGAGTA
	1539.71	AGACAACTATAAGGTTAGGTCCGGGTTAATAACA							138.727	AACGTACACACACCATTATATTAAGGTGCGCCGAA							1897.26	GACCCAAAATTAGCGGGGACACCGGTCGTTACTAC							2154.65	GTAATAAATAAACAATAAGTATTAGGGAGACCCTG							3112.61	TAATGATGAGTGATCAGAATTACACAGGTTAAATT							299.761	GCCTCTCTAACCCCTTTTACACCGGATGCAGAGTA
	1539.71	AGACAACTATAAGGTTAGGTCCGGGTTATTAACA							138.395	AACGTACACACACCATTATATTAAAGGACGCCGAA							1887.05	GACCCAAAATTAGCGGGGACACCGGGATATACTAC							2154.65	GTAATAAATAAACAATAAGTATTAGGGAGCCCCTG							3112.61	TAATGATGAGTGATCAGAATTACATGGGTTAAATT							299.761	GCCTCTCTAACCCCTTTTACACCGGATTAAGAGTA
	1539.71	AGACAACTATAAGGTTAGGTCCGGGTTCATAACA							138.395	AACGTACACACACCATTATATTAAAGGATGCCGAA							1882.53	GACCCAAAATTAGCGGGGACACCGCATAAGACTAC							2154.65	GTAATAAATAAACAATAAGTATTAGGGAGTCCCTG							3095.85	TAATGATGAGTGATCAGAATTACAGTGGGTAAATT							299.761	GCCTCTCTAACCCCTTTTACACCGGATTCAGAGTA
	1539.71	AGACAACTATAAGGTTAGGTCCGGGTTTATAACA							138.395	AACGTACACACACCATTATATTAAAGGGCGCCGAA							1882.53	GACCCAAAATTAGCGGGGACACCGCATACGACTAC							2150.12	GTAATAAATAAACAATAAGTATTAGCAGGACCCTG							3095.85	TAATGATGAGTGATCAGAATTACAGGCGGCAAATT							299.761	GCCTCTCTAACCCCTTTTACACCGGAGATGGAGTA
	1539.71	AGACAACTATAAGGTTAGGTCCGGGTTTTTAACA							138.395	AACGTACACACACCATTATATTAAAGGGTGCCGAA							1882.53	GACCCAAAATTAGCGGGGACACCGCATATGACTAC							2150.12	GTAATAAATAAACAATAAGTATTAGCAGGCCCCTG							3088.44	TAATGATGAGTGATCAGAATTACACTTAGGAAATT							299.761	GCCTCTCTAACCCCTTTTACACCGGAGCTGGAGTA
	1525.91	AGACAACTATAAGGTTAGGTCCGAGGTTCTAACA							138.395	AACGTACACACACCATTATATTAATGGAGTCCGAA							1882.53	GACCCAAAATTAGCGGGGACACCGAGGATGACTAC							2150.12	GTAATAAATAAACAATAAGTATTAGCAGGGCCCTG							3060.76	TAATGATGAGTGATCAGAATTACACGGTGGAAATT							299.761	GCCTCTCTAACCCCTTTTACACCGGAGTTTGAGTA
	1525.91	AGACAACTATAAGGTTAGGTCCGAGGCGTTAACA							138.395	AACGTACACACACCATTATATTAAGAGAGGCCGAA							1868.45	GACCCAAAATTAGCGGGGACACCGGGTTCGACTAC							2075.96	GTAATAAATAAACAATAAGTATTAACGGTACCCTG							2975.64	TAATGATGAGTGATCAGAATTACATGGGTAAAATT							298.146	GCCTCTCTAACCCCTTTTACACCGGGGGGTGAGTA
	1525.91	AGACAACTATAAGGTTAGGTCCGAGGGATTAACA							137.484	AACGTACACACACCATTATATTAAGGCGGACCGAA							1843.4	GACCCAAAATTAGCGGGGACACCGGGTCCTACTAC							2075.96	GTAATAAATAAACAATAAGTATTAACGGTGCCCTG							2959.61	TAATGATGAGTGATCAGAATTACAGGAAAAAAATT							297.432	GCCTCTCTAACCCCTTTTACACCGTGGCGGGAGTA
	1525.91	AGACAACTATAAGGTTAGGTCCGGGGTCGTAACA							136.866	AACGTACACACACCATTATATTAAGGCATACCGAA							1824.15	GACCCAAAATTAGCGGGGACACCGTTTCGGACTAC							2075.96	GTAATAAATAAACAATAAGTATTAATGGTACCCTG							2959.61	TAATGATGAGTGATCAGAATTACAGGAAAGAAATT							297.432	GCCTCTCTAACCCCTTTTACACCGTTGAGCGAGTA
	1514.96	AGACAACTATAAGGTTAGGTCCGAAGGTATAACA							135.031	AACGTACACACACCATTATATTAAGGTGCACCGAA							1824.15	GACCCAAAATTAGCGGGGACACCGCACTAGACTAC							2075.96	GTAATAAATAAACAATAAGTATTACCGGTACCCTG							2959.61	TAATGATGAGTGATCAGAATTACAGGAAATAAATT							297.432	GCCTCTCTAACCCCTTTTACACCGTTGAGTGAGTA
	1514.96	AGACAACTATAAGGTTAGGTCCGCAGGTATAACA							134.103	AACGTACACACACCATTATATTAAAGGCCTCCGAA							1824.15	GACCCAAAATTAGCGGGGACACCGCCCTAGACTAC							2075.96	GTAATAAATAAACAATAAGTATTACCGGTGCCCTG							2959.61	TAATGATGAGTGATCAGAATTACAGGAACAAAATT							292.563	GCCTCTCTAACCCCTTTTACACCGAGGTGAGAGTA
	1506.8	AGACAACTATAAGGTTAGGTCCGGGAAAGTAACA							132.622	AACGTACACACACCATTATATTAAGGCGTGCCGAA							1824.15	GACCCAAAATTAGCGGGGACACCGACACGGACTAC							2075.96	GTAATAAATAAACAATAAGTATTATAGGCCCCCTG							2959.61	TAATGATGAGTGATCAGAATTACAGGAACCAAATT							288.64	GCCTCTCTAACCCCTTTTACACCGAGATAAGAGTA
	1506.8	AGACAACTATAAGGTTAGGTCCGGGACAGTAACA							132.622	AACGTACACACACCATTATATTAAGGCTCGCCGAA							1824.15	GACCCAAAATTAGCGGGGACACCGACCCGGACTAC							2064.78	GTAATAAATAAACAATAAGTATTAGAAGGACCCTG							2959.61	TAATGATGAGTGATCAGAATTACAGGAACGAAATT							288.64	GCCTCTCTAACCCCTTTTACACCGAGTCATGAGTA
	1506.8	AGACAACTATAAGGTTAGGTCCGACGGGTTAACA							132.622	AACGTACACACACCATTATATTAAGGCTTGCCGAA							1824.15	GACCCAAAATTAGCGGGGACACCGTAACGGACTAC							2064.78	GTAATAAATAAACAATAAGTATTAGAAGGGCCCTG							2959.61	TAATGATGAGTGATCAGAATTACAGGAACTAAATT							288.64	GCCTCTCTAACCCCTTTTACACCGAGTCGTGAGTA
	1506.8	AGACAACTATAAGGTTAGGTCCGATGGGTTAACA							132.622	AACGTACACACACCATTATATTAAGGGCACCCGAA							1824.15	GACCCAAAATTAGCGGGGACACCGTACCGGACTAC							2059.83	GTAATAAATAAACAATAAGTATTATGGCGGCCCTG							2959.61	TAATGATGAGTGATCAGAATTACAGGAAGAAAATT							288.64	GCCTCTCTAACCCCTTTTACACCGAGGCGTGAGTA
	1506.8	AGACAACTATAAGGTTAGGTCCGCAGGGTTAACA							132.622	AACGTACACACACCATTATATTAAGGTCCACCGAA							1824.15	GACCCAAAATTAGCGGGGACACCGTATCGGACTAC							2059.83	GTAATAAATAAACAATAAGTATTAAAGAGACCCTG							2959.61	TAATGATGAGTGATCAGAATTACAGGAATAAAATT							286.569	GCCTCTCTAACCCCTTTTACACCGGACAACGAGTA
	1506.8	AGACAACTATAAGGTTAGGTCCGCTGGGTTAACA							132.622	AACGTACACACACCATTATATTAAGGTCCCCCGAA							1824.15	GACCCAAAATTAGCGGGGACACCGTCACGGACTAC							2059.83	GTAATAAATAAACAATAAGTATTAATGAGACCCTG							2959.61	TAATGATGAGTGATCAGAATTACAGGAATCAAATT							286.569	GCCTCTCTAACCCCTTTTACACCGGAGAAGGAGTA
	1506.8	AGACAACTATAAGGTTAGGTCCGGCGGGTTAACA							132.622	AACGTACACACACCATTATATTAAGGTCCTCCGAA							1824.15	GACCCAAAATTAGCGGGGACACCGTCGCGGACTAC							2041.67	GTAATAAATAAACAATAAGTATTACCGGAGCCCTG							2959.61	TAATGATGAGTGATCAGAATTACAGGAATGAAATT							286.569	GCCTCTCTAACCCCTTTTACACCGGATCGTGAGTA
	1506.8	AGACAACTATAAGGTTAGGTCCGTAGGGTTAACA							132.622	AACGTACACACACCATTATATTAAGGTTAACCGAA							1824.15	GACCCAAAATTAGCGGGGACACCGACTCGGACTAC							1973.91	GTAATAAATAAACAATAAGTATTAAAAGGGCCCTG							2959.61	TAATGATGAGTGATCAGAATTACAGGAATTAAATT							284.343	GCCTCTCTAACCCCTTTTACACCGAGCAGGGAGTA
	1506.8	AGACAACTATAAGGTTAGGTCCGTCGGGTTAACA							132.622	AACGTACACACACCATTATATTAAGGTTACCCGAA							1813.77	GACCCAAAATTAGCGGGGACACCGAGCGTAACTAC							1973.91	GTAATAAATAAACAATAAGTATTACTGGGTCCCTG							2959.61	TAATGATGAGTGATCAGAATTACAGGACAAAAATT							284.343	GCCTCTCTAACCCCTTTTACACCGAGTAGGGAGTA
	1503.2	AGACAACTATAAGGTTAGGTCCGAGACGGTAACA							132.622	AACGTACACACACCATTATATTAAGGTTATCCGAA							1804	GACCCAAAATTAGCGGGGACACCGTCAAGTACTAC							1973.91	GTAATAAATAAACAATAAGTATTAGGAGAACCCTG							2959.61	TAATGATGAGTGATCAGAATTACAGGACACAAATT							284.343	GCCTCTCTAACCCCTTTTACACCGTGGAAAGAGTA
	1503.2	AGACAACTATAAGGTTAGGTCCGGATTGGTAACA							132.622	AACGTACACACACCATTATATTAATGGGGCCCGAA							1804	GACCCAAAATTAGCGGGGACACCGTCACGTACTAC							1973.91	GTAATAAATAAACAATAAGTATTAGGAGACCCCTG							2959.61	TAATGATGAGTGATCAGAATTACAGGACAGAAATT							284.343	GCCTCTCTAACCCCTTTTACACCGTGGACAGAGTA
	1503.2	AGACAACTATAAGGTTAGGTCCGGGGAGTTAACA							132.622	AACGTACACACACCATTATATTAACGAGGGCCGAA							1804	GACCCAAAATTAGCGGGGACACCGTCCAGTACTAC							1973.91	GTAATAAATAAACAATAAGTATTAGGAGAGCCCTG							2959.61	TAATGATGAGTGATCAGAATTACAGGACATAAATT							284.343	GCCTCTCTAACCCCTTTTACACCGAGCAGTGAGTA
	1471.95	AGACAACTATAAGGTTAGGTCCGGGTAACTAACA							132.304	AACGTACACACACCATTATATTAAAGGTGCCCGAA							1804	GACCCAAAATTAGCGGGGACACCGTCTTGTACTAC							1973.91	GTAATAAATAAACAATAAGTATTAGGAGATCCCTG							2959.61	TAATGATGAGTGATCAGAATTACAGGACCAAAATT							284.343	GCCTCTCTAACCCCTTTTACACCGAGTAGTGAGTA
	1471.95	AGACAACTATAAGGTTAGGTCCGGGTCACTAACA							132.026	AACGTACACACACCATTATATTAAGGGCGTCCGAA							1804	GACCCAAAATTAGCGGGGACACCGGAAGGTACTAC							1973.91	GTAATAAATAAACAATAAGTATTAGGAGCACCCTG							2959.61	TAATGATGAGTGATCAGAATTACAGGACCCAAATT							275.938	GCCTCTCTAACCCCTTTTACACCGAGGTGTGAGTA
	1471.95	AGACAACTATAAGGTTAGGTCCGGGTTACTAACA							131.434	AACGTACACACACCATTATATTAAGGCATGCCGAA							1804	GACCCAAAATTAGCGGGGACACCGGACGGTACTAC							1973.91	GTAATAAATAAACAATAAGTATTAGGAGCCCCCTG							2959.61	TAATGATGAGTGATCAGAATTACAGGACCTAAATT							275.938	GCCTCTCTAACCCCTTTTACACCGAGGTTCGAGTA
	1458.76	AGACAACTATAAGGTTAGGTCCGGGGTACTAACA							128.393	AACGTACACACACCATTATATTAAAGGTTACCGAA							1799.68	GACCCAAAATTAGCGGGGACACCGCGGAGGACTAC							1973.91	GTAATAAATAAACAATAAGTATTAGGAGCGCCCTG							2959.61	TAATGATGAGTGATCAGAATTACAGGACGAAAATT							273.958	GCCTCTCTAACCCCTTTTACACCGACGGAAGAGTA
	1458.76	AGACAACTATAAGGTTAGGTCCGAGGCTTTAACA							127.472	AACGTACACACACCATTATATTAATGGGTCCCGAA							1795.9	GACCCAAAATTAGCGGGGACACCGACCGGAACTAC							1973.91	GTAATAAATAAACAATAAGTATTAGGAGTACCCTG							2959.61	TAATGATGAGTGATCAGAATTACAGGACTAAAATT							273.958	GCCTCTCTAACCCCTTTTACACCGGAACCCGAGTA
	1448.29	AGACAACTATAAGGTTAGGTCCGACGGTATAACA							126.786	AACGTACACACACCATTATATTAAGGGGAGCCGAA							1789.45	GACCCAAAATTAGCGGGGACACCGGGGGACACTAC							1973.91	GTAATAAATAAACAATAAGTATTAGGAGTCCCCTG							2959.61	TAATGATGAGTGATCAGAATTACAGGACTCAAATT							273.958	GCCTCTCTAACCCCTTTTACACCGGAATCCGAGTA
	1448.29	AGACAACTATAAGGTTAGGTCCGGTGGTGTAACA							126.786	AACGTACACACACCATTATATTAAGGTGTTCCGAA							1789.45	GACCCAAAATTAGCGGGGACACCGGAGGACACTAC							1973.91	GTAATAAATAAACAATAAGTATTAGGAGTGCCCTG							2959.61	TAATGATGAGTGATCAGAATTACAGGACTGAAATT							273.958	GCCTCTCTAACCCCTTTTACACCGGACACCGAGTA
	1448.29	AGACAACTATAAGGTTAGGTCCGGGGCATTAACA							126.786	AACGTACACACACCATTATATTAATGAGGCCCGAA							1783.56	GACCCAAAATTAGCGGGGACACCGACGACGACTAC							1973.91	GTAATAAATAAACAATAAGTATTAGGAGTTCCCTG							2959.61	TAATGATGAGTGATCAGAATTACAGGACTTAAATT							273.958	GCCTCTCTAACCCCTTTTACACCGGACCCCGAGTA
	1448.29	AGACAACTATAAGGTTAGGTCCGGGGCGATAACA							126.786	AACGTACACACACCATTATATTAAGGGTCACCGAA							1781.41	GACCCAAAATTAGCGGGGACACCGCAGGTAACTAC							1973.91	GTAATAAATAAACAATAAGTATTATGCGGTCCCTG							2959.61	TAATGATGAGTGATCAGAATTACAGGATAAAAATT							273.958	GCCTCTCTAACCCCTTTTACACCGGATACCGAGTA
	1437.04	AGACAACTATAAGGTTAGGTCCGAATAGGTAACA							126.482	AACGTACACACACCATTATATTAAGGGAGACCGAA							1771.82	GACCCAAAATTAGCGGGGACACCGCGAGGGACTAC							1969.19	GTAATAAATAAACAATAAGTATTAAACAGGCCCTG							2959.61	TAATGATGAGTGATCAGAATTACAGGATACAAATT							273.958	GCCTCTCTAACCCCTTTTACACCGGATCCCGAGTA
	1437.04	AGACAACTATAAGGTTAGGTCCGCATAGGTAACA							126.482	AACGTACACACACCATTATATTAAAGTGGGCCGAA							1771.82	GACCCAAAATTAGCGGGGACACCGTGAGGGACTAC							1969.19	GTAATAAATAAACAATAAGTATTAAACGGGCCCTG							2959.61	TAATGATGAGTGATCAGAATTACAGGATAGAAATT							273.958	GCCTCTCTAACCCCTTTTACACCGGATGCCGAGTA
	1437.04	AGACAACTATAAGGTTAGGTCCGCCCAGGTAACA							126.482	AACGTACACACACCATTATATTAACGGAGACCGAA							1771.82	GACCCAAAATTAGCGGGGACACCGCGAGCGACTAC							1969.19	GTAATAAATAAACAATAAGTATTAAATAGGCCCTG							2959.61	TAATGATGAGTGATCAGAATTACAGGATATAAATT							273.958	GCCTCTCTAACCCCTTTTACACCGGATTCCGAGTA
	1437.04	AGACAACTATAAGGTTAGGTCCGCGTGGGTAACA							126.482	AACGTACACACACCATTATATTAAGGCTGGCCGAA							1762.28	GACCCAAAATTAGCGGGGACACCGGGTTATACTAC							1969.19	GTAATAAATAAACAATAAGTATTAAATGGGCCCTG							2959.61	TAATGATGAGTGATCAGAATTACAGGATCTAAATT							272.482	GCCTCTCTAACCCCTTTTACACCGGAAGGCGAGTA
	1424.38	AGACAACTATAAGGTTAGGTCCGCTGGAGTAACA							125.085	AACGTACACACACCATTATATTAAGGTATTCCGAA							1759.64	GACCCAAAATTAGCGGGGACACCGTACAAGACTAC							1969.19	GTAATAAATAAACAATAAGTATTAAGCAACCCCTG							2959.61	TAATGATGAGTGATCAGAATTACAGGATGTAAATT							272.482	GCCTCTCTAACCCCTTTTACACCGGGAGAGGAGTA
	1422.46	AGACAACTATAAGGTTAGGTCCGGTAAAATAACA							124.226	AACGTACACACACCATTATATTAAGAGACCCCGAA							1759.64	GACCCAAAATTAGCGGGGACACCGTACACGACTAC							1969.19	GTAATAAATAAACAATAAGTATTAAGCCCCCCCTG							2959.61	TAATGATGAGTGATCAGAATTACAGGATTAAAATT							271.83	GCCTCTCTAACCCCTTTTACACCGGGGAGGGAGTA
	1422.46	AGACAACTATAAGGTTAGGTCCGGTAAATTAACA							124.226	AACGTACACACACCATTATATTAAGAGACTCCGAA							1759.64	GACCCAAAATTAGCGGGGACACCGTACCAGACTAC							1969.19	GTAATAAATAAACAATAAGTATTAGGTAGGCCCTG							2959.61	TAATGATGAGTGATCAGAATTACAGGATTGAAATT							271.83	GCCTCTCTAACCCCTTTTACACCGACGAATGAGTA
	1422.46	AGACAACTATAAGGTTAGGTCCGGTAACATAACA							124.226	AACGTACACACACCATTATATTAAGTGAACCCGAA							1759.64	GACCCAAAATTAGCGGGGACACCGTACTCGACTAC							1969.19	GTAATAAATAAACAATAAGTATTACCGAGTCCCTG							2959.61	TAATGATGAGTGATCAGAATTACAACTGGTAAATT							271.83	GCCTCTCTAACCCCTTTTACACCGACGACTGAGTA
	1422.46	AGACAACTATAAGGTTAGGTCCGGTAAGATAACA							124.226	AACGTACACACACCATTATATTAAGTGACCCCGAA							1746.48	GACCCAAAATTAGCGGGGACACCGAGCCCAACTAC							1969.19	GTAATAAATAAACAATAAGTATTACCTAGGCCCTG							2959.61	TAATGATGAGTGATCAGAATTACAGGGGACAAATT							271.83	GCCTCTCTAACCCCTTTTACACCGAGTGGGGAGTA
	1422.46	AGACAACTATAAGGTTAGGTCCGGTAATATAACA							124.076	AACGTACACACACCATTATATTAAGAGGTGCCGAA							1746.48	GACCCAAAATTAGCGGGGACACCGAGCCTCACTAC							1969.19	GTAATAAATAAACAATAAGTATTACTAAGGCCCTG							2952.53	TAATGATGAGTGATCAGAATTACAAGGGAAAAATT							271.83	GCCTCTCTAACCCCTTTTACACCGATGAATGAGTA
	1422.46	AGACAACTATAAGGTTAGGTCCGGTACAATAACA							121.206	AACGTACACACACCATTATATTAAGGTACGCCGAA							1746.48	GACCCAAAATTAGCGGGGACACCGAGCTCCACTAC							1969.19	GTAATAAATAAACAATAAGTATTAGCGAGACCCTG							2952.53	TAATGATGAGTGATCAGAATTACAAGGGACAAATT							271.83	GCCTCTCTAACCCCTTTTACACCGATGACTGAGTA
	1422.46	AGACAACTATAAGGTTAGGTCCGGTACATTAACA							121.206	AACGTACACACACCATTATATTAAGTGGGCCCGAA							1733.95	GACCCAAAATTAGCGGGGACACCGCAGGTCACTAC							1969.19	GTAATAAATAAACAATAAGTATTAGCGAGCCCCTG							2952.53	TAATGATGAGTGATCAGAATTACAAGGGATAAATT							271.83	GCCTCTCTAACCCCTTTTACACCGATGATTGAGTA
	1422.46	AGACAACTATAAGGTTAGGTCCGGTACGATAACA							120.916	AACGTACACACACCATTATATTAAAGGCCGCCGAA							1733.95	GACCCAAAATTAGCGGGGACACCGAGTGTGACTAC							1969.19	GTAATAAATAAACAATAAGTATTAGCGAGTCCCTG							2952.53	TAATGATGAGTGATCAGAATTACAAGGGCGAAATT							271.83	GCCTCTCTAACCCCTTTTACACCGCCGAATGAGTA
	1422.46	AGACAACTATAAGGTTAGGTCCGGTACTATAACA							120.916	AACGTACACACACCATTATATTAAAGGTGACCGAA							1728.5	GACCCAAAATTAGCGGGGACACCGTAAGGGACTAC							1969.19	GTAATAAATAAACAATAAGTATTAGTGAGACCCTG							2952.53	TAATGATGAGTGATCAGAATTACAAGGATCAAATT							271.83	GCCTCTCTAACCCCTTTTACACCGTCGAATGAGTA
	1422.46	AGACAACTATAAGGTTAGGTCCGGTACTTTAACA							119.581	AACGTACACACACCATTATATTAAGGCCTTCCGAA							1724.61	GACCCAAAATTAGCGGGGACACCGAACAGTACTAC							1969.19	GTAATAAATAAACAATAAGTATTAGTGAGCCCCTG							2952.53	TAATGATGAGTGATCAGAATTACAAGTGGGAAATT							269.434	GCCTCTCTAACCCCTTTTACACCGCCGGGGGAGTA
	1422.46	AGACAACTATAAGGTTAGGTCCGGTATAATAACA							119.044	AACGTACACACACCATTATATTAAAGAGTCCCGAA							1724.61	GACCCAAAATTAGCGGGGACACCGAACCGTACTAC							1969.19	GTAATAAATAAACAATAAGTATTAGTGAGTCCCTG							2952.53	TAATGATGAGTGATCAGAATTACAATCAGGAAATT							269.434	GCCTCTCTAACCCCTTTTACACCGTCGGGGGAGTA
	1422.46	AGACAACTATAAGGTTAGGTCCGGTATATTAACA							119.044	AACGTACACACACCATTATATTAACGAGCCCCGAA							1724.61	GACCCAAAATTAGCGGGGACACCGAACTGTACTAC							1951.83	GTAATAAATAAACAATAAGTATTACAGGAACCCTG							2952.53	TAATGATGAGTGATCAGAATTACACATAGGAAATT							269.434	GCCTCTCTAACCCCTTTTACACCGTAAGGAGAGTA
	1422.46	AGACAACTATAAGGTTAGGTCCGGTATCATAACA							119.044	AACGTACACACACCATTATATTAACGAGTACCGAA							1724.61	GACCCAAAATTAGCGGGGACACCGACACGTACTAC							1951.83	GTAATAAATAAACAATAAGTATTACAGGACCCCTG							2952.53	TAATGATGAGTGATCAGAATTACAGCAAGGAAATT							267.38	GCCTCTCTAACCCCTTTTACACCGAGGCAAGAGTA
	1422.46	AGACAACTATAAGGTTAGGTCCGGTATGATAACA							119.044	AACGTACACACACCATTATATTAACGAGTCCCGAA							1724.61	GACCCAAAATTAGCGGGGACACCGACCAGTACTAC							1951.83	GTAATAAATAAACAATAAGTATTACAGGATCCCTG							2948.97	TAATGATGAGTGATCAGAATTACATAGGTAAAATT							267.38	GCCTCTCTAACCCCTTTTACACCGAGGCCAGAGTA
	1422.46	AGACAACTATAAGGTTAGGTCCGGTATTATAACA							119.044	AACGTACACACACCATTATATTAACGAGTTCCGAA							1724.61	GACCCAAAATTAGCGGGGACACCGACTTGTACTAC							1897.26	GTAATAAATAAACAATAAGTATTACTGGTACCCTG							2948.97	TAATGATGAGTGATCAGAATTACATAGGTTAAATT							263.795	GCCTCTCTAACCCCTTTTACACCGAGATCCGAGTA
	1422.46	AGACAACTATAAGGTTAGGTCCGGTATTTTAACA							119.044	AACGTACACACACCATTATATTAATAAGGCCCGAA							1724.61	GACCCAAAATTAGCGGGGACACCGGAGTGTACTAC							1887.05	GTAATAAATAAACAATAAGTATTAAAAGGACCCTG							2933.09	TAATGATGAGTGATCAGAATTACAGGATCCAAATT							263.795	GCCTCTCTAACCCCTTTTACACCGAGGTCGGAGTA
	1422.46	AGACAACTATAAGGTTAGGTCCGGTGAATTAACA							119.044	AACGTACACACACCATTATATTAATGAGACCCGAA							1724.61	GACCCAAAATTAGCGGGGACACCGTCTCGTACTAC							1887.05	GTAATAAATAAACAATAAGTATTAATAGGACCCTG							2926.5	TAATGATGAGTGATCAGAATTACAGCGGAGAAATT							263.795	GCCTCTCTAACCCCTTTTACACCGAGTGCCGAGTA
	1422.46	AGACAACTATAAGGTTAGGTCCGGTGAGATAACA							119.044	AACGTACACACACCATTATATTAATGAGCCCCGAA							1724.61	GACCCAAAATTAGCGGGGACACCGGGATGTACTAC							1887.05	GTAATAAATAAACAATAAGTATTAATGGGACCCTG							2844.69	TAATGATGAGTGATCAGAATTACAAAGGTGAAATT							261.902	GCCTCTCTAACCCCTTTTACACCGAGTGTCGAGTA
	1422.46	AGACAACTATAAGGTTAGGTCCGGTGTAATAACA							119.044	AACGTACACACACCATTATATTAATGAGTACCGAA							1724.61	GACCCAAAATTAGCGGGGACACCGGGGTGTACTAC							1887.05	GTAATAAATAAACAATAAGTATTACGGGGACCCTG							2844.69	TAATGATGAGTGATCAGAATTACAAGGGTGAAATT							261.902	GCCTCTCTAACCCCTTTTACACCGGAGATAGAGTA
	1422.46	AGACAACTATAAGGTTAGGTCCGGTGTATTAACA							119.044	AACGTACACACACCATTATATTAATGAGTCCCGAA							1720.49	GACCCAAAATTAGCGGGGACACCGCACGTGACTAC							1887.05	GTAATAAATAAACAATAAGTATTACGGGGCCCCTG							2844.69	TAATGATGAGTGATCAGAATTACACAGGTGAAATT							261.902	GCCTCTCTAACCCCTTTTACACCGGAGCTAGAGTA
	1422.46	AGACAACTATAAGGTTAGGTCCGGTTAAATAACA							119.044	AACGTACACACACCATTATATTAATGAGTTCCGAA							1720.49	GACCCAAAATTAGCGGGGACACCGCAAATGACTAC							1887.05	GTAATAAATAAACAATAAGTATTATGGGGACCCTG							2844.69	TAATGATGAGTGATCAGAATTACATAGGTGAAATT							261.902	GCCTCTCTAACCCCTTTTACACCGGAGGGAGAGTA
	1422.46	AGACAACTATAAGGTTAGGTCCGGTTAATTAACA							118.616	AACGTACACACACCATTATATTAAGAGGTTCCGAA							1720.49	GACCCAAAATTAGCGGGGACACCGCAAGTGACTAC							1887.05	GTAATAAATAAACAATAAGTATTATGGGGCCCCTG							2844.69	TAATGATGAGTGATCAGAATTACATGGGTGAAATT							261.902	GCCTCTCTAACCCCTTTTACACCGGAGTTCGAGTA
	1422.46	AGACAACTATAAGGTTAGGTCCGGTTACATAACA							117.977	AACGTACACACACCATTATATTAAGGAGCACCGAA							1720.49	GACCCAAAATTAGCGGGGACACCGCCAATGACTAC							1887.05	GTAATAAATAAACAATAAGTATTACCGGGCCCCTG							2829.37	TAATGATGAGTGATCAGAATTACAGCAGGTAAATT							260.491	GCCTCTCTAACCCCTTTTACACCGACAGGTGAGTA
	1422.46	AGACAACTATAAGGTTAGGTCCGGTTATATAACA							117.977	AACGTACACACACCATTATATTAAGACGGTCCGAA							1720.49	GACCCAAAATTAGCGGGGACACCGCGAATGACTAC							1887.05	GTAATAAATAAACAATAAGTATTACGAGTACCCTG							2822.59	TAATGATGAGTGATCAGAATTACACGGCGGAAATT							260.491	GCCTCTCTAACCCCTTTTACACCGATAGGTGAGTA
	1422.46	AGACAACTATAAGGTTAGGTCCGGTTATTTAACA							117.977	AACGTACACACACCATTATATTAAGGCGCACCGAA							1720.49	GACCCAAAATTAGCGGGGACACCGCGATTGACTAC							1887.05	GTAATAAATAAACAATAAGTATTACGAGTGCCCTG							2822.59	TAATGATGAGTGATCAGAATTACATGGCGGAAATT							260.491	GCCTCTCTAACCCCTTTTACACCGCCAGGTGAGTA
	1422.46	AGACAACTATAAGGTTAGGTCCGGTTCAATAACA							116.5	AACGTACACACACCATTATATTAAGAGGAACCGAA							1712.76	GACCCAAAATTAGCGGGGACACCGTCTCAGACTAC							1887.05	GTAATAAATAAACAATAAGTATTACTAGGACCCTG							2822.59	TAATGATGAGTGATCAGAATTACAGGCTGGAAATT							260.491	GCCTCTCTAACCCCTTTTACACCGCTAGGTGAGTA
	1422.46	AGACAACTATAAGGTTAGGTCCGGTTCATTAACA							115.872	AACGTACACACACCATTATATTAAACGGGTCCGAA							1705.32	GACCCAAAATTAGCGGGGACACCGAGCGAGACTAC							1887.05	GTAATAAATAAACAATAAGTATTAGACGGTCCCTG							2822.59	TAATGATGAGTGATCAGAATTACACCGGGGAAATT							260.491	GCCTCTCTAACCCCTTTTACACCGTCAGGTGAGTA
	1422.46	AGACAACTATAAGGTTAGGTCCGGTTCTATAACA							115.872	AACGTACACACACCATTATATTAAAGAGTTCCGAA							1701.49	GACCCAAAATTAGCGGGGACACCGACGGGTACTAC							1887.05	GTAATAAATAAACAATAAGTATTAGAGTGTCCCTG							2719.5	TAATGATGAGTGATCAGAATTACAAGGGTCAAATT							260.491	GCCTCTCTAACCCCTTTTACACCGTTAGGTGAGTA
	1422.46	AGACAACTATAAGGTTAGGTCCGGTTCTTTAACA							115.872	AACGTACACACACCATTATATTAAGGATAGCCGAA							1701.49	GACCCAAAATTAGCGGGGACACCGTCGGGTACTAC							1887.05	GTAATAAATAAACAATAAGTATTATGAGACCCCTG							2719.5	TAATGATGAGTGATCAGAATTACAGAGGGCAAATT							260.491	GCCTCTCTAACCCCTTTTACACCGCGAGTAGAGTA
	1422.46	AGACAACTATAAGGTTAGGTCCGGTTTAATAACA							115.872	AACGTACACACACCATTATATTAAGGTATGCCGAA							1682.2	GACCCAAAATTAGCGGGGACACCGTATAAGACTAC							1887.05	GTAATAAATAAACAATAAGTATTATGAGATCCCTG							2719.5	TAATGATGAGTGATCAGAATTACATGGGTCAAATT							260.491	GCCTCTCTAACCCCTTTTACACCGGTAGCTGAGTA
	1422.46	AGACAACTATAAGGTTAGGTCCGGTTTATTAACA							115.872	AACGTACACACACCATTATATTAAGTCGGGCCGAA							1682.2	GACCCAAAATTAGCGGGGACACCGTATACGACTAC							1887.05	GTAATAAATAAACAATAAGTATTATGAGTACCCTG							2704.86	TAATGATGAGTGATCAGAATTACAAAAGGAAAATT							260.491	GCCTCTCTAACCCCTTTTACACCGGTAGGCGAGTA
	1422.46	AGACAACTATAAGGTTAGGTCCGGTTTTATAACA							115.595	AACGTACACACACCATTATATTAAAGGAGCCCGAA							1682.2	GACCCAAAATTAGCGGGGACACCGTATCAGACTAC							1887.05	GTAATAAATAAACAATAAGTATTATGAGTGCCCTG							2704.86	TAATGATGAGTGATCAGAATTACAAAGGGAAAATT							260.491	GCCTCTCTAACCCCTTTTACACCGTGAGCAGAGTA
	1422.46	AGACAACTATAAGGTTAGGTCCGGTTTTTTAACA							115.595	AACGTACACACACCATTATATTAAACGGGGCCGAA							1682.2	GACCCAAAATTAGCGGGGACACCGTATCCGACTAC							1887.05	GTAATAAATAAACAATAAGTATTATTTGGTCCCTG							2704.86	TAATGATGAGTGATCAGAATTACAACAGGAAAATT							259.868	GCCTCTCTAACCCCTTTTACACCGAGGATAGAGTA
	1407.17	AGACAACTATAAGGTTAGGTCCGGGTCCTTAACA							115.352	AACGTACACACACCATTATATTAAAGGTGTCCGAA							1682.2	GACCCAAAATTAGCGGGGACACCGTATTCGACTAC							1865.93	GTAATAAATAAACAATAAGTATTACCGGACCCCTG							2704.86	TAATGATGAGTGATCAGAATTACAACGGGAAAATT							259.868	GCCTCTCTAACCCCTTTTACACCGACGAGGGAGTA
	1394.56	AGACAACTATAAGGTTAGGTCCGGGGTCATAACA							114.318	AACGTACACACACCATTATATTAAGGCTCTCCGAA							1677.16	GACCCAAAATTAGCGGGGACACCGACAAAAACTAC							1865.93	GTAATAAATAAACAATAAGTATTACCGGATCCCTG							2704.86	TAATGATGAGTGATCAGAATTACAATAGGAAAATT							259.868	GCCTCTCTAACCCCTTTTACACCGCCGAGGGAGTA
	1384.56	AGACAACTATAAGGTTAGGTCCGGGGGACTAACA							112.785	AACGTACACACACCATTATATTAAGGGGCACCGAA							1677.16	GACCCAAAATTAGCGGGGACACCGACAAACACTAC							1865.93	GTAATAAATAAACAATAAGTATTACTGGACCCCTG							2704.86	TAATGATGAGTGATCAGAATTACAATGGGAAAATT							259.868	GCCTCTCTAACCCCTTTTACACCGTCGAGGGAGTA
	1377.1	AGACAACTATAAGGTTAGGTCCGGGTGGATAACA							112.515	AACGTACACACACCATTATATTAAAGGGCACCGAA							1677.16	GACCCAAAATTAGCGGGGACACCGACAACCACTAC							1865.93	GTAATAAATAAACAATAAGTATTACTGGATCCCTG							2704.86	TAATGATGAGTGATCAGAATTACACAAGGAAAATT							259.868	GCCTCTCTAACCCCTTTTACACCGTGGAACGAGTA
	1377.1	AGACAACTATAAGGTTAGGTCCGAAGGGTTAACA							112.515	AACGTACACACACCATTATATTAAGAGACACCGAA							1677.16	GACCCAAAATTAGCGGGGACACCGACAACTACTAC							1813.77	GTAATAAATAAACAATAAGTATTAATGGTGCCCTG							2704.86	TAATGATGAGTGATCAGAATTACACAGGGAAAATT							259.868	GCCTCTCTAACCCCTTTTACACCGTGGACCGAGTA
	1377.1	AGACAACTATAAGGTTAGGTCCGGGACATTAACA							111.373	AACGTACACACACCATTATATTAAAAGGTGCCGAA							1677.16	GACCCAAAATTAGCGGGGACACCGACAATCACTAC							1813.77	GTAATAAATAAACAATAAGTATTACTGGTGCCCTG							2704.86	TAATGATGAGTGATCAGAATTACACCAGGAAAATT							257.577	GCCTCTCTAACCCCTTTTACACCGTAGGGGGAGTA
	1377.1	AGACAACTATAAGGTTAGGTCCGGGACTATAACA							111.006	AACGTACACACACCATTATATTAAAGGCTACCGAA							1677.16	GACCCAAAATTAGCGGGGACACCGACACAAACTAC							1804	GTAATAAATAAACAATAAGTATTACGAGTTCCCTG							2704.86	TAATGATGAGTGATCAGAATTACACTAGGAAAATT							252.186	GCCTCTCTAACCCCTTTTACACCGAGAATCGAGTA
	1377.1	AGACAACTATAAGGTTAGGTCCGGGACTGTAACA							111.006	AACGTACACACACCATTATATTAAAGGCTCCCGAA							1677.16	GACCCAAAATTAGCGGGGACACCGACACACACTAC							1804	GTAATAAATAAACAATAAGTATTATGAGTTCCCTG							2704.86	TAATGATGAGTGATCAGAATTACACTGGGAAAATT							252.186	GCCTCTCTAACCCCTTTTACACCGAGATGTGAGTA
	1373.81	AGACAACTATAAGGTTAGGTCCGCCGGGGTAACA							111.006	AACGTACACACACCATTATATTAAAGGCTGCCGAA							1677.16	GACCCAAAATTAGCGGGGACACCGACACGAACTAC							1804	GTAATAAATAAACAATAAGTATTACGGGGTCCCTG							2704.86	TAATGATGAGTGATCAGAATTACAGAAGGAAAATT							250.377	GCCTCTCTAACCCCTTTTACACCGGACGCCGAGTA
	1373.81	AGACAACTATAAGGTTAGGTCCGTCAAGGTAACA							110.773	AACGTACACACACCATTATATTAACGGGGCCCGAA							1677.16	GACCCAAAATTAGCGGGGACACCGACACTAACTAC							1799.68	GTAATAAATAAACAATAAGTATTAAGCAGACCCTG							2704.86	TAATGATGAGTGATCAGAATTACAGTAGGAAAATT							250.377	GCCTCTCTAACCCCTTTTACACCGGTGGATGAGTA
	1373.81	AGACAACTATAAGGTTAGGTCCGTCAGGGTAACA							110.773	AACGTACACACACCATTATATTAAACTGGTCCGAA							1677.16	GACCCAAAATTAGCGGGGACACCGACACTCACTAC							1799.68	GTAATAAATAAACAATAAGTATTAAGTAGACCCTG							2704.86	TAATGATGAGTGATCAGAATTACATCGGGAAAATT							250.377	GCCTCTCTAACCCCTTTTACACCGGTGGCTGAGTA
	1359.86	AGACAACTATAAGGTTAGGTCCGGTGCAATAACA							110.773	AACGTACACACACCATTATATTAAATTGGTCCGAA							1677.16	GACCCAAAATTAGCGGGGACACCGACACTTACTAC							1799.68	GTAATAAATAAACAATAAGTATTATTGGGGCCCTG							2704.86	TAATGATGAGTGATCAGAATTACATTAGGAAAATT							249.028	GCCTCTCTAACCCCTTTTACACCGCGAGGCGAGTA
	1359.86	AGACAACTATAAGGTTAGGTCCGGTGCATTAACA							110.773	AACGTACACACACCATTATATTAACCTGGTCCGAA							1677.16	GACCCAAAATTAGCGGGGACACCGACATCCACTAC							1799.68	GTAATAAATAAACAATAAGTATTACCGAGCCCCTG							2704.86	TAATGATGAGTGATCAGAATTACATTGGGAAAATT							249.028	GCCTCTCTAACCCCTTTTACACCGTGAGAAGAGTA
	1333.19	AGACAACTATAAGGTTAGGTCCGAGGTGCTAACA							110.773	AACGTACACACACCATTATATTAACTTGGTCCGAA							1677.16	GACCCAAAATTAGCGGGGACACCGACATCTACTAC							1799.68	GTAATAAATAAACAATAAGTATTACTGAGCCCCTG							2704.86	TAATGATGAGTGATCAGAATTACAGGTGGCAAATT							249.028	GCCTCTCTAACCCCTTTTACACCGTGAGGTGAGTA
	1333.19	AGACAACTATAAGGTTAGGTCCGAGGGAATAACA							110.773	AACGTACACACACCATTATATTAAGGTGTGCCGAA							1677.16	GACCCAAAATTAGCGGGGACACCGACCAAAACTAC							1799.68	GTAATAAATAAACAATAAGTATTAGAGAGACCCTG							2704.86	TAATGATGAGTGATCAGAATTACAAGTGGTAAATT							249.028	GCCTCTCTAACCCCTTTTACACCGTGAGTAGAGTA
	1333.19	AGACAACTATAAGGTTAGGTCCGGGGTGTTAACA							110.773	AACGTACACACACCATTATATTAATCTGGTCCGAA							1677.16	GACCCAAAATTAGCGGGGACACCGACCAACACTAC							1783.56	GTAATAAATAAACAATAAGTATTAAGAAGACCCTG							2704.86	TAATGATGAGTGATCAGAATTACAGCTGGTAAATT							248.432	GCCTCTCTAACCCCTTTTACACCGACGATTGAGTA
	1323.63	AGACAACTATAAGGTTAGGTCCGGAAGTATAACA							110.773	AACGTACACACACCATTATATTAATTTGGTCCGAA							1677.16	GACCCAAAATTAGCGGGGACACCGACCACTACTAC							1733.95	GTAATAAATAAACAATAAGTATTAATGGTTCCCTG							2704.86	TAATGATGAGTGATCAGAATTACATGTGGTAAATT							248.432	GCCTCTCTAACCCCTTTTACACCGAGAAGTGAGTA
	1323.63	AGACAACTATAAGGTTAGGTCCGGACGTATAACA							110.508	AACGTACACACACCATTATATTAAGAGAACCCGAA							1677.16	GACCCAAAATTAGCGGGGACACCGACCTACACTAC							1733.95	GTAATAAATAAACAATAAGTATTAAAGGCCCCCTG							2599.83	TAATGATGAGTGATCAGAATTACAAAGGTCAAATT							248.432	GCCTCTCTAACCCCTTTTACACCGCCGACTGAGTA
	1323.63	AGACAACTATAAGGTTAGGTCCGGACGTTTAACA							110.508	AACGTACACACACCATTATATTAAACGAGGCCGAA							1677.16	GACCCAAAATTAGCGGGGACACCGACCTATACTAC							1724.61	GTAATAAATAAACAATAAGTATTAAAGGGTCCCTG							2599.83	TAATGATGAGTGATCAGAATTACACAGGTCAAATT							247.687	GCCTCTCTAACCCCTTTTACACCGAGCGCAGAGTA
	1323.63	AGACAACTATAAGGTTAGGTCCGGAGCTTTAACA							110.508	AACGTACACACACCATTATATTAAAGGCGGCCGAA							1677.16	GACCCAAAATTAGCGGGGACACCGACCTTAACTAC							1724.61	GTAATAAATAAACAATAAGTATTATGTGGCCCCTG							2599.83	TAATGATGAGTGATCAGAATTACACGGGTTAAATT							246.797	GCCTCTCTAACCCCTTTTACACCGCTGGGTGAGTA
	1316.5	AGACAACTATAAGGTTAGGTCCGTAAGGTTAACA							110.508	AACGTACACACACCATTATATTAAAGGGGCCCGAA							1677.16	GACCCAAAATTAGCGGGGACACCGACCTTCACTAC							1724.61	GTAATAAATAAACAATAAGTATTACGAGACCCCTG							2599.83	TAATGATGAGTGATCAGAATTACATAGGTCAAATT							246.797	GCCTCTCTAACCCCTTTTACACCGTTGGGTGAGTA
	1316.5	AGACAACTATAAGGTTAGGTCCGGGATCATAACA							110.508	AACGTACACACACCATTATATTAACGGAGTCCGAA							1677.16	GACCCAAAATTAGCGGGGACACCGACCTTTACTAC							1720.49	GTAATAAATAAACAATAAGTATTAACCGGGCCCTG							2585.82	TAATGATGAGTGATCAGAATTACAGGATGAAAATT							246.242	GCCTCTCTAACCCCTTTTACACCGACGGGGGAGTA
	1316.5	AGACAACTATAAGGTTAGGTCCGGGATCGTAACA							110.508	AACGTACACACACCATTATATTAATCGAGGCCGAA							1669.63	GACCCAAAATTAGCGGGGACACCGACGTCTACTAC							1720.49	GTAATAAATAAACAATAAGTATTAACGTGGCCCTG							2585.82	TAATGATGAGTGATCAGAATTACATCAGGAAAATT							246.242	GCCTCTCTAACCCCTTTTACACCGTTGGAGGAGTA
	1313.35	AGACAACTATAAGGTTAGGTCCGAAACGGTAACA							109.781	AACGTACACACACCATTATATTAAAGAGACCCGAA							1669.63	GACCCAAAATTAGCGGGGACACCGACGTTAACTAC							1720.49	GTAATAAATAAACAATAAGTATTAAGATGGCCCTG							2585.82	TAATGATGAGTGATCAGAATTACACTGGGTAAATT							241.088	GCCTCTCTAACCCCTTTTACACCGAGACTCGAGTA
	1313.35	AGACAACTATAAGGTTAGGTCCGAACCGGTAACA							109.534	AACGTACACACACCATTATATTAAAAGGATCCGAA							1669.63	GACCCAAAATTAGCGGGGACACCGAGCCATACTAC							1720.49	GTAATAAATAAACAATAAGTATTAAGGGTCCCCTG							2585.82	TAATGATGAGTGATCAGAATTACAGACGGTAAATT							239.358	GCCTCTCTAACCCCTTTTACACCGAGCGTAGAGTA
	1313.35	AGACAACTATAAGGTTAGGTCCGAACTGGTAACA							109.288	AACGTACACACACCATTATATTAAGGCGACCCGAA							1667.13	GACCCAAAATTAGCGGGGACACCGGACAGGACTAC							1720.49	GTAATAAATAAACAATAAGTATTAATGTGGCCCTG							2579.63	TAATGATGAGTGATCAGAATTACAGGGATCAAATT							239.358	GCCTCTCTAACCCCTTTTACACCGGAATGCGAGTA
	1313.35	AGACAACTATAAGGTTAGGTCCGAAGAGATAACA							108.797	AACGTACACACACCATTATATTAAAAAGGCCCGAA							1652.19	GACCCAAAATTAGCGGGGACACCGACGGGGACTAC							1720.49	GTAATAAATAAACAATAAGTATTAACAAGGCCCTG							2579.63	TAATGATGAGTGATCAGAATTACAGTCAGGAAATT							239.358	GCCTCTCTAACCCCTTTTACACCGGACAGCGAGTA
	1313.35	AGACAACTATAAGGTTAGGTCCGAATCGGTAACA							108.797	AACGTACACACACCATTATATTAAATAGGCCCGAA							1650.2	GACCCAAAATTAGCGGGGACACCGGCGGTAACTAC							1657.65	GTAATAAATAAACAATAAGTATTATTGGTACCCTG							2579.63	TAATGATGAGTGATCAGAATTACATGTGGGAAATT							239.358	GCCTCTCTAACCCCTTTTACACCGGACCGCGAGTA
	1313.35	AGACAACTATAAGGTTAGGTCCGACACGGTAACA							108.797	AACGTACACACACCATTATATTAACTAGGCCCGAA							1648.72	GACCCAAAATTAGCGGGGACACCGAAGGGTACTAC							1657.65	GTAATAAATAAACAATAAGTATTATTGGTGCCCTG							2562.65	TAATGATGAGTGATCAGAATTACATAGGGAAAATT							239.358	GCCTCTCTAACCCCTTTTACACCGGATCGCGAGTA
	1313.35	AGACAACTATAAGGTTAGGTCCGACGAGATAACA							108.797	AACGTACACACACCATTATATTAACTGGGCCCGAA							1648.72	GACCCAAAATTAGCGGGGACACCGGTGGGTACTAC							1657.65	GTAATAAATAAACAATAAGTATTATTGGTTCCCTG							2556.52	TAATGATGAGTGATCAGAATTACATAAGGGAAATT							239.358	GCCTCTCTAACCCCTTTTACACCGGATTGCGAGTA
	1313.35	AGACAACTATAAGGTTAGGTCCGACTCGGTAACA							108.797	AACGTACACACACCATTATATTAATTAGGCCCGAA							1644.77	GACCCAAAATTAGCGGGGACACCGAGGGTCACTAC							1648.72	GTAATAAATAAACAATAAGTATTAACCGGCCCCTG							2485.42	TAATGATGAGTGATCAGAATTACAGAGGCAAAATT							239.358	GCCTCTCTAACCCCTTTTACACCGATGGAAGAGTA
	1313.35	AGACAACTATAAGGTTAGGTCCGATCCGGTAACA							108.699	AACGTACACACACCATTATATTAAAGGTAACCGAA							1644.77	GACCCAAAATTAGCGGGGACACCGTCTATGACTAC							1648.72	GTAATAAATAAACAATAAGTATTAATTGGCCCCTG							2485.42	TAATGATGAGTGATCAGAATTACAACGGTTAAATT							239.143	GCCTCTCTAACCCCTTTTACACCGAGAGACGAGTA
	1313.35	AGACAACTATAAGGTTAGGTCCGATGAGATAACA							107.241	AACGTACACACACCATTATATTAAAGGTCTCCGAA							1644.77	GACCCAAAATTAGCGGGGACACCGTCGAGCACTAC							1648.72	GTAATAAATAAACAATAAGTATTACGAGCACCCTG							2485.42	TAATGATGAGTGATCAGAATTACAATGGTAAAATT							239.143	GCCTCTCTAACCCCTTTTACACCGAGAGATGAGTA
	1313.35	AGACAACTATAAGGTTAGGTCCGATTCGGTAACA							105.898	AACGTACACACACCATTATATTAACGAGACCCGAA							1644.77	GACCCAAAATTAGCGGGGACACCGTGGAACACTAC							1648.72	GTAATAAATAAACAATAAGTATTAGCTGGACCCTG							2485.42	TAATGATGAGTGATCAGAATTACACTGGTAAAATT							239.143	GCCTCTCTAACCCCTTTTACACCGAGAGCTGAGTA
	1313.35	AGACAACTATAAGGTTAGGTCCGCAACGGTAACA							105.898	AACGTACACACACCATTATATTAAGGCCCGCCGAA							1641.32	GACCCAAAATTAGCGGGGACACCGTCAGGAACTAC							1648.72	GTAATAAATAAACAATAAGTATTAGCTGGCCCCTG							2485.42	TAATGATGAGTGATCAGAATTACATTGGTTAAATT							238.069	GCCTCTCTAACCCCTTTTACACCGCGAAGTGAGTA
	1313.35	AGACAACTATAAGGTTAGGTCCGCACCGGTAACA							105.898	AACGTACACACACCATTATATTAAGGCCTGCCGAA							1641.32	GACCCAAAATTAGCGGGGACACCGCAAGGAACTAC							1648.72	GTAATAAATAAACAATAAGTATTAGGCGGACCCTG							2472.03	TAATGATGAGTGATCAGAATTACAGCGGGAAAATT							238.069	GCCTCTCTAACCCCTTTTACACCGGGAGCGGAGTA
	1313.35	AGACAACTATAAGGTTAGGTCCGCACTGGTAACA							105.898	AACGTACACACACCATTATATTAACATGGTCCGAA							1639.84	GACCCAAAATTAGCGGGGACACCGAGCGAAACTAC							1648.72	GTAATAAATAAACAATAAGTATTAGGCGGCCCCTG							2472.03	TAATGATGAGTGATCAGAATTACATGGGGCAAATT							238.069	GCCTCTCTAACCCCTTTTACACCGTGTGGTGAGTA
	1313.35	AGACAACTATAAGGTTAGGTCCGCAGAGATAACA							105.645	AACGTACACACACCATTATATTAAACCGGGCCGAA							1619.31	GACCCAAAATTAGCGGGGACACCGCGAGGAACTAC							1648.72	GTAATAAATAAACAATAAGTATTAGGCGGGCCCTG							2472.03	TAATGATGAGTGATCAGAATTACACCTGGTAAATT							238.069	GCCTCTCTAACCCCTTTTACACCGACAGATGAGTA
	1313.35	AGACAACTATAAGGTTAGGTCCGCATCGGTAACA							105.645	AACGTACACACACCATTATATTAACCCGGGCCGAA							1619.31	GACCCAAAATTAGCGGGGACACCGAGAGGAACTAC							1648.72	GTAATAAATAAACAATAAGTATTATACGGCCCCTG							2466.11	TAATGATGAGTGATCAGAATTACATGTAGGAAATT							238.069	GCCTCTCTAACCCCTTTTACACCGCGAAATGAGTA
	1313.35	AGACAACTATAAGGTTAGGTCCGCGCTGGTAACA							105.645	AACGTACACACACCATTATATTAAGCGAGCCCGAA							1619.31	GACCCAAAATTAGCGGGGACACCGTGAGGAACTAC							1648.72	GTAATAAATAAACAATAAGTATTATTGGGTCCCTG							2376.04	TAATGATGAGTGATCAGAATTACAATGGTTAAATT							238.069	GCCTCTCTAACCCCTTTTACACCGCGATATGAGTA
	1313.35	AGACAACTATAAGGTTAGGTCCGCGTCGGTAACA							105.645	AACGTACACACACCATTATATTAATGGAGCCCGAA							1613.49	GACCCAAAATTAGCGGGGACACCGGAAGTTACTAC							1648.72	GTAATAAATAAACAATAAGTATTAATTGGTCCCTG							2363.24	TAATGATGAGTGATCAGAATTACAATTGGTAAATT							238.069	GCCTCTCTAACCCCTTTTACACCGTGAGTTGAGTA
	1313.35	AGACAACTATAAGGTTAGGTCCGGCGAGATAACA							105.645	AACGTACACACACCATTATATTAAGAGATACCGAA							1610.58	GACCCAAAATTAGCGGGGACACCGGGTCATACTAC							1648.72	GTAATAAATAAACAATAAGTATTAGGAGCTCCCTG							2363.24	TAATGATGAGTGATCAGAATTACACTTGGTAAATT							237.499	GCCTCTCTAACCCCTTTTACACCGAGCTGGGAGTA
	1313.35	AGACAACTATAAGGTTAGGTCCGTAGGGGTAACA							105.645	AACGTACACACACCATTATATTAAGAGATTCCGAA							1597.59	GACCCAAAATTAGCGGGGACACCGACAGGGACTAC							1648.72	GTAATAAATAAACAATAAGTATTAGGTGGACCCTG							2357.59	TAATGATGAGTGATCAGAATTACAAGGGCTAAATT							237.499	GCCTCTCTAACCCCTTTTACACCGGGGAGCGAGTA
	1313.35	AGACAACTATAAGGTTAGGTCCGTGCGGGTAACA							104.228	AACGTACACACACCATTATATTAAAGGAATCCGAA							1596.15	GACCCAAAATTAGCGGGGACACCGACAACGACTAC							1648.72	GTAATAAATAAACAATAAGTATTAGGTGGCCCCTG							2357.59	TAATGATGAGTGATCAGAATTACATTTAGGAAATT							237.499	GCCTCTCTAACCCCTTTTACACCGAGTCGGGAGTA
	1313.35	AGACAACTATAAGGTTAGGTCCGTTCCGGTAACA							102.369	AACGTACACACACCATTATATTAAAGGCGCCCGAA							1596.15	GACCCAAAATTAGCGGGGACACCGACCTAAACTAC							1648.72	GTAATAAATAAACAATAAGTATTAGGTGGGCCCTG							2357.59	TAATGATGAGTGATCAGAATTACATTTGGGAAATT							237.499	GCCTCTCTAACCCCTTTTACACCGCGGAATGAGTA
	1313.35	AGACAACTATAAGGTTAGGTCCGCGGAGATAACA							101.238	AACGTACACACACCATTATATTAAGATGGCCCGAA							1596.15	GACCCAAAATTAGCGGGGACACCGAGGTGCACTAC							1648.72	GTAATAAATAAACAATAAGTATTATGAGCACCCTG							2274.55	TAATGATGAGTGATCAGAATTACACCGGAGAAATT							236.787	GCCTCTCTAACCCCTTTTACACCGAGTTAAGAGTA
	1313.35	AGACAACTATAAGGTTAGGTCCGTGGAGATAACA							100.996	AACGTACACACACCATTATATTAAGGGAGCCCGAA							1596.15	GACCCAAAATTAGCGGGGACACCGGGGTAAACTAC							1648.72	GTAATAAATAAACAATAAGTATTACAGGGACCCTG							2271.48	TAATGATGAGTGATCAGAATTACACGGGTCAAATT							236.787	GCCTCTCTAACCCCTTTTACACCGAGTTATGAGTA
	1300.01	AGACAACTATAAGGTTAGGTCCGGTAATTTAACA							100.996	AACGTACACACACCATTATATTAAGGGCGGCCGAA							1596.15	GACCCAAAATTAGCGGGGACACCGGGGTACACTAC							1648.72	GTAATAAATAAACAATAAGTATTACAGGGCCCCTG							2271.48	TAATGATGAGTGATCAGAATTACAATGGTGAAATT							235.936	GCCTCTCTAACCCCTTTTACACCGCCGGGTGAGTA
	1300.01	AGACAACTATAAGGTTAGGTCCGGTAGAATAACA							99.9704	AACGTACACACACCATTATATTAACTGGTACCGAA							1596.15	GACCCAAAATTAGCGGGGACACCGGGGTATACTAC							1644.77	GTAATAAATAAACAATAAGTATTAAGGTCACCCTG							2259.24	TAATGATGAGTGATCAGAATTACACGAGGCAAATT							235.936	GCCTCTCTAACCCCTTTTACACCGTCGGGTGAGTA
	1300.01	AGACAACTATAAGGTTAGGTCCGGTAGATTAACA							99.9704	AACGTACACACACCATTATATTAACTGGTCCCGAA							1596.15	GACCCAAAATTAGCGGGGACACCGGGGTCAACTAC							1644.77	GTAATAAATAAACAATAAGTATTACGATGGCCCTG							2259.24	TAATGATGAGTGATCAGAATTACAAGCGGTAAATT							230.479	GCCTCTCTAACCCCTTTTACACCGAGACCAGAGTA
	1300.01	AGACAACTATAAGGTTAGGTCCGGTGAAATAACA							99.9704	AACGTACACACACCATTATATTAACTGGTGCCGAA							1596.15	GACCCAAAATTAGCGGGGACACCGGGGTCCACTAC							1644.77	GTAATAAATAAACAATAAGTATTACGGAAACCCTG							2259.24	TAATGATGAGTGATCAGAATTACACATGGTAAATT							230.479	GCCTCTCTAACCCCTTTTACACCGAGTTACGAGTA
	1300.01	AGACAACTATAAGGTTAGGTCCGGTGATATAACA							99.9704	AACGTACACACACCATTATATTAACTGGTTCCGAA							1596.15	GACCCAAAATTAGCGGGGACACCGGGGTCGACTAC							1644.77	GTAATAAATAAACAATAAGTATTACGGAACCCCTG							2253.84	TAATGATGAGTGATCAGAATTACAAAGAGAAAATT							230.479	GCCTCTCTAACCCCTTTTACACCGAGTTCCGAGTA
	1265.38	AGACAACTATAAGGTTAGGTCCGGAGCACTAACA							96.783	AACGTACACACACCATTATATTAAGGTGAACCGAA							1596.15	GACCCAAAATTAGCGGGGACACCGGGGTCTACTAC							1644.77	GTAATAAATAAACAATAAGTATTACGGAAGCCCTG							2253.84	TAATGATGAGTGATCAGAATTACAAAGAGTAAATT							228.825	GCCTCTCTAACCCCTTTTACACCGGTGGTCGAGTA
	1265.38	AGACAACTATAAGGTTAGGTCCGGAGCTCTAACA							96.783	AACGTACACACACCATTATATTAACTAGGTCCGAA							1596.15	GACCCAAAATTAGCGGGGACACCGGGGTGAACTAC							1644.77	GTAATAAATAAACAATAAGTATTACGGAATCCCTG							2253.84	TAATGATGAGTGATCAGAATTACAACGAGAAAATT							228.825	GCCTCTCTAACCCCTTTTACACCGGAAGCCGAGTA
	1265.38	AGACAACTATAAGGTTAGGTCCGTCGGTATAACA							96.783	AACGTACACACACCATTATATTAAGAAGGGCCGAA							1596.15	GACCCAAAATTAGCGGGGACACCGGGGTTAACTAC							1644.77	GTAATAAATAAACAATAAGTATTACGGACACCCTG							2253.84	TAATGATGAGTGATCAGAATTACAACGAGTAAATT							228.825	GCCTCTCTAACCCCTTTTACACCGGAGTAAGAGTA
	1258.56	AGACAACTATAAGGTTAGGTCCGGAAGGTTAACA							96.783	AACGTACACACACCATTATATTAAGCCGGTCCGAA							1596.15	GACCCAAAATTAGCGGGGACACCGGGGTTCACTAC							1644.77	GTAATAAATAAACAATAAGTATTACGGACCCCCTG							2253.84	TAATGATGAGTGATCAGAATTACAATGAGAAAATT							228.825	GCCTCTCTAACCCCTTTTACACCGGAGTAGGAGTA
	1258.56	AGACAACTATAAGGTTAGGTCCGGGAACGTAACA							96.783	AACGTACACACACCATTATATTAAGTTGGACCGAA							1596.15	GACCCAAAATTAGCGGGGACACCGGGGTTTACTAC							1644.77	GTAATAAATAAACAATAAGTATTACGGACGCCCTG							2253.84	TAATGATGAGTGATCAGAATTACACAGAGAAAATT							228.825	GCCTCTCTAACCCCTTTTACACCGGAGTCAGAGTA
	1258.56	AGACAACTATAAGGTTAGGTCCGGGATACTAACA							96.5513	AACGTACACACACCATTATATTAAAACGGGCCGAA							1593.77	GACCCAAAATTAGCGGGGACACCGAACGGGACTAC							1644.77	GTAATAAATAAACAATAAGTATTACGGATACCCTG							2253.84	TAATGATGAGTGATCAGAATTACACAGAGTAAATT							228.825	GCCTCTCTAACCCCTTTTACACCGGAGTCCGAGTA
	1258.56	AGACAACTATAAGGTTAGGTCCGCGGGGTTAACA							96.5513	AACGTACACACACCATTATATTAAAAGGGCCCGAA							1593.77	GACCCAAAATTAGCGGGGACACCGACCGGGACTAC							1644.77	GTAATAAATAAACAATAAGTATTACGGATCCCCTG							2253.84	TAATGATGAGTGATCAGAATTACACGGAGCAAATT							228.825	GCCTCTCTAACCCCTTTTACACCGGAGTGAGAGTA
	1258.56	AGACAACTATAAGGTTAGGTCCGGTCGGTTAACA							96.5513	AACGTACACACACCATTATATTAAGCGAGACCGAA							1593.77	GACCCAAAATTAGCGGGGACACCGTACGGGACTAC							1644.77	GTAATAAATAAACAATAAGTATTACGGATGCCCTG							2253.84	TAATGATGAGTGATCAGAATTACACTGAGAAAATT							228.825	GCCTCTCTAACCCCTTTTACACCGGAGTGGGAGTA
	1258.56	AGACAACTATAAGGTTAGGTCCGTGGGGTTAACA							96.5513	AACGTACACACACCATTATATTAATGGGGGCCGAA							1593.77	GACCCAAAATTAGCGGGGACACCGTCCGGGACTAC							1644.77	GTAATAAATAAACAATAAGTATTAGCGTGGCCCTG							2253.84	TAATGATGAGTGATCAGAATTACAGAGAGAAAATT							227.592	GCCTCTCTAACCCCTTTTACACCGGCAGGGGAGTA
	1255.55	AGACAACTATAAGGTTAGGTCCGCTCCGGTAACA							96.5513	AACGTACACACACCATTATATTAAGAGAAACCGAA							1576.16	GACCCAAAATTAGCGGGGACACCGCAGGGTACTAC							1644.77	GTAATAAATAAACAATAAGTATTAGTAAGGCCCTG							2253.84	TAATGATGAGTGATCAGAATTACAGAGAGTAAATT							227.592	GCCTCTCTAACCCCTTTTACACCGAGTGGTGAGTA
	1255.55	AGACAACTATAAGGTTAGGTCCGGCACGGTAACA							96.5513	AACGTACACACACCATTATATTAAGAGATCCCGAA							1576.16	GACCCAAAATTAGCGGGGACACCGCCGGGTACTAC							1644.77	GTAATAAATAAACAATAAGTATTAGTTAGGCCCTG							2253.84	TAATGATGAGTGATCAGAATTACAGCGAGAAAATT							227.592	GCCTCTCTAACCCCTTTTACACCGATAGCTGAGTA
	1255.55	AGACAACTATAAGGTTAGGTCCGCGTAGGTAACA							96.5513	AACGTACACACACCATTATATTAATGGACACCGAA							1576.16	GACCCAAAATTAGCGGGGACACCGACTCGTACTAC							1644.77	GTAATAAATAAACAATAAGTATTATGGAACCCCTG							2253.84	TAATGATGAGTGATCAGAATTACAGCGAGTAAATT							227.592	GCCTCTCTAACCCCTTTTACACCGCCAGATGAGTA
	1252.91	AGACAACTATAAGGTTAGGTCCGCCGGGTTAACA							96.5513	AACGTACACACACCATTATATTAATGGACCCCGAA							1576.16	GACCCAAAATTAGCGGGGACACCGATAGGAACTAC							1644.77	GTAATAAATAAACAATAAGTATTATGGAATCCCTG							2253.84	TAATGATGAGTGATCAGAATTACATAGAGAAAATT							227.592	GCCTCTCTAACCCCTTTTACACCGGCCGGTGAGTA
	1229.45	AGACAACTATAAGGTTAGGTCCGGGTATGTAACA							95.7001	AACGTACACACACCATTATATTAATGGGACCCGAA							1572.39	GACCCAAAATTAGCGGGGACACCGAGGGTTACTAC							1644.77	GTAATAAATAAACAATAAGTATTATGGACACCCTG							2253.84	TAATGATGAGTGATCAGAATTACATAGAGTAAATT							227.592	GCCTCTCTAACCCCTTTTACACCGGGAGTTGAGTA
	1229.45	AGACAACTATAAGGTTAGGTCCGGGTGTGTAACA							95.571	AACGTACACACACCATTATATTAAAAGGCCCCGAA							1572.39	GACCCAAAATTAGCGGGGACACCGTGGAGCACTAC							1644.77	GTAATAAATAAACAATAAGTATTATGGACCCCCTG							2253.84	TAATGATGAGTGATCAGAATTACATCGAGAAAATT							227.048	GCCTCTCTAACCCCTTTTACACCGCGGACAGAGTA
	1226.14	AGACAACTATAAGGTTAGGTCCGGTATGTTAACA							95.485	AACGTACACACACCATTATATTAAGGCAAACCGAA							1572.39	GACCCAAAATTAGCGGGGACACCGCCCGTGACTAC							1644.77	GTAATAAATAAACAATAAGTATTATGGACGCCCTG							2253.84	TAATGATGAGTGATCAGAATTACATCGAGTAAATT							225.046	GCCTCTCTAACCCCTTTTACACCGAAGGATGAGTA
	1209.69	AGACAACTATAAGGTTAGGTCCGAAGGTGTAACA							95.485	AACGTACACACACCATTATATTAAGGCAACCCGAA							1572.39	GACCCAAAATTAGCGGGGACACCGTCTCGGACTAC							1644.77	GTAATAAATAAACAATAAGTATTATGGATACCCTG							2253.84	TAATGATGAGTGATCAGAATTACATTGAGAAAATT							225.046	GCCTCTCTAACCCCTTTTACACCGGCGGGGGAGTA
	1209.69	AGACAACTATAAGGTTAGGTCCGCAGGTGTAACA							93.0249	AACGTACACACACCATTATATTAACGGGTACCGAA							1572.39	GACCCAAAATTAGCGGGGACACCGGGCAGGACTAC							1644.77	GTAATAAATAAACAATAAGTATTATGGATCCCCTG							2253.84	TAATGATGAGTGATCAGAATTACAGGTCGGAAATT							220.336	GCCTCTCTAACCCCTTTTACACCGTGGTATGAGTA
	1209.69	AGACAACTATAAGGTTAGGTCCGGTGGTTTAACA							93.0249	AACGTACACACACCATTATATTAACGGGTCCCGAA							1572.39	GACCCAAAATTAGCGGGGACACCGTCAATGACTAC							1644.77	GTAATAAATAAACAATAAGTATTATGGATGCCCTG							2233.97	TAATGATGAGTGATCAGAATTACAAAGGAAAAATT							220.336	GCCTCTCTAACCCCTTTTACACCGAGCCACGAGTA
	1209.69	AGACAACTATAAGGTTAGGTCCGGAGAACTAACA							93.0249	AACGTACACACACCATTATATTAACGGGTTCCGAA							1572.39	GACCCAAAATTAGCGGGGACACCGTTCACGACTAC							1641.32	GTAATAAATAAACAATAAGTATTAACGGGACCCTG							2233.97	TAATGATGAGTGATCAGAATTACAAAGGACAAATT							220.336	GCCTCTCTAACCCCTTTTACACCGAGCTAAGAGTA
	1209.69	AGACAACTATAAGGTTAGGTCCGGAGGCTTAACA							93.0249	AACGTACACACACCATTATATTAATAGGCCCCGAA							1572.39	GACCCAAAATTAGCGGGGACACCGTTCCAGACTAC							1641.32	GTAATAAATAAACAATAAGTATTAACGGGCCCCTG							2233.97	TAATGATGAGTGATCAGAATTACAAAGGATAAATT							218.755	GCCTCTCTAACCCCTTTTACACCGGCGGATGAGTA
	1209.69	AGACAACTATAAGGTTAGGTCCGGAGTCTTAACA							92.5238	AACGTACACACACCATTATATTAAATAGGGCCGAA							1572.39	GACCCAAAATTAGCGGGGACACCGTTTACGACTAC							1630.27	GTAATAAATAAACAATAAGTATTAAAGGATCCCTG							2159.82	TAATGATGAGTGATCAGAATTACAGGATCGAAATT							218.755	GCCTCTCTAACCCCTTTTACACCGGCGGCTGAGTA
	1203.18	AGACAACTATAAGGTTAGGTCCGCGGGGATAACA							92.5238	AACGTACACACACCATTATATTAAGTCGGACCGAA							1572.39	GACCCAAAATTAGCGGGGACACCGTTTCAGACTAC							1584.7	GTAATAAATAAACAATAAGTATTATAGGCGCCCTG							2159.82	TAATGATGAGTGATCAGAATTACAGGATTTAAATT							218.755	GCCTCTCTAACCCCTTTTACACCGGTAGTTGAGTA
	1203.18	AGACAACTATAAGGTTAGGTCCGGACGGATAACA							92.3023	AACGTACACACACCATTATATTAATGGAGGCCGAA							1572.39	GACCCAAAATTAGCGGGGACACCGTATCTGACTAC							1576.16	GTAATAAATAAACAATAAGTATTAGTGGGACCCTG							2159.82	TAATGATGAGTGATCAGAATTACACGCGGTAAATT							217.577	GCCTCTCTAACCCCTTTTACACCGGTCGGTGAGTA
	1203.18	AGACAACTATAAGGTTAGGTCCGTGGGGATAACA							90.6556	AACGTACACACACCATTATATTAAACGAGACCGAA							1572.39	GACCCAAAATTAGCGGGGACACCGTGGACCACTAC							1576.16	GTAATAAATAAACAATAAGTATTAGTGGGCCCCTG							2159.82	TAATGATGAGTGATCAGAATTACACGTGGTAAATT							217.577	GCCTCTCTAACCCCTTTTACACCGCGAACAGAGTA
	1203.18	AGACAACTATAAGGTTAGGTCCGAACGGTTAACA							90.6556	AACGTACACACACCATTATATTAAACGAGCCCGAA							1572.39	GACCCAAAATTAGCGGGGACACCGTTACGGACTAC							1576.16	GTAATAAATAAACAATAAGTATTAACTGGCCCCTG							2159.82	TAATGATGAGTGATCAGAATTACAGTTGGTAAATT							217.577	GCCTCTCTAACCCCTTTTACACCGCGATCAGAGTA
	1203.18	AGACAACTATAAGGTTAGGTCCGATCGGTTAACA							90.6556	AACGTACACACACCATTATATTAAACGAGTCCGAA							1569.09	GACCCAAAATTAGCGGGGACACCGTACGGAACTAC							1576.16	GTAATAAATAAACAATAAGTATTACGAGAACCCTG							2154.65	TAATGATGAGTGATCAGAATTACAAGCGGGAAATT							217.577	GCCTCTCTAACCCCTTTTACACCGGACGGGGAGTA
	1203.18	AGACAACTATAAGGTTAGGTCCGCACGGTTAACA							90.6556	AACGTACACACACCATTATATTAAATGAGACCGAA							1560.64	GACCCAAAATTAGCGGGGACACCGAGTAAAACTAC							1576.16	GTAATAAATAAACAATAAGTATTACGAGAGCCCTG							2154.65	TAATGATGAGTGATCAGAATTACACTGAGTAAATT							217.577	GCCTCTCTAACCCCTTTTACACCGGGAAATGAGTA
	1203.18	AGACAACTATAAGGTTAGGTCCGCGCGGTTAACA							90.6556	AACGTACACACACCATTATATTAAATGAGTCCGAA							1560.64	GACCCAAAATTAGCGGGGACACCGAGTAACACTAC							1576.16	GTAATAAATAAACAATAAGTATTACGAGCCCCCTG							2116.21	TAATGATGAGTGATCAGAATTACATCTGGGAAATT							217.577	GCCTCTCTAACCCCTTTTACACCGGGAACTGAGTA
	1203.18	AGACAACTATAAGGTTAGGTCCGCTCGGTTAACA							90.6556	AACGTACACACACCATTATATTAACCGAGACCGAA							1560.64	GACCCAAAATTAGCGGGGACACCGAGTACAACTAC							1576.16	GTAATAAATAAACAATAAGTATTAAACGGTCCCTG							2075.96	TAATGATGAGTGATCAGAATTACAACGGTCAAATT							217.577	GCCTCTCTAACCCCTTTTACACCGGGACATGAGTA
	1203.18	AGACAACTATAAGGTTAGGTCCGTCCGGTTAACA							90.6556	AACGTACACACACCATTATATTAACCGAGCCCGAA							1560.64	GACCCAAAATTAGCGGGGACACCGAGTACCACTAC							1576.16	GTAATAAATAAACAATAAGTATTAAATGGTCCCTG							2075.96	TAATGATGAGTGATCAGAATTACAGCGGTAAAATT							217.577	GCCTCTCTAACCCCTTTTACACCGGGACCTGAGTA
	1200.3	AGACAACTATAAGGTTAGGTCCGGGGAATTAACA							90.6556	AACGTACACACACCATTATATTAACCGAGTCCGAA							1560.64	GACCCAAAATTAGCGGGGACACCGAGTACGACTAC							1576.16	GTAATAAATAAACAATAAGTATTAAGAGAACCCTG							2064.78	TAATGATGAGTGATCAGAATTACAGTGGGAAAATT							217.577	GCCTCTCTAACCCCTTTTACACCGGGATATGAGTA
	1200.3	AGACAACTATAAGGTTAGGTCCGACGCGGTAACA							90.6556	AACGTACACACACCATTATATTAACTGAGACCGAA							1560.64	GACCCAAAATTAGCGGGGACACCGAGTACTACTAC							1576.16	GTAATAAATAAACAATAAGTATTAAGAGACCCCTG							2059.83	TAATGATGAGTGATCAGAATTACAAGGTAGAAATT							217.577	GCCTCTCTAACCCCTTTTACACCGGGATCTGAGTA
	1200.3	AGACAACTATAAGGTTAGGTCCGAGGAAATAACA							90.6556	AACGTACACACACCATTATATTAACTGAGTCCGAA							1560.64	GACCCAAAATTAGCGGGGACACCGAGTATAACTAC							1576.16	GTAATAAATAAACAATAAGTATTAGAAGGCCCCTG							2059.83	TAATGATGAGTGATCAGAATTACACGCGGGAAATT							217.577	GCCTCTCTAACCCCTTTTACACCGTGAGCTGAGTA
	1200.3	AGACAACTATAAGGTTAGGTCCGAGGATATAACA							90.6556	AACGTACACACACCATTATATTAATTGAGACCGAA							1560.64	GACCCAAAATTAGCGGGGACACCGAGTATCACTAC							1576.16	GTAATAAATAAACAATAAGTATTAGCCGGTCCCTG							2059.83	TAATGATGAGTGATCAGAATTACACGTGGGAAATT							217.577	GCCTCTCTAACCCCTTTTACACCGTGATATGAGTA
	1200.3	AGACAACTATAAGGTTAGGTCCGCCCGGGTAACA							90.6556	AACGTACACACACCATTATATTAATTGAGCCCGAA							1560.64	GACCCAAAATTAGCGGGGACACCGAGTATTACTAC							1576.16	GTAATAAATAAACAATAAGTATTAGTTGGACCCTG							2059.83	TAATGATGAGTGATCAGAATTACAGCAGGGAAATT							217.577	GCCTCTCTAACCCCTTTTACACCGTGATCAGAGTA
	1200.3	AGACAACTATAAGGTTAGGTCCGGTCGGGTAACA							90.6556	AACGTACACACACCATTATATTAATTGAGTCCGAA							1560.64	GACCCAAAATTAGCGGGGACACCGAGTCAAACTAC							1576.16	GTAATAAATAAACAATAAGTATTAGTTGGCCCCTG							2046.27	TAATGATGAGTGATCAGAATTACATAAGGAAAATT							217.577	GCCTCTCTAACCCCTTTTACACCGTGATCTGAGTA
	1188.11	AGACAACTATAAGGTTAGGTCCGGTTAGATAACA							90.5466	AACGTACACACACCATTATATTAAGAGGTACCGAA							1560.64	GACCCAAAATTAGCGGGGACACCGAGTCACACTAC							1576.16	GTAATAAATAAACAATAAGTATTATCCGGTCCCTG							2041.38	TAATGATGAGTGATCAGAATTACAAGGGCCAAATT							217.056	GCCTCTCTAACCCCTTTTACACCGAGTTGGGAGTA
	1175.35	AGACAACTATAAGGTTAGGTCCGGGTGTATAACA							88.9311	AACGTACACACACCATTATATTAAGTGGTACCGAA							1560.64	GACCCAAAATTAGCGGGGACACCGAGTCCAACTAC							1576.16	GTAATAAATAAACAATAAGTATTATGAGCCCCCTG							1998.94	TAATGATGAGTGATCAGAATTACAAGGTAAAAATT							217.056	GCCTCTCTAACCCCTTTTACACCGACGACAGAGTA
	1175.35	AGACAACTATAAGGTTAGGTCCGGGTTAGTAACA							88.9311	AACGTACACACACCATTATATTAATGGGTGCCGAA							1560.64	GACCCAAAATTAGCGGGGACACCGAGTCCGACTAC							1572.39	GTAATAAATAAACAATAAGTATTAATCAGGCCCTG							1998.94	TAATGATGAGTGATCAGAATTACAAGGTACAAATT							217.056	GCCTCTCTAACCCCTTTTACACCGATGACAGAGTA
	1156.46	AGACAACTATAAGGTTAGGTCCGACGGTGTAACA							88.4522	AACGTACACACACCATTATATTAAAGAGTACCGAA							1560.64	GACCCAAAATTAGCGGGGACACCGAGTCGAACTAC							1572.39	GTAATAAATAAACAATAAGTATTAATCGGGCCCTG							1998.94	TAATGATGAGTGATCAGAATTACAAGGTCTAAATT							217.056	GCCTCTCTAACCCCTTTTACACCGCCGACAGAGTA
	1156.46	AGACAACTATAAGGTTAGGTCCGGAAGTTTAACA							88.4522	AACGTACACACACCATTATATTAAGGCGTCCCGAA							1560.64	GACCCAAAATTAGCGGGGACACCGAGTCTAACTAC							1572.39	GTAATAAATAAACAATAAGTATTAGCAAGGCCCTG							1998.94	TAATGATGAGTGATCAGAATTACAAGGTTAAAATT							217.056	GCCTCTCTAACCCCTTTTACACCGCCGAGCGAGTA
	1156.46	AGACAACTATAAGGTTAGGTCCGGAGACATAACA							88.4522	AACGTACACACACCATTATATTAAGGTCTACCGAA							1560.64	GACCCAAAATTAGCGGGGACACCGAGTCTTACTAC							1572.39	GTAATAAATAAACAATAAGTATTAGGAAGGCCCTG							1998.94	TAATGATGAGTGATCAGAATTACAAGGTTGAAATT							217.056	GCCTCTCTAACCCCTTTTACACCGCGGAGCGAGTA
	1156.46	AGACAACTATAAGGTTAGGTCCGGAGCGCTAACA							88.4522	AACGTACACACACCATTATATTAAGGTCTCCCGAA							1560.64	GACCCAAAATTAGCGGGGACACCGAGTTAAACTAC							1572.39	GTAATAAATAAACAATAAGTATTAGGACGGCCCTG							1998.94	TAATGATGAGTGATCAGAATTACAAGGTTTAAATT							217.056	GCCTCTCTAACCCCTTTTACACCGGGACGGGAGTA
	1156.46	AGACAACTATAAGGTTAGGTCCGGAGCTGTAACA							88.4522	AACGTACACACACCATTATATTAAGGTCTTCCGAA							1560.64	GACCCAAAATTAGCGGGGACACCGAGTTACACTAC							1572.39	GTAATAAATAAACAATAAGTATTAGGATGGCCCTG							1998.94	TAATGATGAGTGATCAGAATTACAGGGTAAAAATT							217.056	GCCTCTCTAACCCCTTTTACACCGGGATGGGAGTA
	1156.46	AGACAACTATAAGGTTAGGTCCGGCGGTTTAACA							88.4522	AACGTACACACACCATTATATTAAGTTGGGCCGAA							1560.64	GACCCAAAATTAGCGGGGACACCGAGTTCAACTAC							1572.39	GTAATAAATAAACAATAAGTATTATAGAGACCCTG							1998.94	TAATGATGAGTGATCAGAATTACAGGGTACAAATT							215.143	GCCTCTCTAACCCCTTTTACACCGAACGAGGAGTA
	1150.23	AGACAACTATAAGGTTAGGTCCGACCGGTTAACA							88.4522	AACGTACACACACCATTATATTAATGAGATCCGAA							1560.64	GACCCAAAATTAGCGGGGACACCGAGTTCGACTAC							1572.39	GTAATAAATAAACAATAAGTATTATGATGGCCCTG							1998.94	TAATGATGAGTGATCAGAATTACAGGGTAGAAATT							215.143	GCCTCTCTAACCCCTTTTACACCGAAGGCGGAGTA
	1150.23	AGACAACTATAAGGTTAGGTCCGGGATGTTAACA							88.4522	AACGTACACACACCATTATATTAAAACGGTCCGAA							1560.64	GACCCAAAATTAGCGGGGACACCGAGTTCTACTAC							1572.39	GTAATAAATAAACAATAAGTATTATTCCGGCCCTG							1998.94	TAATGATGAGTGATCAGAATTACAGGGTCTAAATT							215.143	GCCTCTCTAACCCCTTTTACACCGAATGAGGAGTA
	1147.48	AGACAACTATAAGGTTAGGTCCGACCGGGTAACA							88.4522	AACGTACACACACCATTATATTAAACCGGTCCGAA							1560.64	GACCCAAAATTAGCGGGGACACCGAGTTGAACTAC							1572.39	GTAATAAATAAACAATAAGTATTATTCGGGCCCTG							1998.94	TAATGATGAGTGATCAGAATTACAGGGTTAAAATT							215.143	GCCTCTCTAACCCCTTTTACACCGACAGAGGAGTA
	1147.48	AGACAACTATAAGGTTAGGTCCGCCTAGGTAACA							88.4522	AACGTACACACACCATTATATTAAATGGGACCGAA							1560.64	GACCCAAAATTAGCGGGGACACCGAGTTTAACTAC							1572.39	GTAATAAATAAACAATAAGTATTACAGAGACCCTG							1998.94	TAATGATGAGTGATCAGAATTACAGGGTTGAAATT							215.143	GCCTCTCTAACCCCTTTTACACCGACCGAGGAGTA
	1147.48	AGACAACTATAAGGTTAGGTCCGCGACGGTAACA							88.4522	AACGTACACACACCATTATATTAAATGGGCCCGAA							1560.64	GACCCAAAATTAGCGGGGACACCGAGTTTCACTAC							1572.39	GTAATAAATAAACAATAAGTATTACTGAGACCCTG							1984.6	TAATGATGAGTGATCAGAATTACAGCGGTGAAATT							215.143	GCCTCTCTAACCCCTTTTACACCGACTGAGGAGTA
	1147.48	AGACAACTATAAGGTTAGGTCCGCTAAGGTAACA							88.4522	AACGTACACACACCATTATATTAACCCGGTCCGAA							1560.64	GACCCAAAATTAGCGGGGACACCGAGTTTGACTAC							1572.39	GTAATAAATAAACAATAAGTATTAACGAGACCCTG							1984.6	TAATGATGAGTGATCAGAATTACATCGGTTAAATT							215.143	GCCTCTCTAACCCCTTTTACACCGATAGAGGAGTA
	1147.48	AGACAACTATAAGGTTAGGTCCGCTAGGGTAACA							88.4522	AACGTACACACACCATTATATTAACTCGGTCCGAA							1560.64	GACCCAAAATTAGCGGGGACACCGAGTTTTACTAC							1558.53	GTAATAAATAAACAATAAGTATTAACGGACCCCTG							1973.91	TAATGATGAGTGATCAGAATTACAGGGCGAAAATT							215.143	GCCTCTCTAACCCCTTTTACACCGATCGAGGAGTA
	1147.48	AGACAACTATAAGGTTAGGTCCGGCCGGGTAACA							88.4522	AACGTACACACACCATTATATTAACTGGGACCGAA							1542.48	GACCCAAAATTAGCGGGGACACCGGAGGAGACTAC							1558.53	GTAATAAATAAACAATAAGTATTAATGGACCCCTG							1973.91	TAATGATGAGTGATCAGAATTACAGGGCTAAAATT							215.143	GCCTCTCTAACCCCTTTTACACCGATTGAGGAGTA
	1147.48	AGACAACTATAAGGTTAGGTCCGTCCCGGTAACA							88.4522	AACGTACACACACCATTATATTAATACGGTCCGAA							1541.09	GACCCAAAATTAGCGGGGACACCGTACAGTACTAC							1530.5	GTAATAAATAAACAATAAGTATTAAGTAACCCCTG							1973.91	TAATGATGAGTGATCAGAATTACAGGGCTCAAATT							215.143	GCCTCTCTAACCCCTTTTACACCGCATGAGGAGTA
	1147.48	AGACAACTATAAGGTTAGGTCCGTCGAGATAACA							88.4522	AACGTACACACACCATTATATTAATCCGGTCCGAA							1541.09	GACCCAAAATTAGCGGGGACACCGTACCGTACTAC							1530.5	GTAATAAATAAACAATAAGTATTAAGTCCCCCCTG							1973.91	TAATGATGAGTGATCAGAATTACAGGGCTTAAATT							215.143	GCCTCTCTAACCCCTTTTACACCGCCAGAGGAGTA
	1147.48	AGACAACTATAAGGTTAGGTCCGTCTAGGTAACA							88.4522	AACGTACACACACCATTATATTAATTAGGGCCGAA							1541.09	GACCCAAAATTAGCGGGGACACCGTACTGTACTAC							1530.5	GTAATAAATAAACAATAAGTATTAAGTGACCCCTG							1969.19	TAATGATGAGTGATCAGAATTACAAGGTGAAAATT							215.143	GCCTCTCTAACCCCTTTTACACCGCCCGAGGAGTA
	1147.48	AGACAACTATAAGGTTAGGTCCGTTTGGGTAACA							88.2404	AACGTACACACACCATTATATTAAGTGAAACCGAA							1541.09	GACCCAAAATTAGCGGGGACACCGGGTTGTACTAC							1530.5	GTAATAAATAAACAATAAGTATTAAGTTACCCCTG							1951.83	TAATGATGAGTGATCAGAATTACACAGGAAAAATT							215.143	GCCTCTCTAACCCCTTTTACACCGCCTGAGGAGTA
	1135.83	AGACAACTATAAGGTTAGGTCCGGTAAAGTAACA							88.2404	AACGTACACACACCATTATATTAAGCGAGTCCGAA							1537.4	GACCCAAAATTAGCGGGGACACCGTAAAAGACTAC							1530.5	GTAATAAATAAACAATAAGTATTAAGTTCCCCCTG							1951.83	TAATGATGAGTGATCAGAATTACACAGGACAAATT							215.143	GCCTCTCTAACCCCTTTTACACCGCGCGAGGAGTA
	1135.83	AGACAACTATAAGGTTAGGTCCGGTAATGTAACA							88.2404	AACGTACACACACCATTATATTAAGCGAGGCCGAA							1537.4	GACCCAAAATTAGCGGGGACACCGTAAACGACTAC							1530.5	GTAATAAATAAACAATAAGTATTAAGTTGCCCCTG							1951.83	TAATGATGAGTGATCAGAATTACACAGGATAAATT							215.143	GCCTCTCTAACCCCTTTTACACCGCGTGAGGAGTA
	1135.83	AGACAACTATAAGGTTAGGTCCGGTACAGTAACA							88.055	AACGTACACACACCATTATATTAAGAGTGTCCGAA							1537.4	GACCCAAAATTAGCGGGGACACCGTAACAGACTAC							1530.5	GTAATAAATAAACAATAAGTATTAAGTTTACCCTG							1951.83	TAATGATGAGTGATCAGAATTACACGGGAAAAATT							215.143	GCCTCTCTAACCCCTTTTACACCGCTAGAGGAGTA
	1135.83	AGACAACTATAAGGTTAGGTCCGGTATCGTAACA							87.266	AACGTACACACACCATTATATTAAGGCGCTCCGAA							1537.4	GACCCAAAATTAGCGGGGACACCGTAACTGACTAC							1514.96	GTAATAAATAAACAATAAGTATTAAAGGTTCCCTG							1951.83	TAATGATGAGTGATCAGAATTACACGGGACAAATT							215.143	GCCTCTCTAACCCCTTTTACACCGCTTGAGGAGTA
	1135.83	AGACAACTATAAGGTTAGGTCCGGTATTGTAACA							87.266	AACGTACACACACCATTATATTAAGGCGTTCCGAA							1537.4	GACCCAAAATTAGCGGGGACACCGTAATCGACTAC							1514.96	GTAATAAATAAACAATAAGTATTACTGGTTCCCTG							1951.83	TAATGATGAGTGATCAGAATTACACGGGATAAATT							215.143	GCCTCTCTAACCCCTTTTACACCGGATGAGGAGTA
	1135.83	AGACAACTATAAGGTTAGGTCCGGTGAAGTAACA							86.5619	AACGTACACACACCATTATATTAAGAGGATCCGAA							1527.28	GACCCAAAATTAGCGGGGACACCGGGAATAACTAC							1506.8	GTAATAAATAAACAATAAGTATTACCGGGTCCCTG							1951.83	TAATGATGAGTGATCAGAATTACATGGGAAAAATT							215.143	GCCTCTCTAACCCCTTTTACACCGTCAGAGGAGTA
	1135.83	AGACAACTATAAGGTTAGGTCCGGTTAAGTAACA							85.5039	AACGTACACACACCATTATATTAAAGGCTTCCGAA							1527.28	GACCCAAAATTAGCGGGGACACCGGGAATCACTAC							1506.8	GTAATAAATAAACAATAAGTATTAGTCGGACCCTG							1951.83	TAATGATGAGTGATCAGAATTACATGGGACAAATT							215.143	GCCTCTCTAACCCCTTTTACACCGTCCGAGGAGTA
	1135.83	AGACAACTATAAGGTTAGGTCCGGTTATGTAACA							84.5597	AACGTACACACACCATTATATTAAACAGGTCCGAA							1527.28	GACCCAAAATTAGCGGGGACACCGGGAATTACTAC							1506.8	GTAATAAATAAACAATAAGTATTAGTCGGCCCCTG							1897.26	TAATGATGAGTGATCAGAATTACACGGGTAAAATT							215.143	GCCTCTCTAACCCCTTTTACACCGTCTGAGGAGTA
	1135.83	AGACAACTATAAGGTTAGGTCCGGTTCAGTAACA							84.5597	AACGTACACACACCATTATATTAAGGCGAGCCGAA							1525.91	GACCCAAAATTAGCGGGGACACCGAGCGCCACTAC							1506.8	GTAATAAATAAACAATAAGTATTATATGGCCCCTG							1897.26	TAATGATGAGTGATCAGAATTACAGTGGTAAAATT							215.143	GCCTCTCTAACCCCTTTTACACCGTTCGAGGAGTA
	1135.83	AGACAACTATAAGGTTAGGTCCGGTTTTGTAACA							84.5597	AACGTACACACACCATTATATTAAGGCGCGCCGAA							1525.91	GACCCAAAATTAGCGGGGACACCGAGTCTCACTAC							1506.8	GTAATAAATAAACAATAAGTATTACCAGGCCCCTG							1897.26	TAATGATGAGTGATCAGAATTACAGTGGTGAAATT							215.143	GCCTCTCTAACCCCTTTTACACCGTTTGAGGAGTA
	1123.63	AGACAACTATAAGGTTAGGTCCGGGTTCTTAACA							84.5597	AACGTACACACACCATTATATTAAGGGCGACCGAA							1519.06	GACCCAAAATTAGCGGGGACACCGAGGCCAACTAC							1503.2	GTAATAAATAAACAATAAGTATTATTCAGGCCCTG							1897.26	TAATGATGAGTGATCAGAATTACAGTGGTTAAATT							214.852	GCCTCTCTAACCCCTTTTACACCGATGGTTGAGTA
	1105.57	AGACAACTATAAGGTTAGGTCCGGTGGAATAACA							84.5597	AACGTACACACACCATTATATTAATCAGGTCCGAA							1519.06	GACCCAAAATTAGCGGGGACACCGAGGCCCACTAC							1503.2	GTAATAAATAAACAATAAGTATTAAGCGACCCCTG							1893.85	TAATGATGAGTGATCAGAATTACAGGGTCCAAATT							211.273	GCCTCTCTAACCCCTTTTACACCGTGGAGAGAGTA
	1099.61	AGACAACTATAAGGTTAGGTCCGGGTGGCTAACA							84.5597	AACGTACACACACCATTATATTAATGAGAACCGAA							1519.06	GACCCAAAATTAGCGGGGACACCGAGGCCTACTAC							1503.2	GTAATAAATAAACAATAAGTATTAGTGTGGCCCTG							1887.05	TAATGATGAGTGATCAGAATTACAGGTAGTAAATT							210.64	GCCTCTCTAACCCCTTTTACACCGAGCGCTGAGTA
	1099.61	AGACAACTATAAGGTTAGGTCCGGCAGGATAACA							84.3572	AACGTACACACACCATTATATTAAATGAGCCCGAA							1514.96	GACCCAAAATTAGCGGGGACACCGGATGTTACTAC							1503.2	GTAATAAATAAACAATAAGTATTACAGAGCCCCTG							1882.53	TAATGATGAGTGATCAGAATTACAAGGCCAAAATT							210.64	GCCTCTCTAACCCCTTTTACACCGAGTAAAGAGTA
	1099.61	AGACAACTATAAGGTTAGGTCCGGTAGGATAACA							84.3572	AACGTACACACACCATTATATTAAATGGGGCCGAA							1514.96	GACCCAAAATTAGCGGGGACACCGGGGGCAACTAC							1448.29	GTAATAAATAAACAATAAGTATTACGGGTACCCTG							1882.53	TAATGATGAGTGATCAGAATTACAAGGCCCAAATT							209.128	GCCTCTCTAACCCCTTTTACACCGGACGACGAGTA
	1096.98	AGACAACTATAAGGTTAGGTCCGCCTGGGTAACA							84.3572	AACGTACACACACCATTATATTAACGGAGCCCGAA							1514.96	GACCCAAAATTAGCGGGGACACCGAAGGTCACTAC							1448.29	GTAATAAATAAACAATAAGTATTACGGGTCCCCTG							1882.53	TAATGATGAGTGATCAGAATTACAAGGCCTAAATT							209.128	GCCTCTCTAACCCCTTTTACACCGGTCGTTGAGTA
	1096.98	AGACAACTATAAGGTTAGGTCCGGTACGGTAACA							84.3572	AACGTACACACACCATTATATTAATTGGGGCCGAA							1514.96	GACCCAAAATTAGCGGGGACACCGGAGGCAACTAC							1448.29	GTAATAAATAAACAATAAGTATTACGGGTGCCCTG							1882.53	TAATGATGAGTGATCAGAATTACAAGGCGAAAATT							209.128	GCCTCTCTAACCCCTTTTACACCGACGGACGAGTA
	1096.98	AGACAACTATAAGGTTAGGTCCGTAAGGGTAACA							84.3572	AACGTACACACACCATTATATTAAGTGACTCCGAA							1513.6	GACCCAAAATTAGCGGGGACACCGGGAAACACTAC							1448.29	GTAATAAATAAACAATAAGTATTACGGGTTCCCTG							1882.53	TAATGATGAGTGATCAGAATTACAAGGCTAAAATT							208.94	GCCTCTCTAACCCCTTTTACACCGAATGGCGAGTA
	1096.98	AGACAACTATAAGGTTAGGTCCGGGCGTGTAACA							83.6136	AACGTACACACACCATTATATTAATGGGAACCGAA							1513.6	GACCCAAAATTAGCGGGGACACCGCGAGCAACTAC							1448.29	GTAATAAATAAACAATAAGTATTATGGGTACCCTG							1882.53	TAATGATGAGTGATCAGAATTACAAGGCTCAAATT							208.94	GCCTCTCTAACCCCTTTTACACCGAGAGAAGAGTA
	1092.06	AGACAACTATAAGGTTAGGTCCGGGCCGGTAACA							83.6136	AACGTACACACACCATTATATTAAAAGGAACCGAA							1509.98	GACCCAAAATTAGCGGGGACACCGCGAAAGACTAC							1448.29	GTAATAAATAAACAATAAGTATTATGGGTCCCCTG							1882.53	TAATGATGAGTGATCAGAATTACAAGGCTGAAATT							208.94	GCCTCTCTAACCCCTTTTACACCGAGAGCAGAGTA
	1085.84	AGACAACTATAAGGTTAGGTCCGGTTTCGTAACA							83.6014	AACGTACACACACCATTATATTAAACTGGGCCGAA							1509.98	GACCCAAAATTAGCGGGGACACCGCGACAGACTAC							1448.29	GTAATAAATAAACAATAAGTATTATGGGTGCCCTG							1882.53	TAATGATGAGTGATCAGAATTACAAGGCTTAAATT							208.94	GCCTCTCTAACCCCTTTTACACCGAGAGGTGAGTA
	1064.55	AGACAACTATAAGGTTAGGTCCGAGGTAGTAACA							83.6014	AACGTACACACACCATTATATTAACCTGGGCCGAA							1509.98	GACCCAAAATTAGCGGGGACACCGCGCAAGACTAC							1448.29	GTAATAAATAAACAATAAGTATTATGGGTTCCCTG							1882.53	TAATGATGAGTGATCAGAATTACACGGAAAAAATT							208.002	GCCTCTCTAACCCCTTTTACACCGACGGGTGAGTA
	1064.55	AGACAACTATAAGGTTAGGTCCGAGGTCTTAACA							83.4257	AACGTACACACACCATTATATTAAGGCTGTCCGAA							1509.98	GACCCAAAATTAGCGGGGACACCGCGCCAGACTAC							1448.29	GTAATAAATAAACAATAAGTATTACAGGCACCCTG							1882.53	TAATGATGAGTGATCAGAATTACACGGAACAAATT							208.002	GCCTCTCTAACCCCTTTTACACCGAGCGGTGAGTA
	1056.92	AGACAACTATAAGGTTAGGTCCGGAAGTGTAACA							81.2762	AACGTACACACACCATTATATTAAGTGGTTCCGAA							1509.98	GACCCAAAATTAGCGGGGACACCGCGTAAGACTAC							1448.29	GTAATAAATAAACAATAAGTATTACAGGCCCCCTG							1882.53	TAATGATGAGTGATCAGAATTACACGGAATAAATT							208.002	GCCTCTCTAACCCCTTTTACACCGATGGGTGAGTA
	1056.92	AGACAACTATAAGGTTAGGTCCGGACGTGTAACA							80.9113	AACGTACACACACCATTATATTAAAAGGCTCCGAA							1509.98	GACCCAAAATTAGCGGGGACACCGCGGGGGACTAC							1448.29	GTAATAAATAAACAATAAGTATTACAGGCGCCCTG							1882.53	TAATGATGAGTGATCAGAATTACACGGACAAAATT							208.002	GCCTCTCTAACCCCTTTTACACCGAATGGTGAGTA
	1056.92	AGACAACTATAAGGTTAGGTCCGGAGTCGTAACA							80.9113	AACGTACACACACCATTATATTAATAGGCTCCGAA							1506.8	GACCCAAAATTAGCGGGGACACCGAGAGGTACTAC							1440.49	GTAATAAATAAACAATAAGTATTATGCGGCCCCTG							1882.53	TAATGATGAGTGATCAGAATTACACGGACCAAATT							208.002	GCCTCTCTAACCCCTTTTACACCGACTGGTGAGTA
	1056.92	AGACAACTATAAGGTTAGGTCCGGTGGATTAACA							80.8385	AACGTACACACACCATTATATTAACAGGGTCCGAA							1506.8	GACCCAAAATTAGCGGGGACACCGGGAATGACTAC							1437.04	GTAATAAATAAACAATAAGTATTAAAGGGCCCCTG							1882.53	TAATGATGAGTGATCAGAATTACACGGACGAAATT							208.002	GCCTCTCTAACCCCTTTTACACCGATTGGTGAGTA
	1056.92	AGACAACTATAAGGTTAGGTCCGGTGGGATAACA							80.8385	AACGTACACACACCATTATATTAAGACGGACCGAA							1506.8	GACCCAAAATTAGCGGGGACACCGGGTAGTACTAC							1437.04	GTAATAAATAAACAATAAGTATTAGGGTGGCCCTG							1882.53	TAATGATGAGTGATCAGAATTACACGGACTAAATT							208.002	GCCTCTCTAACCCCTTTTACACCGCCTGGTGAGTA
	1056.92	AGACAACTATAAGGTTAGGTCCGCGGGTATAACA							80.8385	AACGTACACACACCATTATATTAAGGTGGGCCGAA							1506.8	GACCCAAAATTAGCGGGGACACCGAAAGGAACTAC							1437.04	GTAATAAATAAACAATAAGTATTAAGCGCCCCCTG							1882.53	TAATGATGAGTGATCAGAATTACACGGATAAAATT							208.002	GCCTCTCTAACCCCTTTTACACCGCGACCAGAGTA
	1056.92	AGACAACTATAAGGTTAGGTCCGTAGGTATAACA							80.8385	AACGTACACACACCATTATATTAAGTAGGTCCGAA							1503.2	GACCCAAAATTAGCGGGGACACCGCAATTGACTAC							1437.04	GTAATAAATAAACAATAAGTATTAAGTATACCCTG							1882.53	TAATGATGAGTGATCAGAATTACACGGATTAAATT							208.002	GCCTCTCTAACCCCTTTTACACCGCGATCTGAGTA
	1056.92	AGACAACTATAAGGTTAGGTCCGTGGGTATAACA							80.8385	AACGTACACACACCATTATATTAATATGGTCCGAA							1503.2	GACCCAAAATTAGCGGGGACACCGCAGTTGACTAC							1437.04	GTAATAAATAAACAATAAGTATTAAGTGCCCCCTG							1882.53	TAATGATGAGTGATCAGAATTACATGGAAAAAATT							208.002	GCCTCTCTAACCCCTTTTACACCGCGTGGTGAGTA
	1051.22	AGACAACTATAAGGTTAGGTCCGGGATTGTAACA							80.8385	AACGTACACACACCATTATATTAATTGGGACCGAA							1503.2	GACCCAAAATTAGCGGGGACACCGTTCCGGACTAC							1437.04	GTAATAAATAAACAATAAGTATTATCCCGGCCCTG							1882.53	TAATGATGAGTGATCAGAATTACATGGAACAAATT							208.002	GCCTCTCTAACCCCTTTTACACCGCTTGGTGAGTA
	1048.71	AGACAACTATAAGGTTAGGTCCGGATGGGTAACA							80.8385	AACGTACACACACCATTATATTAATTGGGCCCGAA							1503.2	GACCCAAAATTAGCGGGGACACCGAAGGGAACTAC							1437.04	GTAATAAATAAACAATAAGTATTAAAGTGGCCCTG							1882.53	TAATGATGAGTGATCAGAATTACATGGAAGAAATT							208.002	GCCTCTCTAACCCCTTTTACACCGTATGGTGAGTA
	1048.71	AGACAACTATAAGGTTAGGTCCGTGACGGTAACA							80.8385	AACGTACACACACCATTATATTAAATGGGTCCGAA							1503.2	GACCCAAAATTAGCGGGGACACCGTTAAGGACTAC							1437.04	GTAATAAATAAACAATAAGTATTATCTAGGCCCTG							1882.53	TAATGATGAGTGATCAGAATTACATGGACAAAATT							208.002	GCCTCTCTAACCCCTTTTACACCGTCTGGTGAGTA
	1048.71	AGACAACTATAAGGTTAGGTCCGTTACGGTAACA							80.6449	AACGTACACACACCATTATATTAAATGAGGCCGAA							1496.45	GACCCAAAATTAGCGGGGACACCGTCAAAGACTAC							1437.04	GTAATAAATAAACAATAAGTATTATGAAGGCCCTG							1882.53	TAATGATGAGTGATCAGAATTACATGGACCAAATT							208.002	GCCTCTCTAACCCCTTTTACACCGTTTGGTGAGTA
	1048.71	AGACAACTATAAGGTTAGGTCCGGAATGGTAACA							80.6449	AACGTACACACACCATTATATTAATTGAGGCCGAA							1496.45	GACCCAAAATTAGCGGGGACACCGTCACAGACTAC							1437.04	GTAATAAATAAACAATAAGTATTACTTAGGCCCTG							1882.53	TAATGATGAGTGATCAGAATTACATGGACGAAATT							207.504	GCCTCTCTAACCCCTTTTACACCGAGTAGCGAGTA
	1038.06	AGACAACTATAAGGTTAGGTCCGGAGTTCTAACA							80.6449	AACGTACACACACCATTATATTAAGTGACACCGAA							1496.45	GACCCAAAATTAGCGGGGACACCGTCAAGGACTAC							1424.38	GTAATAAATAAACAATAAGTATTAGCGGAGCCCTG							1882.53	TAATGATGAGTGATCAGAATTACATGGACTAAATT							207.504	GCCTCTCTAACCCCTTTTACACCGCTGAGCGAGTA
	1038.06	AGACAACTATAAGGTTAGGTCCGGTAAGTTAACA							80.6449	AACGTACACACACCATTATATTAAGTGACGCCGAA							1496.45	GACCCAAAATTAGCGGGGACACCGCGGAGCACTAC							1424.38	GTAATAAATAAACAATAAGTATTAGTGGAGCCCTG							1882.53	TAATGATGAGTGATCAGAATTACATGGATAAAATT							207.504	GCCTCTCTAACCCCTTTTACACCGTAGAGTGAGTA
	1038.06	AGACAACTATAAGGTTAGGTCCGGTAGAGTAACA							80.4755	AACGTACACACACCATTATATTAACGAGCGCCGAA							1481.25	GACCCAAAATTAGCGGGGACACCGGTAGTCACTAC							1394.56	GTAATAAATAAACAATAAGTATTACGGTAACCCTG							1882.53	TAATGATGAGTGATCAGAATTACATGGATTAAATT							207.504	GCCTCTCTAACCCCTTTTACACCGGACCGGGAGTA
	1038.06	AGACAACTATAAGGTTAGGTCCGGTCAAATAACA							80.4755	AACGTACACACACCATTATATTAATGAGCGCCGAA							1476.38	GACCCAAAATTAGCGGGGACACCGAGGGAAACTAC							1394.56	GTAATAAATAAACAATAAGTATTACGGTACCCCTG							1882.53	TAATGATGAGTGATCAGAATTACAATGAGTAAATT							205.675	GCCTCTCTAACCCCTTTTACACCGATGGGGGAGTA
	1038.06	AGACAACTATAAGGTTAGGTCCGGTCAATTAACA							80.1141	AACGTACACACACCATTATATTAAGGCGAACCGAA							1474.6	GACCCAAAATTAGCGGGGACACCGGAGGGGACTAC							1394.56	GTAATAAATAAACAATAAGTATTACGGTAGCCCTG							1882.53	TAATGATGAGTGATCAGAATTACAGTGAGAAAATT							205.675	GCCTCTCTAACCCCTTTTACACCGTTGGGGGAGTA
	1038.06	AGACAACTATAAGGTTAGGTCCGGTCACATAACA							79.934	AACGTACACACACCATTATATTAATAGGACCCGAA							1473.28	GACCCAAAATTAGCGGGGACACCGTATCGTACTAC							1394.56	GTAATAAATAAACAATAAGTATTACGGTATCCCTG							1882.53	TAATGATGAGTGATCAGAATTACAGTGAGTAAATT							205.397	GCCTCTCTAACCCCTTTTACACCGACGGTTGAGTA
	1038.06	AGACAACTATAAGGTTAGGTCCGGTCAGATAACA							79.8262	AACGTACACACACCATTATATTAAGAGTTACCGAA							1473.28	GACCCAAAATTAGCGGGGACACCGTATTGTACTAC							1394.56	GTAATAAATAAACAATAAGTATTACGGTCACCCTG							1853.38	TAATGATGAGTGATCAGAATTACAGGGCCCAAATT							201.37	GCCTCTCTAACCCCTTTTACACCGAGCACCGAGTA
	1038.06	AGACAACTATAAGGTTAGGTCCGGTCAGTTAACA							79.8262	AACGTACACACACCATTATATTAAGAGTTCCCGAA							1465.34	GACCCAAAATTAGCGGGGACACCGACATTAACTAC							1394.56	GTAATAAATAAACAATAAGTATTACGGTCCCCCTG							1849.21	TAATGATGAGTGATCAGAATTACATAGGAAAAATT							201.37	GCCTCTCTAACCCCTTTTACACCGAGTCGCGAGTA
	1038.06	AGACAACTATAAGGTTAGGTCCGGTCATATAACA							79.7544	AACGTACACACACCATTATATTAAGGCTTTCCGAA							1465.34	GACCCAAAATTAGCGGGGACACCGACATTCACTAC							1394.56	GTAATAAATAAACAATAAGTATTACGGTGACCCTG							1849.21	TAATGATGAGTGATCAGAATTACATAGGACAAATT							201.37	GCCTCTCTAACCCCTTTTACACCGAAAAATGAGTA
	1038.06	AGACAACTATAAGGTTAGGTCCGGTCATTTAACA							79.3962	AACGTACACACACCATTATATTAACGTGGCCCGAA							1465.34	GACCCAAAATTAGCGGGGACACCGACATTTACTAC							1394.56	GTAATAAATAAACAATAAGTATTACGGTGCCCCTG							1849.21	TAATGATGAGTGATCAGAATTACATAGGATAAATT							201.37	GCCTCTCTAACCCCTTTTACACCGAAAACTGAGTA
	1038.06	AGACAACTATAAGGTTAGGTCCGGTCCAATAACA							79.3962	AACGTACACACACCATTATATTAATGTGGCCCGAA							1460.07	GACCCAAAATTAGCGGGGACACCGGGAGACACTAC							1394.56	GTAATAAATAAACAATAAGTATTACGGTGTCCCTG							1832.38	TAATGATGAGTGATCAGAATTACACCGAGAAAATT							201.37	GCCTCTCTAACCCCTTTTACACCGAAACATGAGTA
	1038.06	AGACAACTATAAGGTTAGGTCCGGTCCATTAACA							77.6995	AACGTACACACACCATTATATTAAATGGTACCGAA							1458.76	GACCCAAAATTAGCGGGGACACCGACACCTACTAC							1394.56	GTAATAAATAAACAATAAGTATTACGGTTACCCTG							1826.88	TAATGATGAGTGATCAGAATTACAAGGTCGAAATT							201.37	GCCTCTCTAACCCCTTTTACACCGAAATATGAGTA
	1038.06	AGACAACTATAAGGTTAGGTCCGGTCCGATAACA							77.6995	AACGTACACACACCATTATATTAAGAGTCCCCGAA							1458.76	GACCCAAAATTAGCGGGGACACCGACTCAAACTAC							1394.56	GTAATAAATAAACAATAAGTATTACGGTTCCCCTG							1826.88	TAATGATGAGTGATCAGAATTACAGGGTGAAAATT							201.37	GCCTCTCTAACCCCTTTTACACCGAACAATGAGTA
	1038.06	AGACAACTATAAGGTTAGGTCCGGTCCGTTAACA							77.6995	AACGTACACACACCATTATATTAATGGGCCCCGAA							1458.76	GACCCAAAATTAGCGGGGACACCGACTCACACTAC							1394.56	GTAATAAATAAACAATAAGTATTACGGTTGCCCTG							1813.77	TAATGATGAGTGATCAGAATTACAACGGTAAAATT							201.37	GCCTCTCTAACCCCTTTTACACCGAACACTGAGTA
	1038.06	AGACAACTATAAGGTTAGGTCCGGTCCTTTAACA							77.281	AACGTACACACACCATTATATTAAAGAGCCCCGAA							1458.76	GACCCAAAATTAGCGGGGACACCGACTCGAACTAC							1394.56	GTAATAAATAAACAATAAGTATTACGGTTTCCCTG							1813.77	TAATGATGAGTGATCAGAATTACATTGGTAAAATT							201.37	GCCTCTCTAACCCCTTTTACACCGAACATTGAGTA
	1038.06	AGACAACTATAAGGTTAGGTCCGGTCGTATAACA							77.096	AACGTACACACACCATTATATTAACTCGGGCCGAA							1458.76	GACCCAAAATTAGCGGGGACACCGACTCTAACTAC							1394.56	GTAATAAATAAACAATAAGTATTATGGTACCCCTG							1810.51	TAATGATGAGTGATCAGAATTACAAGGTCCAAATT							201.37	GCCTCTCTAACCCCTTTTACACCGAACCTTGAGTA
	1038.06	AGACAACTATAAGGTTAGGTCCGGTCGTTTAACA							77.096	AACGTACACACACCATTATATTAATCGGGGCCGAA							1458.76	GACCCAAAATTAGCGGGGACACCGACTCTCACTAC							1394.56	GTAATAAATAAACAATAAGTATTATGGTCCCCCTG							1804	TAATGATGAGTGATCAGAATTACAAAAGGCAAATT							201.37	GCCTCTCTAACCCCTTTTACACCGAACGATGAGTA
	1038.06	AGACAACTATAAGGTTAGGTCCGGTTACGTAACA							77.096	AACGTACACACACCATTATATTAAGTGATACCGAA							1458.76	GACCCAAAATTAGCGGGGACACCGACTCTTACTAC							1394.56	GTAATAAATAAACAATAAGTATTATGGTGACCCTG							1804	TAATGATGAGTGATCAGAATTACAAAGGGCAAATT							201.37	GCCTCTCTAACCCCTTTTACACCGAACTATGAGTA
	1026.91	AGACAACTATAAGGTTAGGTCCGGGCAATTAACA							76.4052	AACGTACACACACCATTATATTAAGGTAGACCGAA							1458.76	GACCCAAAATTAGCGGGGACACCGACTTCCACTAC							1394.56	GTAATAAATAAACAATAAGTATTATGGTGCCCCTG							1804	TAATGATGAGTGATCAGAATTACAACAGGCAAATT							201.37	GCCTCTCTAACCCCTTTTACACCGAATAATGAGTA
	1026.91	AGACAACTATAAGGTTAGGTCCGGGCGATTAACA							76.2446	AACGTACACACACCATTATATTAAGGCCATCCGAA							1458.76	GACCCAAAATTAGCGGGGACACCGACTTCTACTAC							1394.56	GTAATAAATAAACAATAAGTATTATGGTGTCCCTG							1804	TAATGATGAGTGATCAGAATTACACAAGGCAAATT							201.37	GCCTCTCTAACCCCTTTTACACCGAATACTGAGTA
	1026.91	AGACAACTATAAGGTTAGGTCCGGGCGTATAACA							76.2446	AACGTACACACACCATTATATTAAGGCTATCCGAA							1458.76	GACCCAAAATTAGCGGGGACACCGACTTTAACTAC							1394.56	GTAATAAATAAACAATAAGTATTATGGTTACCCTG							1804	TAATGATGAGTGATCAGAATTACACAGGGCAAATT							201.37	GCCTCTCTAACCCCTTTTACACCGAATATTGAGTA
	1026.91	AGACAACTATAAGGTTAGGTCCGGGCGTTTAACA							76.2446	AACGTACACACACCATTATATTAAGGCCGTCCGAA							1458.76	GACCCAAAATTAGCGGGGACACCGACTTTCACTAC							1394.56	GTAATAAATAAACAATAAGTATTATGGTTCCCCTG							1804	TAATGATGAGTGATCAGAATTACACTAGGCAAATT							201.37	GCCTCTCTAACCCCTTTTACACCGAATCATGAGTA
	1026.91	AGACAACTATAAGGTTAGGTCCGGGTCTATAACA							74.7051	AACGTACACACACCATTATATTAAAGGCACCCGAA							1458.76	GACCCAAAATTAGCGGGGACACCGACTTTTACTAC							1394.56	GTAATAAATAAACAATAAGTATTATGGTTGCCCTG							1804	TAATGATGAGTGATCAGAATTACAGAAGGCAAATT							201.37	GCCTCTCTAACCCCTTTTACACCGAATCTTGAGTA
	1026.91	AGACAACTATAAGGTTAGGTCCGGGTCTCTAACA							74.2802	AACGTACACACACCATTATATTAAGTGGTGCCGAA							1458.76	GACCCAAAATTAGCGGGGACACCGAGCACAACTAC							1394.56	GTAATAAATAAACAATAAGTATTATGGTTTCCCTG							1804	TAATGATGAGTGATCAGAATTACATAAGGCAAATT							201.37	GCCTCTCTAACCCCTTTTACACCGAATGATGAGTA
	1026.91	AGACAACTATAAGGTTAGGTCCGGGTCTTTAACA							74.2802	AACGTACACACACCATTATATTAATAGGTGCCGAA							1458.76	GACCCAAAATTAGCGGGGACACCGAGCACCACTAC							1378.34	GTAATAAATAAACAATAAGTATTACCGGCACCCTG							1804	TAATGATGAGTGATCAGAATTACATAGGGCAAATT							201.37	GCCTCTCTAACCCCTTTTACACCGAATTATGAGTA
	1026.91	AGACAACTATAAGGTTAGGTCCGGGTTTGTAACA							74.2802	AACGTACACACACCATTATATTAATTGGTACCGAA							1458.76	GACCCAAAATTAGCGGGGACACCGAGCACGACTAC							1377.1	GTAATAAATAAACAATAAGTATTATAGTGTCCCTG							1804	TAATGATGAGTGATCAGAATTACATCAGGCAAATT							201.37	GCCTCTCTAACCCCTTTTACACCGACAAATGAGTA
	1017.71	AGACAACTATAAGGTTAGGTCCGAGGCTGTAACA							74.2802	AACGTACACACACCATTATATTAATTGGTCCCGAA							1458.76	GACCCAAAATTAGCGGGGACACCGAGCACTACTAC							1377.1	GTAATAAATAAACAATAAGTATTAAGAGCCCCCTG							1804	TAATGATGAGTGATCAGAATTACATTAGGCAAATT							201.37	GCCTCTCTAACCCCTTTTACACCGACAACTGAGTA
	1010.4	AGACAACTATAAGGTTAGGTCCGAGCGTATAACA							74.2802	AACGTACACACACCATTATATTAATTGGTGCCGAA							1458.76	GACCCAAAATTAGCGGGGACACCGAGCCGTACTAC							1373.81	GTAATAAATAAACAATAAGTATTAAGGACTCCCTG							1804	TAATGATGAGTGATCAGAATTACAGGAAGCAAATT							201.37	GCCTCTCTAACCCCTTTTACACCGACAATTGAGTA
	1010.4	AGACAACTATAAGGTTAGGTCCGAGCGTTTAACA							74.2802	AACGTACACACACCATTATATTAATTGGTTCCGAA							1458.76	GACCCAAAATTAGCGGGGACACCGAGTTCCACTAC							1373.81	GTAATAAATAAACAATAAGTATTAAGGCCCCCCTG							1804	TAATGATGAGTGATCAGAATTACATTGGGTAAATT							201.37	GCCTCTCTAACCCCTTTTACACCGACACATGAGTA
	1010.4	AGACAACTATAAGGTTAGGTCCGTCGGTGTAACA							73.8801	AACGTACACACACCATTATATTAAGGATCGCCGAA							1456.58	GACCCAAAATTAGCGGGGACACCGCAACGGACTAC							1373.81	GTAATAAATAAACAATAAGTATTACAGTGGCCCTG							1799.68	TAATGATGAGTGATCAGAATTACAAGGGCAAAATT							201.37	GCCTCTCTAACCCCTTTTACACCGACACTTGAGTA
	1004.96	AGACAACTATAAGGTTAGGTCCGGACGGCTAACA							73.8801	AACGTACACACACCATTATATTAAACGGGCCCGAA							1456.58	GACCCAAAATTAGCGGGGACACCGCACCGGACTAC							1373.81	GTAATAAATAAACAATAAGTATTACCGTGGCCCTG							1799.68	TAATGATGAGTGATCAGAATTACAAGTTGGAAATT							201.37	GCCTCTCTAACCCCTTTTACACCGACATATGAGTA
	1004.96	AGACAACTATAAGGTTAGGTCCGGGAAACTAACA							73.8801	AACGTACACACACCATTATATTAACCGGGCCCGAA							1456.58	GACCCAAAATTAGCGGGGACACCGCATCGGACTAC							1373.81	GTAATAAATAAACAATAAGTATTACTGTGGCCCTG							1799.68	TAATGATGAGTGATCAGAATTACATGGATGAAATT							201.37	GCCTCTCTAACCCCTTTTACACCGACCAATGAGTA
	1004.96	AGACAACTATAAGGTTAGGTCCGGGAAGCTAACA							73.8801	AACGTACACACACCATTATATTAACGAGATCCGAA							1456.58	GACCCAAAATTAGCGGGGACACCGCCACGGACTAC							1373.81	GTAATAAATAAACAATAAGTATTAAGCAAACCCTG							1771.82	TAATGATGAGTGATCAGAATTACAGCCGGTAAATT							201.37	GCCTCTCTAACCCCTTTTACACCGACCACTGAGTA
	1004.96	AGACAACTATAAGGTTAGGTCCGGGACTTTAACA							73.8801	AACGTACACACACCATTATATTAACGAGTGCCGAA							1456.58	GACCCAAAATTAGCGGGGACACCGCCTCGGACTAC							1373.81	GTAATAAATAAACAATAAGTATTAAGCAAGCCCTG							1746.48	TAATGATGAGTGATCAGAATTACAGGGTCGAAATT							201.37	GCCTCTCTAACCCCTTTTACACCGACCCTTGAGTA
	1002.56	AGACAACTATAAGGTTAGGTCCGAATTGGTAACA							73.8801	AACGTACACACACCATTATATTAAGGCATCCCGAA							1440.49	GACCCAAAATTAGCGGGGACACCGCGGGGTACTAC							1373.81	GTAATAAATAAACAATAAGTATTAAGTAAACCCTG							1733.95	TAATGATGAGTGATCAGAATTACAACGGTGAAATT							201.37	GCCTCTCTAACCCCTTTTACACCGACCGATGAGTA
	1002.56	AGACAACTATAAGGTTAGGTCCGACTTGGTAACA							73.8801	AACGTACACACACCATTATATTAATGAGTGCCGAA							1440.49	GACCCAAAATTAGCGGGGACACCGGGAAGAACTAC							1373.81	GTAATAAATAAACAATAAGTATTAAGTAAGCCCTG							1733.95	TAATGATGAGTGATCAGAATTACACTGGTGAAATT							201.37	GCCTCTCTAACCCCTTTTACACCGACCTATGAGTA
	1002.56	AGACAACTATAAGGTTAGGTCCGATTTGGTAACA							73.7033	AACGTACACACACCATTATATTAAGTGATGCCGAA							1440.49	GACCCAAAATTAGCGGGGACACCGGGACGAACTAC							1373.81	GTAATAAATAAACAATAAGTATTAAGTATGCCCTG							1733.95	TAATGATGAGTGATCAGAATTACAGCGGTTAAATT							201.37	GCCTCTCTAACCCCTTTTACACCGACTAATGAGTA
	1002.56	AGACAACTATAAGGTTAGGTCCGCATTGGTAACA							73.7033	AACGTACACACACCATTATATTAATGGAACCCGAA							1440.49	GACCCAAAATTAGCGGGGACACCGGGACGCACTAC							1373.81	GTAATAAATAAACAATAAGTATTAAGTTAACCCTG							1733.95	TAATGATGAGTGATCAGAATTACATTGGTGAAATT							201.37	GCCTCTCTAACCCCTTTTACACCGACTACTGAGTA
	1002.56	AGACAACTATAAGGTTAGGTCCGGCTTGGTAACA							73.5484	AACGTACACACACCATTATATTAACGAGCTCCGAA							1440.49	GACCCAAAATTAGCGGGGACACCGAAAGGTACTAC							1373.81	GTAATAAATAAACAATAAGTATTAAGTTAGCCCTG							1724.61	TAATGATGAGTGATCAGAATTACAGGACGCAAATT							201.37	GCCTCTCTAACCCCTTTTACACCGACTATTGAGTA
	1002.56	AGACAACTATAAGGTTAGGTCCGTATTGGTAACA							73.5484	AACGTACACACACCATTATATTAATGAGCTCCGAA							1437.04	GACCCAAAATTAGCGGGGACACCGCACATGACTAC							1373.81	GTAATAAATAAACAATAAGTATTAAGTTCGCCCTG							1724.61	TAATGATGAGTGATCAGAATTACATACGGTAAATT							201.37	GCCTCTCTAACCCCTTTTACACCGACTGATGAGTA
	1002.56	AGACAACTATAAGGTTAGGTCCGTTTTGGTAACA							73.0428	AACGTACACACACCATTATATTAAAGAAGGCCGAA							1437.04	GACCCAAAATTAGCGGGGACACCGCCCATGACTAC							1373.81	GTAATAAATAAACAATAAGTATTAAGTTTGCCCTG							1720.49	TAATGATGAGTGATCAGAATTACAGGTAGAAAATT							201.37	GCCTCTCTAACCCCTTTTACACCGACTTATGAGTA
	995.957	AGACAACTATAAGGTTAGGTCCGTTCGGTTAACA							73.0428	AACGTACACACACCATTATATTAAAGTAGGCCGAA							1437.04	GACCCAAAATTAGCGGGGACACCGGAAAGGACTAC							1373.81	GTAATAAATAAACAATAAGTATTATACCGGCCCTG							1693.85	TAATGATGAGTGATCAGAATTACACCCGGTAAATT							201.37	GCCTCTCTAACCCCTTTTACACCGATAAATGAGTA
	992.378	AGACAACTATAAGGTTAGGTCCGGTCCTATAACA							71.0114	AACGTACACACACCATTATATTAATGGGTTCCGAA							1437.04	GACCCAAAATTAGCGGGGACACCGCGGACAACTAC							1373.81	GTAATAAATAAACAATAAGTATTAACGAGTCCCTG							1689.79	TAATGATGAGTGATCAGAATTACAGCCGGGAAATT							201.37	GCCTCTCTAACCCCTTTTACACCGATAACTGAGTA
	992.378	AGACAACTATAAGGTTAGGTCCGGTGTGATAACA							70.6289	AACGTACACACACCATTATATTAACAAGGCCCGAA							1437.04	GACCCAAAATTAGCGGGGACACCGCGGACCACTAC							1373.81	GTAATAAATAAACAATAAGTATTAATGAGTCCCTG							1669.63	TAATGATGAGTGATCAGAATTACAAGGTATAAATT							201.37	GCCTCTCTAACCCCTTTTACACCGATAATTGAGTA
	992.378	AGACAACTATAAGGTTAGGTCCGGTGTGTTAACA							70.6289	AACGTACACACACCATTATATTAAGGCAAGCCGAA							1437.04	GACCCAAAATTAGCGGGGACACCGCGGACTACTAC							1373.81	GTAATAAATAAACAATAAGTATTATCGAGCCCCTG							1669.63	TAATGATGAGTGATCAGAATTACAGGGTATAAATT							201.37	GCCTCTCTAACCCCTTTTACACCGATCAATGAGTA
	992.378	AGACAACTATAAGGTTAGGTCCGGTGTTTTAACA							70.6289	AACGTACACACACCATTATATTAAGGCACGCCGAA							1437.04	GACCCAAAATTAGCGGGGACACCGTACCTGACTAC							1373.81	GTAATAAATAAACAATAAGTATTATCGAGTCCCTG							1648.72	TAATGATGAGTGATCAGAATTACAGGGCACAAATT							201.37	GCCTCTCTAACCCCTTTTACACCGATCACTGAGTA
	981.716	AGACAACTATAAGGTTAGGTCCGGGCATTTAACA							70.6289	AACGTACACACACCATTATATTAAGGTCGACCGAA							1434.02	GACCCAAAATTAGCGGGGACACCGCCAGGAACTAC							1361.69	GTAATAAATAAACAATAAGTATTAACGGATCCCTG							1648.72	TAATGATGAGTGATCAGAATTACAAACGGAAAATT							201.37	GCCTCTCTAACCCCTTTTACACCGATCATTGAGTA
	981.716	AGACAACTATAAGGTTAGGTCCGGGTCGATAACA							70.6289	AACGTACACACACCATTATATTAAGGTCGCCCGAA							1432.73	GACCCAAAATTAGCGGGGACACCGAGTGAAACTAC							1323.63	GTAATAAATAAACAATAAGTATTAACGGTCCCCTG							1648.72	TAATGATGAGTGATCAGAATTACAAATGGAAAATT							201.37	GCCTCTCTAACCCCTTTTACACCGATCGATGAGTA
	965.939	AGACAACTATAAGGTTAGGTCCGAAGGTTTAACA							70.4598	AACGTACACACACCATTATATTAAGTCAGGCCGAA							1432.73	GACCCAAAATTAGCGGGGACACCGACGTACACTAC							1323.63	GTAATAAATAAACAATAAGTATTAATGGTCCCCTG							1648.72	TAATGATGAGTGATCAGAATTACAACTGGAAAATT							201.37	GCCTCTCTAACCCCTTTTACACCGATTAATGAGTA
	965.939	AGACAACTATAAGGTTAGGTCCGGCGGAATAACA							70.4598	AACGTACACACACCATTATATTAAGTTAGGCCGAA							1432.73	GACCCAAAATTAGCGGGGACACCGACTTACACTAC							1323.63	GTAATAAATAAACAATAAGTATTATTGGTCCCCTG							1648.72	TAATGATGAGTGATCAGAATTACAATCGGAAAATT							201.37	GCCTCTCTAACCCCTTTTACACCGATTATTGAGTA
	965.939	AGACAACTATAAGGTTAGGTCCGTAGGTTTAACA							70.4598	AACGTACACACACCATTATATTAATGGATACCGAA							1414.79	GACCCAAAATTAGCGGGGACACCGGAAGGGACTAC							1316.5	GTAATAAATAAACAATAAGTATTACCTGGTCCCTG							1648.72	TAATGATGAGTGATCAGAATTACACACGGAAAATT							201.37	GCCTCTCTAACCCCTTTTACACCGATTCTTGAGTA
	965.939	AGACAACTATAAGGTTAGGTCCGACGGTTTAACA							70.4598	AACGTACACACACCATTATATTAATGGATCCCGAA							1414.79	GACCCAAAATTAGCGGGGACACCGGACGGGACTAC							1316.5	GTAATAAATAAACAATAAGTATTACCGGGACCCTG							1648.72	TAATGATGAGTGATCAGAATTACACATGGAAAATT							201.37	GCCTCTCTAACCCCTTTTACACCGATTGATGAGTA
	965.939	AGACAACTATAAGGTTAGGTCCGTCGGTTTAACA							70.4598	AACGTACACACACCATTATATTAAAAGGGACCGAA							1413.52	GACCCAAAATTAGCGGGGACACCGAGCTCGACTAC							1313.35	GTAATAAATAAACAATAAGTATTATAGTGGCCCTG							1648.72	TAATGATGAGTGATCAGAATTACACCTGGAAAATT							201.37	GCCTCTCTAACCCCTTTTACACCGATTTATGAGTA
	965.939	AGACAACTATAAGGTTAGGTCCGGAGTGGTAACA							70.4598	AACGTACACACACCATTATATTAACTGAGCCCGAA							1413.52	GACCCAAAATTAGCGGGGACACCGAGCTTGACTAC							1313.35	GTAATAAATAAACAATAAGTATTAAGCCACCCCTG							1648.72	TAATGATGAGTGATCAGAATTACACTTGGAAAATT							199.925	GCCTCTCTAACCCCTTTTACACCGAGCGTGGAGTA
	960.737	AGACAACTATAAGGTTAGGTCCGACGGGATAACA							70.4598	AACGTACACACACCATTATATTAATCTGGGCCGAA							1398.76	GACCCAAAATTAGCGGGGACACCGCAGCAGACTAC							1313.35	GTAATAAATAAACAATAAGTATTAAGCCCGCCCTG							1648.72	TAATGATGAGTGATCAGAATTACAGACGGAAAATT							199.925	GCCTCTCTAACCCCTTTTACACCGAGTGTGGAGTA
	960.737	AGACAACTATAAGGTTAGGTCCGATGGGATAACA							70.4598	AACGTACACACACCATTATATTAATTCGGGCCGAA							1398.76	GACCCAAAATTAGCGGGGACACCGCCGCAGACTAC							1313.35	GTAATAAATAAACAATAAGTATTAAGCCGCCCCTG							1648.72	TAATGATGAGTGATCAGAATTACAGATGGAAAATT							199.925	GCCTCTCTAACCCCTTTTACACCGATGGTGGAGTA
	960.737	AGACAACTATAAGGTTAGGTCCGCAGGGATAACA							69.6817	AACGTACACACACCATTATATTAAGGTAGTCCGAA							1394.56	GACCCAAAATTAGCGGGGACACCGACCGACACTAC							1313.35	GTAATAAATAAACAATAAGTATTAAGCGTACCCTG							1648.72	TAATGATGAGTGATCAGAATTACAGCTGGAAAATT							199.925	GCCTCTCTAACCCCTTTTACACCGATGGCAGAGTA
	960.737	AGACAACTATAAGGTTAGGTCCGCTGGGATAACA							69.5149	AACGTACACACACCATTATATTAAAAAAGGCCGAA							1392.48	GACCCAAAATTAGCGGGGACACCGGACCGGACTAC							1313.35	GTAATAAATAAACAATAAGTATTAAGTCCGCCCTG							1648.72	TAATGATGAGTGATCAGAATTACAGTCGGAAAATT							199.925	GCCTCTCTAACCCCTTTTACACCGGTGGAAGAGTA
	960.737	AGACAACTATAAGGTTAGGTCCGGCGGGATAACA							69.5149	AACGTACACACACCATTATATTAAAACAGGCCGAA							1384.56	GACCCAAAATTAGCGGGGACACCGGAGCACACTAC							1313.35	GTAATAAATAAACAATAAGTATTAAGTCGCCCCTG							1648.72	TAATGATGAGTGATCAGAATTACATACGGAAAATT							199.745	GCCTCTCTAACCCCTTTTACACCGACTGGCGAGTA
	960.737	AGACAACTATAAGGTTAGGTCCGGGATCTTAACA							69.5149	AACGTACACACACCATTATATTAAAATAGGCCGAA							1384.56	GACCCAAAATTAGCGGGGACACCGGAGCCAACTAC							1313.35	GTAATAAATAAACAATAAGTATTACCGGGGCCCTG							1648.72	TAATGATGAGTGATCAGAATTACATATGGAAAATT							199.745	GCCTCTCTAACCCCTTTTACACCGATTGGCGAGTA
	960.737	AGACAACTATAAGGTTAGGTCCGTAGGGATAACA							69.5149	AACGTACACACACCATTATATTAAACAAGGCCGAA							1384.56	GACCCAAAATTAGCGGGGACACCGGAGCCCACTAC							1313.35	GTAATAAATAAACAATAAGTATTACTGAGTCCCTG							1648.72	TAATGATGAGTGATCAGAATTACAGCAGGAAAATT							198.848	GCCTCTCTAACCCCTTTTACACCGCGAACTGAGTA
	960.737	AGACAACTATAAGGTTAGGTCCGTCGGGATAACA							69.5149	AACGTACACACACCATTATATTAAACCAGGCCGAA							1384.56	GACCCAAAATTAGCGGGGACACCGGAGCCGACTAC							1313.35	GTAATAAATAAACAATAAGTATTAGACAGGCCCTG							1644.77	TAATGATGAGTGATCAGAATTACAAAACGGAAATT							198.848	GCCTCTCTAACCCCTTTTACACCGCGACCTGAGTA
	958.437	AGACAACTATAAGGTTAGGTCCGATCTGGTAACA							69.5149	AACGTACACACACCATTATATTAAACTAGGCCGAA							1384.56	GACCCAAAATTAGCGGGGACACCGGAGCCTACTAC							1313.35	GTAATAAATAAACAATAAGTATTAGACGGGCCCTG							1644.77	TAATGATGAGTGATCAGAATTACAAAATGGAAATT							198.848	GCCTCTCTAACCCCTTTTACACCGCGAGACGAGTA
	958.437	AGACAACTATAAGGTTAGGTCCGGTCCGGTAACA							69.5149	AACGTACACACACCATTATATTAAATAAGGCCGAA							1384.56	GACCCAAAATTAGCGGGGACACCGGAGCTAACTAC							1313.35	GTAATAAATAAACAATAAGTATTAGATAGGCCCTG							1644.77	TAATGATGAGTGATCAGAATTACAAACTGGAAATT							198.848	GCCTCTCTAACCCCTTTTACACCGGAAGGTGAGTA
	958.437	AGACAACTATAAGGTTAGGTCCGTACTGGTAACA							69.5149	AACGTACACACACCATTATATTAAATTAGGCCGAA							1384.56	GACCCAAAATTAGCGGGGACACCGGAGCTCACTAC							1313.35	GTAATAAATAAACAATAAGTATTAGATGGGCCCTG							1644.77	TAATGATGAGTGATCAGAATTACAAATTGGAAATT							198.848	GCCTCTCTAACCCCTTTTACACCGGACGGAGAGTA
	958.437	AGACAACTATAAGGTTAGGTCCGTATGGGTAACA							69.5149	AACGTACACACACCATTATATTAACCAAGGCCGAA							1384.56	GACCCAAAATTAGCGGGGACACCGGAGCTGACTAC							1313.35	GTAATAAATAAACAATAAGTATTATCCGGGCCCTG							1644.77	TAATGATGAGTGATCAGAATTACAACACGGAAATT							198.848	GCCTCTCTAACCCCTTTTACACCGTGAAGTGAGTA
	958.437	AGACAACTATAAGGTTAGGTCCGTGTGGGTAACA							69.5149	AACGTACACACACCATTATATTAACCCAGGCCGAA							1384.56	GACCCAAAATTAGCGGGGACACCGGAGCTTACTAC							1307.45	GTAATAAATAAACAATAAGTATTAACAGGGCCCTG							1644.77	TAATGATGAGTGATCAGAATTACAACATGGAAATT							198.848	GCCTCTCTAACCCCTTTTACACCGGTGGGTGAGTA
	958.437	AGACAACTATAAGGTTAGGTCCGTTCTGGTAACA							69.5149	AACGTACACACACCATTATATTAACCTAGGCCGAA							1384.56	GACCCAAAATTAGCGGGGACACCGGATGTAACTAC							1303.53	GTAATAAATAAACAATAAGTATTATGGTATCCCTG							1644.77	TAATGATGAGTGATCAGAATTACAACCTGGAAATT							198.372	GCCTCTCTAACCCCTTTTACACCGTCGACAGAGTA
	948.706	AGACAACTATAAGGTTAGGTCCGGTAAACTAACA							69.5149	AACGTACACACACCATTATATTAACTCAGGCCGAA							1384.56	GACCCAAAATTAGCGGGGACACCGGTCGTAACTAC							1274.52	GTAATAAATAAACAATAAGTATTATGGTAGCCCTG							1644.77	TAATGATGAGTGATCAGAATTACAACTTGGAAATT							198.372	GCCTCTCTAACCCCTTTTACACCGTCGACTGAGTA
	948.706	AGACAACTATAAGGTTAGGTCCGGTAACGTAACA							69.5149	AACGTACACACACCATTATATTAATAAAGGCCGAA							1384.56	GACCCAAAATTAGCGGGGACACCGGGGCCAACTAC							1274.52	GTAATAAATAAACAATAAGTATTATGGTCGCCCTG							1644.77	TAATGATGAGTGATCAGAATTACAAGACGGAAATT							198.372	GCCTCTCTAACCCCTTTTACACCGGATCGGGAGTA
	948.706	AGACAACTATAAGGTTAGGTCCGGTATACTAACA							69.5149	AACGTACACACACCATTATATTAATACAGGCCGAA							1384.56	GACCCAAAATTAGCGGGGACACCGGGGCCCACTAC							1265.38	GTAATAAATAAACAATAAGTATTAAAGGCGCCCTG							1644.77	TAATGATGAGTGATCAGAATTACAATACGGAAATT							197.511	GCCTCTCTAACCCCTTTTACACCGAGAGAGGAGTA
	948.706	AGACAACTATAAGGTTAGGTCCGGTCAACTAACA							69.5149	AACGTACACACACCATTATATTAATATAGGCCGAA							1384.56	GACCCAAAATTAGCGGGGACACCGGGGCCGACTAC							1258.56	GTAATAAATAAACAATAAGTATTACGTGGACCCTG							1644.77	TAATGATGAGTGATCAGAATTACAATATGGAAATT							196.624	GCCTCTCTAACCCCTTTTACACCGTGCGAGGAGTA
	948.706	AGACAACTATAAGGTTAGGTCCGGTCCACTAACA							69.5149	AACGTACACACACCATTATATTAATCAAGGCCGAA							1384.56	GACCCAAAATTAGCGGGGACACCGGGGCCTACTAC							1258.56	GTAATAAATAAACAATAAGTATTATGTGGACCCTG							1644.77	TAATGATGAGTGATCAGAATTACAATTTGGAAATT							196.624	GCCTCTCTAACCCCTTTTACACCGTGTGAGGAGTA
	948.706	AGACAACTATAAGGTTAGGTCCGGTGTACTAACA							69.5149	AACGTACACACACCATTATATTAATCTAGGCCGAA							1383.31	GACCCAAAATTAGCGGGGACACCGGGAAAAACTAC							1255.55	GTAATAAATAAACAATAAGTATTAAGGCAACCCTG							1644.77	TAATGATGAGTGATCAGAATTACACAACGGAAATT							196.358	GCCTCTCTAACCCCTTTTACACCGACGGTGGAGTA
	948.706	AGACAACTATAAGGTTAGGTCCGGTTAACTAACA							69.5149	AACGTACACACACCATTATATTAATGTAGGCCGAA							1377.1	GACCCAAAATTAGCGGGGACACCGTTCAGTACTAC							1255.55	GTAATAAATAAACAATAAGTATTAAGGCACCCCTG							1644.77	TAATGATGAGTGATCAGAATTACACAATGGAAATT							192.508	GCCTCTCTAACCCCTTTTACACCGAGAATAGAGTA
	948.706	AGACAACTATAAGGTTAGGTCCGGTTCACTAACA							69.5149	AACGTACACACACCATTATATTAATTAAGGCCGAA							1377.1	GACCCAAAATTAGCGGGGACACCGTTCCGTACTAC							1255.55	GTAATAAATAAACAATAAGTATTAAGGCAGCCCTG							1644.77	TAATGATGAGTGATCAGAATTACACACTGGAAATT							192.508	GCCTCTCTAACCCCTTTTACACCGAGACTAGAGTA
	948.706	AGACAACTATAAGGTTAGGTCCGGTTTACTAACA							69.5149	AACGTACACACACCATTATATTAATTTAGGCCGAA							1377.1	GACCCAAAATTAGCGGGGACACCGTTCTGTACTAC							1255.55	GTAATAAATAAACAATAAGTATTAACCAGGCCCTG							1644.77	TAATGATGAGTGATCAGAATTACACCACGGAAATT							192.508	GCCTCTCTAACCCCTTTTACACCGAGCATAGAGTA
	923.431	AGACAACTATAAGGTTAGGTCCGGCGGATTAACA							67.8864	AACGTACACACACCATTATATTAAACGGTACCGAA							1377.1	GACCCAAAATTAGCGGGGACACCGTTTCGTACTAC							1255.55	GTAATAAATAAACAATAAGTATTAGGGCGGCCCTG							1644.77	TAATGATGAGTGATCAGAATTACACCATGGAAATT							192.508	GCCTCTCTAACCCCTTTTACACCGAGCCCAGAGTA
	923.431	AGACAACTATAAGGTTAGGTCCGGGGGTCTAACA							67.8864	AACGTACACACACCATTATATTAAACGGTCCCGAA							1377.1	GACCCAAAATTAGCGGGGACACCGTTTTGTACTAC							1255.55	GTAATAAATAAACAATAAGTATTATCCAGGCCCTG							1644.77	TAATGATGAGTGATCAGAATTACACCCTGGAAATT							192.508	GCCTCTCTAACCCCTTTTACACCGAGCCCCGAGTA
	918.458	AGACAACTATAAGGTTAGGTCCGGATGGATAACA							67.8864	AACGTACACACACCATTATATTAAACGGTGCCGAA							1373.81	GACCCAAAATTAGCGGGGACACCGATTCGGACTAC							1255.55	GTAATAAATAAACAATAAGTATTATCTGGGCCCTG							1644.77	TAATGATGAGTGATCAGAATTACACCTCGGAAATT							192.508	GCCTCTCTAACCCCTTTTACACCGAGCCGAGAGTA
	918.458	AGACAACTATAAGGTTAGGTCCGGCAGGCTAACA							67.8864	AACGTACACACACCATTATATTAAACGGTTCCGAA							1373.81	GACCCAAAATTAGCGGGGACACCGACGACTACTAC							1255.55	GTAATAAATAAACAATAAGTATTATTGAGTCCCTG							1644.77	TAATGATGAGTGATCAGAATTACACCTTGGAAATT							192.508	GCCTCTCTAACCCCTTTTACACCGAGCCTAGAGTA
	918.458	AGACAACTATAAGGTTAGGTCCGGTAGGCTAACA							67.8864	AACGTACACACACCATTATATTAACAGGTACCGAA							1373.81	GACCCAAAATTAGCGGGGACACCGATACGGACTAC							1255.55	GTAATAAATAAACAATAAGTATTAAGCGTGCCCTG							1644.77	TAATGATGAGTGATCAGAATTACACGACGGAAATT							192.508	GCCTCTCTAACCCCTTTTACACCGAGTATAGAGTA
	918.458	AGACAACTATAAGGTTAGGTCCGGGTGGTTAACA							67.8864	AACGTACACACACCATTATATTAACAGGTCCCGAA							1373.81	GACCCAAAATTAGCGGGGACACCGATCCGGACTAC							1255.55	GTAATAAATAAACAATAAGTATTAAGTGTACCCTG							1644.77	TAATGATGAGTGATCAGAATTACACGCTGGAAATT							192.508	GCCTCTCTAACCCCTTTTACACCGACCGCTGAGTA
	916.259	AGACAACTATAAGGTTAGGTCCGAGAGAGTAACA							67.8864	AACGTACACACACCATTATATTAACAGGTTCCGAA							1373.81	GACCCAAAATTAGCGGGGACACCGCGGATAACTAC							1255.55	GTAATAAATAAACAATAAGTATTAAGTGTGCCCTG							1644.77	TAATGATGAGTGATCAGAATTACACTATGGAAATT							192.508	GCCTCTCTAACCCCTTTTACACCGACGTCTGAGTA
	916.259	AGACAACTATAAGGTTAGGTCCGGATAGGTAACA							67.8864	AACGTACACACACCATTATATTAACCGGTACCGAA							1373.81	GACCCAAAATTAGCGGGGACACCGCGGATCACTAC							1255.55	GTAATAAATAAACAATAAGTATTAGAGAGCCCCTG							1644.77	TAATGATGAGTGATCAGAATTACACTTTGGAAATT							192.508	GCCTCTCTAACCCCTTTTACACCGATATATGAGTA
	916.259	AGACAACTATAAGGTTAGGTCCGGCGCGGTAACA							67.8864	AACGTACACACACCATTATATTAACCGGTCCCGAA							1373.81	GACCCAAAATTAGCGGGGACACCGCGGATTACTAC							1237.22	GTAATAAATAAACAATAAGTATTACCGGCCCCCTG							1644.77	TAATGATGAGTGATCAGAATTACAGAACGGAAATT							192.508	GCCTCTCTAACCCCTTTTACACCGATCGCTGAGTA
	916.259	AGACAACTATAAGGTTAGGTCCGTAACGGTAACA							67.8864	AACGTACACACACCATTATATTAACCGGTTCCGAA							1373.81	GACCCAAAATTAGCGGGGACACCGTCTACGACTAC							1237.22	GTAATAAATAAACAATAAGTATTACTGGCCCCCTG							1644.77	TAATGATGAGTGATCAGAATTACAGAATGGAAATT							191.127	GCCTCTCTAACCCCTTTTACACCGGTGGCAGAGTA
	916.259	AGACAACTATAAGGTTAGGTCCGTACCGGTAACA							67.5207	AACGTACACACACCATTATATTAAGGGCAACCGAA							1373.81	GACCCAAAATTAGCGGGGACACCGTCAACGACTAC							1203.18	GTAATAAATAAACAATAAGTATTAAACGGCCCCTG							1644.77	TAATGATGAGTGATCAGAATTACAGACTGGAAATT							191.127	GCCTCTCTAACCCCTTTTACACCGGTGGGCGAGTA
	916.259	AGACAACTATAAGGTTAGGTCCGTATCGGTAACA							67.5207	AACGTACACACACCATTATATTAAGGGTAGCCGAA							1373.81	GACCCAAAATTAGCGGGGACACCGTCCAAGACTAC							1203.18	GTAATAAATAAACAATAAGTATTAGCGGGACCCTG							1644.77	TAATGATGAGTGATCAGAATTACAGATTGGAAATT							190.098	GCCTCTCTAACCCCTTTTACACCGAACGGCGAGTA
	916.259	AGACAACTATAAGGTTAGGTCCGTGAGAGTAACA							67.5207	AACGTACACACACCATTATATTAATCGGGTCCGAA							1373.81	GACCCAAAATTAGCGGGGACACCGCCGCGGACTAC							1203.18	GTAATAAATAAACAATAAGTATTAGCGGGCCCCTG							1644.77	TAATGATGAGTGATCAGAATTACAGCCTGGAAATT							190.098	GCCTCTCTAACCCCTTTTACACCGACCGGCGAGTA
	916.259	AGACAACTATAAGGTTAGGTCCGTTCGGGTAACA							67.5207	AACGTACACACACCATTATATTAAGCTGGCCCGAA							1370.92	GACCCAAAATTAGCGGGGACACCGTTAGGAACTAC							1203.18	GTAATAAATAAACAATAAGTATTACGAGCGCCCTG							1644.77	TAATGATGAGTGATCAGAATTACAGCTTGGAAATT							190.098	GCCTCTCTAACCCCTTTTACACCGAGAGGAGAGTA
	908.182	AGACAACTATAAGGTTAGGTCCGAAGGAATAACA							67.3591	AACGTACACACACCATTATATTAAAAGAGACCGAA							1369.68	GACCCAAAATTAGCGGGGACACCGACTTATACTAC							1203.18	GTAATAAATAAACAATAAGTATTACGTGGCCCCTG							1644.77	TAATGATGAGTGATCAGAATTACAGTACGGAAATT							190.098	GCCTCTCTAACCCCTTTTACACCGATCGGCGAGTA
	906.957	AGACAACTATAAGGTTAGGTCCGGTCCCTTAACA							67.3591	AACGTACACACACCATTATATTAACCGGGGCCGAA							1367.64	GACCCAAAATTAGCGGGGACACCGCCGAGTACTAC							1203.18	GTAATAAATAAACAATAAGTATTATGAGCGCCCTG							1644.77	TAATGATGAGTGATCAGAATTACATAACGGAAATT							190.098	GCCTCTCTAACCCCTTTTACACCGGAAGGAGAGTA
	906.957	AGACAACTATAAGGTTAGGTCCGGTTCCGTAACA							67.3591	AACGTACACACACCATTATATTAACTGGGGCCGAA							1358.63	GACCCAAAATTAGCGGGGACACCGTACGGTACTAC							1200.3	GTAATAAATAAACAATAAGTATTAAAAAGGCCCTG							1644.77	TAATGATGAGTGATCAGAATTACATACTGGAAATT							190.098	GCCTCTCTAACCCCTTTTACACCGCGACAAGAGTA
	906.957	AGACAACTATAAGGTTAGGTCCGGTTCCTTAACA							67.3591	AACGTACACACACCATTATATTAAGTGAATCCGAA							1358.63	GACCCAAAATTAGCGGGGACACCGTCCGGTACTAC							1200.3	GTAATAAATAAACAATAAGTATTAAGCAGTCCCTG							1644.77	TAATGATGAGTGATCAGAATTACATCACGGAAATT							190.098	GCCTCTCTAACCCCTTTTACACCGCGACATGAGTA
	897.213	AGACAACTATAAGGTTAGGTCCGGGCAAATAACA							67.2176	AACGTACACACACCATTATATTAAGGGCATCCGAA							1358.63	GACCCAAAATTAGCGGGGACACCGTGCGGTACTAC							1200.3	GTAATAAATAAACAATAAGTATTAAGTAGTCCCTG							1644.77	TAATGATGAGTGATCAGAATTACATCCTGGAAATT							190.098	GCCTCTCTAACCCCTTTTACACCGGCGGGTGAGTA
	897.213	AGACAACTATAAGGTTAGGTCCGGGCATATAACA							66.7555	AACGTACACACACCATTATATTAAGGCAGCCCGAA							1358.63	GACCCAAAATTAGCGGGGACACCGTTCGGTACTAC							1200.3	GTAATAAATAAACAATAAGTATTAGCTGGGCCCTG							1644.77	TAATGATGAGTGATCAGAATTACATCTCGGAAATT							190.098	GCCTCTCTAACCCCTTTTACACCGTGATCCGAGTA
	882.794	AGACAACTATAAGGTTAGGTCCGCTGGTATAACA							66.6152	AACGTACACACACCATTATATTAAAGAGATCCGAA							1358.63	GACCCAAAATTAGCGGGGACACCGCACGGTACTAC							1200.3	GTAATAAATAAACAATAAGTATTAAGCCAACCCTG							1644.77	TAATGATGAGTGATCAGAATTACATCTTGGAAATT							190.098	GCCTCTCTAACCCCTTTTACACCGGGGGGCGAGTA
	882.794	AGACAACTATAAGGTTAGGTCCGGAGTCATAACA							66.3161	AACGTACACACACCATTATATTAAGAAAAACCGAA							1358.63	GACCCAAAATTAGCGGGGACACCGCCCGGTACTAC							1200.3	GTAATAAATAAACAATAAGTATTAAGTACACCCTG							1644.77	TAATGATGAGTGATCAGAATTACATGTTGGAAATT							189.643	GCCTCTCTAACCCCTTTTACACCGAGGGGGGAGTA
	882.794	AGACAACTATAAGGTTAGGTCCGGGGCTGTAACA							66.3161	AACGTACACACACCATTATATTAAGAAAACCCGAA							1358.63	GACCCAAAATTAGCGGGGACACCGCGCGGTACTAC							1200.3	GTAATAAATAAACAATAAGTATTACAATGGCCCTG							1644.77	TAATGATGAGTGATCAGAATTACATTACGGAAATT							189.643	GCCTCTCTAACCCCTTTTACACCGATGAGGGAGTA
	882.794	AGACAACTATAAGGTTAGGTCCGGGGCTTTAACA							66.3161	AACGTACACACACCATTATATTAAGAAACCCCGAA							1355.38	GACCCAAAATTAGCGGGGACACCGAAGAGTACTAC							1200.3	GTAATAAATAAACAATAAGTATTACACCGGCCCTG							1644.77	TAATGATGAGTGATCAGAATTACATTATGGAAATT							189.643	GCCTCTCTAACCCCTTTTACACCGCGGTGGGAGTA
	875.937	AGACAACTATAAGGTTAGGTCCGATACGGTAACA							66.3161	AACGTACACACACCATTATATTAAGAAACTCCGAA							1353.75	GACCCAAAATTAGCGGGGACACCGTAGGTAACTAC							1200.3	GTAATAAATAAACAATAAGTATTACACTGGCCCTG							1644.77	TAATGATGAGTGATCAGAATTACATTTTGGAAATT							189.643	GCCTCTCTAACCCCTTTTACACCGCTGAGGGAGTA
	875.937	AGACAACTATAAGGTTAGGTCCGCGAGAGTAACA							66.3161	AACGTACACACACCATTATATTAAGAAAGACCGAA							1353.75	GACCCAAAATTAGCGGGGACACCGTAGGTCACTAC							1200.3	GTAATAAATAAACAATAAGTATTACATTGGCCCTG							1644.77	TAATGATGAGTGATCAGAATTACAAGCTGGAAATT							189.643	GCCTCTCTAACCCCTTTTACACCGGTGAGGGAGTA
	875.937	AGACAACTATAAGGTTAGGTCCGCGAGGGTAACA							66.3161	AACGTACACACACCATTATATTAAGAAATACCGAA							1353.75	GACCCAAAATTAGCGGGGACACCGTAGGTTACTAC							1200.3	GTAATAAATAAACAATAAGTATTACCACGGCCCTG							1644.77	TAATGATGAGTGATCAGAATTACATGGAATAAATT							189.643	GCCTCTCTAACCCCTTTTACACCGTGGTGGGAGTA
	875.937	AGACAACTATAAGGTTAGGTCCGGCTCGGTAACA							66.3161	AACGTACACACACCATTATATTAAGAAATTCCGAA							1347.67	GACCCAAAATTAGCGGGGACACCGGAGGCGACTAC							1200.3	GTAATAAATAAACAATAAGTATTACCATGGCCCTG							1630.03	TAATGATGAGTGATCAGAATTACAGCTCGGAAATT							189.643	GCCTCTCTAACCCCTTTTACACCGTTGAGGGAGTA
	874.097	AGACAACTATAAGGTTAGGTCCGCCAGGTTAACA							66.3161	AACGTACACACACCATTATATTAAGAACCCCCGAA							1347.67	GACCCAAAATTAGCGGGGACACCGGGGGCGACTAC							1200.3	GTAATAAATAAACAATAAGTATTACCCCGGCCCTG							1615.43	TAATGATGAGTGATCAGAATTACACCCGGGAAATT							189.643	GCCTCTCTAACCCCTTTTACACCGCGGACTGAGTA
	868.216	AGACAACTATAAGGTTAGGTCCGAAGGATTAACA							66.3161	AACGTACACACACCATTATATTAAGAACCTCCGAA							1346.46	GACCCAAAATTAGCGGGGACACCGTAAAGTACTAC							1200.3	GTAATAAATAAACAATAAGTATTACCCTGGCCCTG							1610.58	TAATGATGAGTGATCAGAATTACAGGTAAAAAATT							189.643	GCCTCTCTAACCCCTTTTACACCGGACTGGGAGTA
	867.044	AGACAACTATAAGGTTAGGTCCGGTACACTAACA							66.3161	AACGTACACACACCATTATATTAAGAACTACCGAA							1346.46	GACCCAAAATTAGCGGGGACACCGTAACGTACTAC							1200.3	GTAATAAATAAACAATAAGTATTACCGCGGCCCTG							1610.58	TAATGATGAGTGATCAGAATTACAGGTAACAAATT							189.643	GCCTCTCTAACCCCTTTTACACCGGTGAGTGAGTA
	867.044	AGACAACTATAAGGTTAGGTCCGGTACCGTAACA							66.3161	AACGTACACACACCATTATATTAAGAACTCCCGAA							1346.46	GACCCAAAATTAGCGGGGACACCGTAATGTACTAC							1200.3	GTAATAAATAAACAATAAGTATTACCTTGGCCCTG							1610.58	TAATGATGAGTGATCAGAATTACAGGTACAAAATT							189.643	GCCTCTCTAACCCCTTTTACACCGTCGACCGAGTA
	867.044	AGACAACTATAAGGTTAGGTCCGGTACTGTAACA							66.3161	AACGTACACACACCATTATATTAAGAACTTCCGAA							1346.46	GACCCAAAATTAGCGGGGACACCGTTTAGTACTAC							1200.3	GTAATAAATAAACAATAAGTATTACGTTGGCCCTG							1610.58	TAATGATGAGTGATCAGAATTACAGGTACCAAATT							187.971	GCCTCTCTAACCCCTTTTACACCGCGGGGGGAGTA
	867.044	AGACAACTATAAGGTTAGGTCCGGTTCTGTAACA							66.3161	AACGTACACACACCATTATATTAAGAATAACCGAA							1333.19	GACCCAAAATTAGCGGGGACACCGAGCAAAACTAC							1200.3	GTAATAAATAAACAATAAGTATTACTATGGCCCTG							1610.58	TAATGATGAGTGATCAGAATTACAGGTACGAAATT							187.971	GCCTCTCTAACCCCTTTTACACCGCAAGAGGAGTA
	867.044	AGACAACTATAAGGTTAGGTCCGGTTGATTAACA							66.3161	AACGTACACACACCATTATATTAAGAATACCCGAA							1333.19	GACCCAAAATTAGCGGGGACACCGAGCAACACTAC							1200.3	GTAATAAATAAACAATAAGTATTACTTCGGCCCTG							1610.58	TAATGATGAGTGATCAGAATTACAGGTACTAAATT							187.971	GCCTCTCTAACCCCTTTTACACCGTCGGATGAGTA
	867.044	AGACAACTATAAGGTTAGGTCCGGTTGCATAACA							66.3161	AACGTACACACACCATTATATTAAGAATGACCGAA							1333.19	GACCCAAAATTAGCGGGGACACCGAGCAAGACTAC							1200.3	GTAATAAATAAACAATAAGTATTAGAGTGGCCCTG							1610.58	TAATGATGAGTGATCAGAATTACAGGTCCCAAATT							187.971	GCCTCTCTAACCCCTTTTACACCGTCGGTGGAGTA
	857.73	AGACAACTATAAGGTTAGGTCCGGGTCGCTAACA							66.3161	AACGTACACACACCATTATATTAAGAATTACCGAA							1333.19	GACCCAAAATTAGCGGGGACACCGAGCCCGACTAC							1197.78	GTAATAAATAAACAATAAGTATTAACAGGACCCTG							1610.58	TAATGATGAGTGATCAGAATTACAGGTCTAAAATT							187.971	GCCTCTCTAACCCCTTTTACACCGTTGGTGGAGTA
	857.73	AGACAACTATAAGGTTAGGTCCGGGTGACTAACA							66.3161	AACGTACACACACCATTATATTAAGAATTCCCGAA							1333.19	GACCCAAAATTAGCGGGGACACCGAGCTAAACTAC							1197.78	GTAATAAATAAACAATAAGTATTAACAGGCCCCTG							1610.58	TAATGATGAGTGATCAGAATTACAGGTCTCAAATT							187.717	GCCTCTCTAACCCCTTTTACACCGGTAAATGAGTA
	853.878	AGACAACTATAAGGTTAGGTCCGGGCTAATAACA							66.3161	AACGTACACACACCATTATATTAAGAATTTCCGAA							1333.19	GACCCAAAATTAGCGGGGACACCGACAACAACTAC							1150.23	GTAATAAATAAACAATAAGTATTAGATGGACCCTG							1610.58	TAATGATGAGTGATCAGAATTACAGGTCTTAAATT							187.717	GCCTCTCTAACCCCTTTTACACCGGTAACTGAGTA
	853.878	AGACAACTATAAGGTTAGGTCCGGGCTGATAACA							66.3161	AACGTACACACACCATTATATTAAGACAAACCGAA							1333.19	GACCCAAAATTAGCGGGGACACCGACACCAACTAC							1150.23	GTAATAAATAAACAATAAGTATTAGATGGCCCCTG							1610.58	TAATGATGAGTGATCAGAATTACAGGTTAAAAATT							187.717	GCCTCTCTAACCCCTTTTACACCGGTACATGAGTA
	853.878	AGACAACTATAAGGTTAGGTCCGGGCTTTTAACA							66.3161	AACGTACACACACCATTATATTAAGACAACCCGAA							1333.19	GACCCAAAATTAGCGGGGACACCGACATCAACTAC							1147.48	GTAATAAATAAACAATAAGTATTAACATGGCCCTG							1610.58	TAATGATGAGTGATCAGAATTACAGGTTAGAAATT							187.717	GCCTCTCTAACCCCTTTTACACCGGTACCTGAGTA
	843.945	AGACAACTATAAGGTTAGGTCCGGAGATGTAACA							66.3161	AACGTACACACACCATTATATTAAGACACACCGAA							1333.19	GACCCAAAATTAGCGGGGACACCGACCACAACTAC							1147.48	GTAATAAATAAACAATAAGTATTAACCTGGCCCTG							1610.58	TAATGATGAGTGATCAGAATTACAGGTTATAAATT							187.717	GCCTCTCTAACCCCTTTTACACCGGTATATGAGTA
	843.945	AGACAACTATAAGGTTAGGTCCGGAGTAGTAACA							66.3161	AACGTACACACACCATTATATTAAGACACCCCGAA							1333.19	GACCCAAAATTAGCGGGGACACCGACCCAAACTAC							1147.48	GTAATAAATAAACAATAAGTATTAAGCACCCCCTG							1610.58	TAATGATGAGTGATCAGAATTACAGGTTGAAAATT							187.717	GCCTCTCTAACCCCTTTTACACCGGTCAATGAGTA
	839.4	AGACAACTATAAGGTTAGGTCCGAAAGGTTAACA							66.3161	AACGTACACACACCATTATATTAAGACACTCCGAA							1333.19	GACCCAAAATTAGCGGGGACACCGACCCTAACTAC							1147.48	GTAATAAATAAACAATAAGTATTAAGCCGACCCTG							1610.58	TAATGATGAGTGATCAGAATTACAGGTTTAAAATT							187.717	GCCTCTCTAACCCCTTTTACACCGGTCACTGAGTA
	839.4	AGACAACTATAAGGTTAGGTCCGCAAGGTTAACA							66.3161	AACGTACACACACCATTATATTAAGACATACCGAA							1333.19	GACCCAAAATTAGCGGGGACACCGACCTCAACTAC							1147.48	GTAATAAATAAACAATAAGTATTAAGCGAACCCTG							1610.58	TAATGATGAGTGATCAGAATTACAGGTTTTAAATT							187.717	GCCTCTCTAACCCCTTTTACACCGGTCGCTGAGTA
	839.4	AGACAACTATAAGGTTAGGTCCGGGAATGTAACA							66.3161	AACGTACACACACCATTATATTAAGACATCCCGAA							1333.19	GACCCAAAATTAGCGGGGACACCGACCTGAACTAC							1147.48	GTAATAAATAAACAATAAGTATTAAGTACCCCCTG							1581.85	TAATGATGAGTGATCAGAATTACAGGTCCTAAATT							186.259	GCCTCTCTAACCCCTTTTACACCGCGGAAAGAGTA
	837.39	AGACAACTATAAGGTTAGGTCCGACCCGGTAACA							66.3161	AACGTACACACACCATTATATTAAGACCAACCGAA							1333.19	GACCCAAAATTAGCGGGGACACCGACTCCAACTAC							1147.48	GTAATAAATAAACAATAAGTATTAAGTGAACCCTG							1576.16	TAATGATGAGTGATCAGAATTACAGGTTGTAAATT							184.037	GCCTCTCTAACCCCTTTTACACCGAGCTCAGAGTA
	837.39	AGACAACTATAAGGTTAGGTCCGAGGGGCTAACA							66.3161	AACGTACACACACCATTATATTAAGACCACCCGAA							1333.19	GACCCAAAATTAGCGGGGACACCGACTTCAACTAC							1147.48	GTAATAAATAAACAATAAGTATTAAGTGTTCCCTG							1576.16	TAATGATGAGTGATCAGAATTACAGGATCAAAATT							182.716	GCCTCTCTAACCCCTTTTACACCGAGTGTAGAGTA
	837.39	AGACAACTATAAGGTTAGGTCCGTATAGGTAACA							66.3161	AACGTACACACACCATTATATTAAGACCCACCGAA							1333.19	GACCCAAAATTAGCGGGGACACCGAGGCCGACTAC							1147.48	GTAATAAATAAACAATAAGTATTAAGTTGACCCTG							1576.16	TAATGATGAGTGATCAGAATTACATTGGGCAAATT							182.716	GCCTCTCTAACCCCTTTTACACCGGAAAGCGAGTA
	837.39	AGACAACTATAAGGTTAGGTCCGTCCTGGTAACA							66.3161	AACGTACACACACCATTATATTAAGACCCCCCGAA							1331.2	GACCCAAAATTAGCGGGGACACCGCATTAGACTAC							1147.48	GTAATAAATAAACAATAAGTATTAATATGGCCCTG							1576.16	TAATGATGAGTGATCAGAATTACATGCGGTAAATT							182.716	GCCTCTCTAACCCCTTTTACACCGGATAGCGAGTA
	837.39	AGACAACTATAAGGTTAGGTCCGTGCTGGTAACA							66.3161	AACGTACACACACCATTATATTAAGACCCTCCGAA							1331.2	GACCCAAAATTAGCGGGGACACCGCCTTAGACTAC							1147.48	GTAATAAATAAACAATAAGTATTATAATGGCCCTG							1572.39	TAATGATGAGTGATCAGAATTACAAGGCACAAATT							181.732	GCCTCTCTAACCCCTTTTACACCGGCAGGAGAGTA
	837.39	AGACAACTATAAGGTTAGGTCCGTGTAGGTAACA							66.3161	AACGTACACACACCATTATATTAAGACCGACCGAA							1331.2	GACCCAAAATTAGCGGGGACACCGCGTTAGACTAC							1147.48	GTAATAAATAAACAATAAGTATTATTCTGGCCCTG							1572.39	TAATGATGAGTGATCAGAATTACAAGGCCGAAATT							181.732	GCCTCTCTAACCCCTTTTACACCGTTCGGCGAGTA
	837.39	AGACAACTATAAGGTTAGGTCCGGGCGCGTAACA							66.3161	AACGTACACACACCATTATATTAAGACCGCCCGAA							1331.2	GACCCAAAATTAGCGGGGACACCGTGCAGGACTAC							1147.48	GTAATAAATAAACAATAAGTATTATTTTGGCCCTG							1572.39	TAATGATGAGTGATCAGAATTACAGATCGGAAATT							181.732	GCCTCTCTAACCCCTTTTACACCGACAGCAGAGTA
	837.39	AGACAACTATAAGGTTAGGTCCGGGGAAATAACA							66.3161	AACGTACACACACCATTATATTAAGACCGTCCGAA							1323.63	GACCCAAAATTAGCGGGGACACCGGACAACACTAC							1147.48	GTAATAAATAAACAATAAGTATTAAGGGCTCCCTG							1572.39	TAATGATGAGTGATCAGAATTACACTCGGGAAATT							181.297	GCCTCTCTAACCCCTTTTACACCGAAGAACGAGTA
	837.39	AGACAACTATAAGGTTAGGTCCGGGGATATAACA							66.3161	AACGTACACACACCATTATATTAAGACCTACCGAA							1323.63	GACCCAAAATTAGCGGGGACACCGGACACAACTAC							1147.48	GTAATAAATAAACAATAAGTATTACTCCGGCCCTG							1558.53	TAATGATGAGTGATCAGAATTACAACGGAAAAATT							181.297	GCCTCTCTAACCCCTTTTACACCGACGAACGAGTA
	837.39	AGACAACTATAAGGTTAGGTCCGAGGAGCTAACA							66.3161	AACGTACACACACCATTATATTAAGACCTCCCGAA							1323.63	GACCCAAAATTAGCGGGGACACCGGACACCACTAC							1147.48	GTAATAAATAAACAATAAGTATTAGAAAGGCCCTG							1558.53	TAATGATGAGTGATCAGAATTACAACGGACAAATT							181.297	GCCTCTCTAACCCCTTTTACACCGATGAACGAGTA
	828.888	AGACAACTATAAGGTTAGGTCCGGTACTCTAACA							66.3161	AACGTACACACACCATTATATTAAGACCTTCCGAA							1323.63	GACCCAAAATTAGCGGGGACACCGGACACGACTAC							1147.48	GTAATAAATAAACAATAAGTATTATGGAAACCCTG							1558.53	TAATGATGAGTGATCAGAATTACAACGGATAAATT							181.297	GCCTCTCTAACCCCTTTTACACCGCCGAGTGAGTA
	828.888	AGACAACTATAAGGTTAGGTCCGGTAGACTAACA							66.3161	AACGTACACACACCATTATATTAAGACGACCCGAA							1323.63	GACCCAAAATTAGCGGGGACACCGGACACTACTAC							1147.48	GTAATAAATAAACAATAAGTATTATGGAAGCCCTG							1558.53	TAATGATGAGTGATCAGAATTACAATGGAAAAATT							181.297	GCCTCTCTAACCCCTTTTACACCGGGCAGGGAGTA
	828.888	AGACAACTATAAGGTTAGGTCCGGTCAAGTAACA							66.3161	AACGTACACACACCATTATATTAAGACGTCCCGAA							1323.63	GACCCAAAATTAGCGGGGACACCGGACATAACTAC							1137.2	GTAATAAATAAACAATAAGTATTAAGAAAACCCTG							1558.53	TAATGATGAGTGATCAGAATTACAATGGACAAATT							180.916	GCCTCTCTAACCCCTTTTACACCGATAGGAGAGTA
	828.888	AGACAACTATAAGGTTAGGTCCGGTCACGTAACA							66.3161	AACGTACACACACCATTATATTAAGACTAACCGAA							1323.63	GACCCAAAATTAGCGGGGACACCGGACATCACTAC							1137.2	GTAATAAATAAACAATAAGTATTAAGAATACCCTG							1558.53	TAATGATGAGTGATCAGAATTACAATGGATAAATT							180.509	GCCTCTCTAACCCCTTTTACACCGAGCGGGGAGTA
	828.888	AGACAACTATAAGGTTAGGTCCGGTCATGTAACA							66.3161	AACGTACACACACCATTATATTAAGACTACCCGAA							1323.63	GACCCAAAATTAGCGGGGACACCGGACATTACTAC							1113.56	GTAATAAATAAACAATAAGTATTATGGTAACCCTG							1558.53	TAATGATGAGTGATCAGAATTACACTGGAAAAATT							179.456	GCCTCTCTAACCCCTTTTACACCGATGGTAGAGTA
	828.888	AGACAACTATAAGGTTAGGTCCGGTCCAGTAACA							66.3161	AACGTACACACACCATTATATTAAGACTCCCCGAA							1323.63	GACCCAAAATTAGCGGGGACACCGGACCAAACTAC							1113.56	GTAATAAATAAACAATAAGTATTATGGTCACCCTG							1558.53	TAATGATGAGTGATCAGAATTACACTGGACAAATT							175.938	GCCTCTCTAACCCCTTTTACACCGAAAATTGAGTA
	828.888	AGACAACTATAAGGTTAGGTCCGGTCCTCTAACA							66.3161	AACGTACACACACCATTATATTAAGACTCTCCGAA							1323.63	GACCCAAAATTAGCGGGGACACCGGACCACACTAC							1099.61	GTAATAAATAAACAATAAGTATTAGCCGGACCCTG							1558.53	TAATGATGAGTGATCAGAATTACACTGGATAAATT							175.938	GCCTCTCTAACCCCTTTTACACCGAAACCTGAGTA
	828.888	AGACAACTATAAGGTTAGGTCCGGTCCTGTAACA							66.3161	AACGTACACACACCATTATATTAAGACTGACCGAA							1323.63	GACCCAAAATTAGCGGGGACACCGGACCATACTAC							1099.61	GTAATAAATAAACAATAAGTATTAGCCGGCCCCTG							1558.53	TAATGATGAGTGATCAGAATTACATCGGAAAAATT							175.938	GCCTCTCTAACCCCTTTTACACCGAAACTTGAGTA
	828.888	AGACAACTATAAGGTTAGGTCCGGTCGACTAACA							66.3161	AACGTACACACACCATTATATTAAGACTTACCGAA							1323.63	GACCCAAAATTAGCGGGGACACCGGACCCAACTAC							1099.61	GTAATAAATAAACAATAAGTATTAATCGGCCCCTG							1558.53	TAATGATGAGTGATCAGAATTACATCGGACAAATT							175.938	GCCTCTCTAACCCCTTTTACACCGAACCCTGAGTA
	828.888	AGACAACTATAAGGTTAGGTCCGGTCGCGTAACA							66.3161	AACGTACACACACCATTATATTAAGACTTCCCGAA							1323.63	GACCCAAAATTAGCGGGGACACCGGACCCTACTAC							1099.61	GTAATAAATAAACAATAAGTATTATACGGACCCTG							1558.53	TAATGATGAGTGATCAGAATTACATTGGAAAAATT							175.938	GCCTCTCTAACCCCTTTTACACCGACACCTGAGTA
	828.888	AGACAACTATAAGGTTAGGTCCGGTCGTGTAACA							66.3161	AACGTACACACACCATTATATTAAGACTTTCCGAA							1323.63	GACCCAAAATTAGCGGGGACACCGGACCGTACTAC							1099.61	GTAATAAATAAACAATAAGTATTATAGGGTCCCTG							1558.53	TAATGATGAGTGATCAGAATTACATTGGACAAATT							175.938	GCCTCTCTAACCCCTTTTACACCGACCCCTGAGTA
	828.888	AGACAACTATAAGGTTAGGTCCGGTTGAATAACA							66.3161	AACGTACACACACCATTATATTAAGATAAACCGAA							1323.63	GACCCAAAATTAGCGGGGACACCGGACCTAACTAC							1099.61	GTAATAAATAAACAATAAGTATTATATGGACCCTG							1558.3	TAATGATGAGTGATCAGAATTACATATTGGAAATT							175.938	GCCTCTCTAACCCCTTTTACACCGAGCATTGAGTA
	819.984	AGACAACTATAAGGTTAGGTCCGGGCAAGTAACA							66.3161	AACGTACACACACCATTATATTAAGATAACCCGAA							1323.63	GACCCAAAATTAGCGGGGACACCGGACCTCACTAC							1099.61	GTAATAAATAAACAATAAGTATTATGCGGACCCTG							1548.04	TAATGATGAGTGATCAGAATTACAACCGGTAAATT							175.938	GCCTCTCTAACCCCTTTTACACCGAGCCTTGAGTA
	819.984	AGACAACTATAAGGTTAGGTCCGGGCATGTAACA							66.3161	AACGTACACACACCATTATATTAAGATACCCCGAA							1323.63	GACCCAAAATTAGCGGGGACACCGGACCTGACTAC							1099.61	GTAATAAATAAACAATAAGTATTATTAGGTCCCTG							1539.71	TAATGATGAGTGATCAGAATTACAGGTCTGAAATT							175.938	GCCTCTCTAACCCCTTTTACACCGATCCCTGAGTA
	819.984	AGACAACTATAAGGTTAGGTCCGGGTCCGTAACA							66.3161	AACGTACACACACCATTATATTAAGATACTCCGAA							1323.63	GACCCAAAATTAGCGGGGACACCGGACCTTACTAC							1099.61	GTAATAAATAAACAATAAGTATTATTCGGCCCCTG							1512.24	TAATGATGAGTGATCAGAATTACAGGTCCAAAATT							175.938	GCCTCTCTAACCCCTTTTACACCGATCCTTGAGTA
	806.806	AGACAACTATAAGGTTAGGTCCGGAAAAATAACA							66.3161	AACGTACACACACCATTATATTAAGATATCCCGAA							1323.63	GACCCAAAATTAGCGGGGACACCGGACGCCACTAC							1099.61	GTAATAAATAAACAATAAGTATTATTTGGACCCTG							1506.8	TAATGATGAGTGATCAGAATTACAGGACCGAAATT							174.675	GCCTCTCTAACCCCTTTTACACCGACGGTCGAGTA
	806.806	AGACAACTATAAGGTTAGGTCCGGAAAATTAACA							66.3161	AACGTACACACACCATTATATTAAGATATTCCGAA							1323.63	GACCCAAAATTAGCGGGGACACCGGACTAAACTAC							1099.61	GTAATAAATAAACAATAAGTATTACACGGACCCTG							1506.8	TAATGATGAGTGATCAGAATTACAGGGCAAAAATT							174.675	GCCTCTCTAACCCCTTTTACACCGATGGTCGAGTA
	806.806	AGACAACTATAAGGTTAGGTCCGGAAACATAACA							66.3161	AACGTACACACACCATTATATTAAGTACACCCGAA							1323.63	GACCCAAAATTAGCGGGGACACCGGACTACACTAC							1099.61	GTAATAAATAAACAATAAGTATTACATGGACCCTG							1506.8	TAATGATGAGTGATCAGAATTACATTTGGAAAATT							174.675	GCCTCTCTAACCCCTTTTACACCGGAACGCGAGTA
	806.806	AGACAACTATAAGGTTAGGTCCGGAAAGATAACA							66.3161	AACGTACACACACCATTATATTAAGTACCACCGAA							1323.63	GACCCAAAATTAGCGGGGACACCGGACTCAACTAC							1099.61	GTAATAAATAAACAATAAGTATTACCCGGACCCTG							1503.2	TAATGATGAGTGATCAGAATTACAAGATGGAAATT							174.675	GCCTCTCTAACCCCTTTTACACCGGCGGAAGAGTA
	806.806	AGACAACTATAAGGTTAGGTCCGGAAATATAACA							66.3161	AACGTACACACACCATTATATTAAGTACCCCCGAA							1323.63	GACCCAAAATTAGCGGGGACACCGGACTCCACTAC							1099.61	GTAATAAATAAACAATAAGTATTACCTGGACCCTG							1503.2	TAATGATGAGTGATCAGAATTACATGCGGGAAATT							173.735	GCCTCTCTAACCCCTTTTACACCGATGGGCGAGTA
	806.806	AGACAACTATAAGGTTAGGTCCGGAACAATAACA							66.3161	AACGTACACACACCATTATATTAAGTACCTCCGAA							1323.63	GACCCAAAATTAGCGGGGACACCGGACTCGACTAC							1099.61	GTAATAAATAAACAATAAGTATTACGCGGACCCTG							1489.94	TAATGATGAGTGATCAGAATTACATCGGATAAATT							173.735	GCCTCTCTAACCCCTTTTACACCGCGATGTGAGTA
	806.806	AGACAACTATAAGGTTAGGTCCGGAACATTAACA							66.3161	AACGTACACACACCATTATATTAAGTACGCCCGAA							1323.63	GACCCAAAATTAGCGGGGACACCGGACTCTACTAC							1099.61	GTAATAAATAAACAATAAGTATTACTAGGGCCCTG							1479.92	TAATGATGAGTGATCAGAATTACAGGGCCTAAATT							173.735	GCCTCTCTAACCCCTTTTACACCGGGAAACGAGTA
	806.806	AGACAACTATAAGGTTAGGTCCGGAACGATAACA							66.3161	AACGTACACACACCATTATATTAAGTATACCCGAA							1323.63	GACCCAAAATTAGCGGGGACACCGGACTTAACTAC							1099.61	GTAATAAATAAACAATAAGTATTACTTGGACCCTG							1476.38	TAATGATGAGTGATCAGAATTACAACCGGGAAATT							173.735	GCCTCTCTAACCCCTTTTACACCGGGAACCGAGTA
	806.806	AGACAACTATAAGGTTAGGTCCGGAACGTTAACA							66.3161	AACGTACACACACCATTATATTAAGTCAAACCGAA							1323.63	GACCCAAAATTAGCGGGGACACCGGACTTCACTAC							1099.61	GTAATAAATAAACAATAAGTATTATGATGTCCCTG							1471.95	TAATGATGAGTGATCAGAATTACAGGTGAAAAATT							173.735	GCCTCTCTAACCCCTTTTACACCGGGACACGAGTA
	806.806	AGACAACTATAAGGTTAGGTCCGGAACTATAACA							66.3161	AACGTACACACACCATTATATTAAGTCAACCCGAA							1323.63	GACCCAAAATTAGCGGGGACACCGGACTTGACTAC							1096.98	GTAATAAATAAACAATAAGTATTATTGTGGCCCTG							1471.95	TAATGATGAGTGATCAGAATTACAGGTGATAAATT							173.735	GCCTCTCTAACCCCTTTTACACCGGGACCCGAGTA
	806.806	AGACAACTATAAGGTTAGGTCCGGAAGAATAACA							66.3161	AACGTACACACACCATTATATTAAGTCACACCGAA							1323.63	GACCCAAAATTAGCGGGGACACCGGACTTTACTAC							1096.98	GTAATAAATAAACAATAAGTATTAACCCGGCCCTG							1448.29	TAATGATGAGTGATCAGAATTACAAAGGCCAAATT							173.735	GCCTCTCTAACCCCTTTTACACCGGGATACGAGTA
	806.806	AGACAACTATAAGGTTAGGTCCGGAATAATAACA							66.3161	AACGTACACACACCATTATATTAAGTCACCCCGAA							1323.63	GACCCAAAATTAGCGGGGACACCGGTAGTAACTAC							1096.98	GTAATAAATAAACAATAAGTATTAAGCATACCCTG							1448.29	TAATGATGAGTGATCAGAATTACAAAGGCGAAATT							173.735	GCCTCTCTAACCCCTTTTACACCGGGATCCGAGTA
	806.806	AGACAACTATAAGGTTAGGTCCGGAATATTAACA							66.3161	AACGTACACACACCATTATATTAAGTCACTCCGAA							1323.63	GACCCAAAATTAGCGGGGACACCGTCGGTCACTAC							1096.98	GTAATAAATAAACAATAAGTATTAAGCGCGCCCTG							1448.29	TAATGATGAGTGATCAGAATTACACAGGCCAAATT							173.735	GCCTCTCTAACCCCTTTTACACCGTGATGTGAGTA
	806.806	AGACAACTATAAGGTTAGGTCCGGAATCATAACA							66.3161	AACGTACACACACCATTATATTAAGTCCAACCGAA							1323.63	GACCCAAAATTAGCGGGGACACCGGAGGGTACTAC							1096.98	GTAATAAATAAACAATAAGTATTAAGCTAACCCTG							1448.29	TAATGATGAGTGATCAGAATTACACAGGCGAAATT							173.319	GCCTCTCTAACCCCTTTTACACCGGGGAGTGAGTA
	806.806	AGACAACTATAAGGTTAGGTCCGGAATGATAACA							66.3161	AACGTACACACACCATTATATTAAGTCCACCCGAA							1316.5	GACCCAAAATTAGCGGGGACACCGCAAAATACTAC							1096.98	GTAATAAATAAACAATAAGTATTAAGCTACCCCTG							1448.29	TAATGATGAGTGATCAGAATTACATGGGCGAAATT							171.791	GCCTCTCTAACCCCTTTTACACCGGTGGGGGAGTA
	806.806	AGACAACTATAAGGTTAGGTCCGGAATTATAACA							66.3161	AACGTACACACACCATTATATTAAGTCCCACCGAA							1316.5	GACCCAAAATTAGCGGGGACACCGCAAACTACTAC							1096.98	GTAATAAATAAACAATAAGTATTAAGCTAGCCCTG							1440.49	TAATGATGAGTGATCAGAATTACAATGGGCAAATT							171.791	GCCTCTCTAACCCCTTTTACACCGAAAGAGGAGTA
	806.806	AGACAACTATAAGGTTAGGTCCGGAATTTTAACA							66.3161	AACGTACACACACCATTATATTAAGTCCCCCCGAA							1316.5	GACCCAAAATTAGCGGGGACACCGCAACATACTAC							1096.98	GTAATAAATAAACAATAAGTATTAAGTCACCCCTG							1440.49	TAATGATGAGTGATCAGAATTACAGGGCTGAAATT							171.791	GCCTCTCTAACCCCTTTTACACCGCACGAGGAGTA
	806.806	AGACAACTATAAGGTTAGGTCCGGACAAATAACA							66.3161	AACGTACACACACCATTATATTAAGTCCCTCCGAA							1316.5	GACCCAAAATTAGCGGGGACACCGCAACCTACTAC							1096.98	GTAATAAATAAACAATAAGTATTAAGTCGACCCTG							1437.04	TAATGATGAGTGATCAGAATTACACTACGGAAATT							171.791	GCCTCTCTAACCCCTTTTACACCGGACGAGGAGTA
	806.806	AGACAACTATAAGGTTAGGTCCGGACAATTAACA							66.3161	AACGTACACACACCATTATATTAAGTCCGACCGAA							1316.5	GACCCAAAATTAGCGGGGACACCGCAACTTACTAC							1096.98	GTAATAAATAAACAATAAGTATTAAGTGCGCCCTG							1437.04	TAATGATGAGTGATCAGAATTACATGTCGGAAATT							171.791	GCCTCTCTAACCCCTTTTACACCGTACGAGGAGTA
	806.806	AGACAACTATAAGGTTAGGTCCGGACACATAACA							66.3161	AACGTACACACACCATTATATTAAGTCCGCCCGAA							1316.5	GACCCAAAATTAGCGGGGACACCGCAATATACTAC							1096.98	GTAATAAATAAACAATAAGTATTAAGTTCACCCTG							1437.04	TAATGATGAGTGATCAGAATTACAAGGCAAAAATT							171.791	GCCTCTCTAACCCCTTTTACACCGTATGAGGAGTA
	806.806	AGACAACTATAAGGTTAGGTCCGGACAGATAACA							66.3161	AACGTACACACACCATTATATTAAGTCCGTCCGAA							1316.5	GACCCAAAATTAGCGGGGACACCGCAATCTACTAC							1096.98	GTAATAAATAAACAATAAGTATTAGCGCGGCCCTG							1437.04	TAATGATGAGTGATCAGAATTACAAGCAGGAAATT							171.791	GCCTCTCTAACCCCTTTTACACCGTGGCAGGAGTA
	806.806	AGACAACTATAAGGTTAGGTCCGGACATATAACA							66.3161	AACGTACACACACCATTATATTAAGTCCTACCGAA							1316.5	GACCCAAAATTAGCGGGGACACCGCACAATACTAC							1096.98	GTAATAAATAAACAATAAGTATTAGTGCGGCCCTG							1424.38	TAATGATGAGTGATCAGAATTACATGGGATAAATT							171.791	GCCTCTCTAACCCCTTTTACACCGGAGGGGGAGTA
	806.806	AGACAACTATAAGGTTAGGTCCGGACGATTAACA							66.3161	AACGTACACACACCATTATATTAAGTCCTCCCGAA							1316.5	GACCCAAAATTAGCGGGGACACCGCACACTACTAC							1087.31	GTAATAAATAAACAATAAGTATTACTGGAACCCTG							1424.38	TAATGATGAGTGATCAGAATTACAAAAGAGAAATT							171.559	GCCTCTCTAACCCCTTTTACACCGACGGTAGAGTA
	806.806	AGACAACTATAAGGTTAGGTCCGGACTATTAACA							66.3161	AACGTACACACACCATTATATTAAGTCCTTCCGAA							1316.5	GACCCAAAATTAGCGGGGACACCGCACATTACTAC							1087.31	GTAATAAATAAACAATAAGTATTAATGGAACCCTG							1424.38	TAATGATGAGTGATCAGAATTACAAACGAGAAATT							168.195	GCCTCTCTAACCCCTTTTACACCGAGGCACGAGTA
	806.806	AGACAACTATAAGGTTAGGTCCGGACTCATAACA							66.3161	AACGTACACACACCATTATATTAAGTCGCCCCGAA							1316.5	GACCCAAAATTAGCGGGGACACCGCACCATACTAC							1070.32	GTAATAAATAAACAATAAGTATTAAATGGCCCCTG							1424.38	TAATGATGAGTGATCAGAATTACAACAGAGAAATT							168.195	GCCTCTCTAACCCCTTTTACACCGAGGCCCGAGTA
	806.806	AGACAACTATAAGGTTAGGTCCGGACTTTTAACA							66.3161	AACGTACACACACCATTATATTAAGTCTAACCGAA							1316.5	GACCCAAAATTAGCGGGGACACCGCACCTTACTAC							1056.92	GTAATAAATAAACAATAAGTATTAACGGCACCCTG							1424.38	TAATGATGAGTGATCAGAATTACAACTGAGAAATT							168.195	GCCTCTCTAACCCCTTTTACACCGACTCATGAGTA
	806.806	AGACAACTATAAGGTTAGGTCCGGATAAATAACA							66.3161	AACGTACACACACCATTATATTAAGTCTACCCGAA							1316.5	GACCCAAAATTAGCGGGGACACCGCACGATACTAC							1056.92	GTAATAAATAAACAATAAGTATTACCGGCGCCCTG							1424.38	TAATGATGAGTGATCAGAATTACAAGAGAGAAATT							168.195	GCCTCTCTAACCCCTTTTACACCGACTCTTGAGTA
	806.806	AGACAACTATAAGGTTAGGTCCGGATAATTAACA							66.3161	AACGTACACACACCATTATATTAAGTCTCACCGAA							1316.5	GACCCAAAATTAGCGGGGACACCGCACTATACTAC							1051.22	GTAATAAATAAACAATAAGTATTACACGGCCCCTG							1424.38	TAATGATGAGTGATCAGAATTACAAGCGAGAAATT							168.195	GCCTCTCTAACCCCTTTTACACCGAGCCGCGAGTA
	806.806	AGACAACTATAAGGTTAGGTCCGGATACATAACA							66.3161	AACGTACACACACCATTATATTAAGTCTCCCCGAA							1316.5	GACCCAAAATTAGCGGGGACACCGCACTCTACTAC							1051.22	GTAATAAATAAACAATAAGTATTACATGGCCCCTG							1424.38	TAATGATGAGTGATCAGAATTACAATAGAGAAATT							168.195	GCCTCTCTAACCCCTTTTACACCGAGCGCCGAGTA
	806.806	AGACAACTATAAGGTTAGGTCCGGATATATAACA							66.3161	AACGTACACACACCATTATATTAAGTCTCTCCGAA							1316.5	GACCCAAAATTAGCGGGGACACCGCACTTTACTAC							1051.22	GTAATAAATAAACAATAAGTATTACCCGGCCCCTG							1424.38	TAATGATGAGTGATCAGAATTACAATCGAGAAATT							168.195	GCCTCTCTAACCCCTTTTACACCGAGTGCAGAGTA
	806.806	AGACAACTATAAGGTTAGGTCCGGATATTTAACA							66.3161	AACGTACACACACCATTATATTAAGTCTGACCGAA							1316.5	GACCCAAAATTAGCGGGGACACCGCAGACTACTAC							1051.22	GTAATAAATAAACAATAAGTATTACCTGGCCCCTG							1424.38	TAATGATGAGTGATCAGAATTACACAAGAGAAATT							166.989	GCCTCTCTAACCCCTTTTACACCGGAACGAGAGTA
	806.806	AGACAACTATAAGGTTAGGTCCGGATCAATAACA							66.3161	AACGTACACACACCATTATATTAAGTCTGCCCGAA							1316.5	GACCCAAAATTAGCGGGGACACCGCAGCCTACTAC							1051.22	GTAATAAATAAACAATAAGTATTACGCGGCCCCTG							1424.38	TAATGATGAGTGATCAGAATTACACACGAGAAATT							166.989	GCCTCTCTAACCCCTTTTACACCGGAAGTGGAGTA
	806.806	AGACAACTATAAGGTTAGGTCCGGATCATTAACA							66.3161	AACGTACACACACCATTATATTAAGTCTTACCGAA							1316.5	GACCCAAAATTAGCGGGGACACCGCAGCTTACTAC							1051.22	GTAATAAATAAACAATAAGTATTACTTGGCCCCTG							1424.38	TAATGATGAGTGATCAGAATTACACCAGAGAAATT							166.989	GCCTCTCTAACCCCTTTTACACCGGAATTTGAGTA
	806.806	AGACAACTATAAGGTTAGGTCCGGATCTTTAACA							66.3161	AACGTACACACACCATTATATTAAGTCTTTCCGAA							1316.5	GACCCAAAATTAGCGGGGACACCGCAGTATACTAC							1051.22	GTAATAAATAAACAATAAGTATTAAAAGGCCCCTG							1424.38	TAATGATGAGTGATCAGAATTACACCTGAGAAATT							166.989	GCCTCTCTAACCCCTTTTACACCGGACCGAGAGTA
	806.806	AGACAACTATAAGGTTAGGTCCGGATGAATAACA							66.3161	AACGTACACACACCATTATATTAAGTGCCACCGAA							1316.5	GACCCAAAATTAGCGGGGACACCGCAGTCTACTAC							1048.71	GTAATAAATAAACAATAAGTATTAAGCATGCCCTG							1424.38	TAATGATGAGTGATCAGAATTACACTAGAGAAATT							166.989	GCCTCTCTAACCCCTTTTACACCGGACGTGGAGTA
	806.806	AGACAACTATAAGGTTAGGTCCGGATTAATAACA							66.3161	AACGTACACACACCATTATATTAAGTGCCCCCGAA							1316.5	GACCCAAAATTAGCGGGGACACCGCATCATACTAC							1048.71	GTAATAAATAAACAATAAGTATTAAGCGTTCCCTG							1424.38	TAATGATGAGTGATCAGAATTACAGAAGAGAAATT							166.989	GCCTCTCTAACCCCTTTTACACCGGAGTCGGAGTA
	806.806	AGACAACTATAAGGTTAGGTCCGGATTATTAACA							66.3161	AACGTACACACACCATTATATTAAGTGCCGCCGAA							1316.5	GACCCAAAATTAGCGGGGACACCGCATCCTACTAC							1048.71	GTAATAAATAAACAATAAGTATTAAGCTGCCCCTG							1424.38	TAATGATGAGTGATCAGAATTACAGACGAGAAATT							166.989	GCCTCTCTAACCCCTTTTACACCGGATGTGGAGTA
	806.806	AGACAACTATAAGGTTAGGTCCGGATTGATAACA							66.3161	AACGTACACACACCATTATATTAAGTGCCTCCGAA							1316.5	GACCCAAAATTAGCGGGGACACCGCATCTTACTAC							1048.71	GTAATAAATAAACAATAAGTATTAAAGAGCCCCTG							1424.38	TAATGATGAGTGATCAGAATTACAGGCGAGAAATT							166.989	GCCTCTCTAACCCCTTTTACACCGATGGCTGAGTA
	806.806	AGACAACTATAAGGTTAGGTCCGGATTTATAACA							66.3161	AACGTACACACACCATTATATTAAGTGCTACCGAA							1316.5	GACCCAAAATTAGCGGGGACACCGCATTATACTAC							1048.71	GTAATAAATAAACAATAAGTATTACAGAGTCCCTG							1424.38	TAATGATGAGTGATCAGAATTACAGTAGAGAAATT							166.989	GCCTCTCTAACCCCTTTTACACCGGCGGCAGAGTA
	806.806	AGACAACTATAAGGTTAGGTCCGGATTTTTAACA							66.3161	AACGTACACACACCATTATATTAAGTGCTCCCGAA							1316.5	GACCCAAAATTAGCGGGGACACCGCATTCTACTAC							1048.71	GTAATAAATAAACAATAAGTATTACGCTGGCCCTG							1424.38	TAATGATGAGTGATCAGAATTACAGTCGAGAAATT							166.989	GCCTCTCTAACCCCTTTTACACCGGGGGTCGAGTA
	806.806	AGACAACTATAAGGTTAGGTCCGAGAGTATAACA							66.3161	AACGTACACACACCATTATATTAAGTGTACCCGAA							1316.5	GACCCAAAATTAGCGGGGACACCGCATTTTACTAC							1048.71	GTAATAAATAAACAATAAGTATTATAGAGTCCCTG							1424.38	TAATGATGAGTGATCAGAATTACATACGAGAAATT							166.439	GCCTCTCTAACCCCTTTTACACCGAGAAGCGAGTA
	806.806	AGACAACTATAAGGTTAGGTCCGAGCGTGTAACA							66.3161	AACGTACACACACCATTATATTAAGTGTCCCCGAA							1316.5	GACCCAAAATTAGCGGGGACACCGCCAAATACTAC							1039.46	GTAATAAATAAACAATAAGTATTAACGGAACCCTG							1424.38	TAATGATGAGTGATCAGAATTACATTAGAGAAATT							166.089	GCCTCTCTAACCCCTTTTACACCGATAGGCGAGTA
	806.806	AGACAACTATAAGGTTAGGTCCGATGGTATAACA							66.3161	AACGTACACACACCATTATATTAAGTGTTACCGAA							1316.5	GACCCAAAATTAGCGGGGACACCGCCAACTACTAC							1039.46	GTAATAAATAAACAATAAGTATTAATGGATCCCTG							1424.38	TAATGATGAGTGATCAGAATTACAGCGGAAAAATT							166.089	GCCTCTCTAACCCCTTTTACACCGCGAAAAGAGTA
	802.46	AGACAACTATAAGGTTAGGTCCGTACGGTTAACA							66.3161	AACGTACACACACCATTATATTAAGTGTTCCCGAA							1316.5	GACCCAAAATTAGCGGGGACACCGCCACATACTAC							1010.4	GTAATAAATAAACAATAAGTATTAACGGCCCCCTG							1424.38	TAATGATGAGTGATCAGAATTACAGCGGATAAATT							166.089	GCCTCTCTAACCCCTTTTACACCGGCAGAAGAGTA
	800.539	AGACAACTATAAGGTTAGGTCCGCTGAGATAACA							66.3161	AACGTACACACACCATTATATTAAGTGTTTCCGAA							1316.5	GACCCAAAATTAGCGGGGACACCGCCACCTACTAC							1010.4	GTAATAAATAAACAATAAGTATTAATGGCCCCCTG							1424.17	TAATGATGAGTGATCAGAATTACAACTCGGAAATT							166.089	GCCTCTCTAACCCCTTTTACACCGGCAGATGAGTA
	800.539	AGACAACTATAAGGTTAGGTCCGGCCAGGTAACA							66.3161	AACGTACACACACCATTATATTAAGTTAACCCGAA							1316.5	GACCCAAAATTAGCGGGGACACCGCCACTTACTAC							1004.96	GTAATAAATAAACAATAAGTATTACGAGTCCCCTG							1424.17	TAATGATGAGTGATCAGAATTACACGATGGAAATT							166.089	GCCTCTCTAACCCCTTTTACACCGGCAGCAGAGTA
	800.539	AGACAACTATAAGGTTAGGTCCGGGCGAGTAACA							66.3161	AACGTACACACACCATTATATTAAGTTACACCGAA							1316.5	GACCCAAAATTAGCGGGGACACCGCCATATACTAC							1004.96	GTAATAAATAAACAATAAGTATTAAGAGCGCCCTG							1414.79	TAATGATGAGTGATCAGAATTACAGGGCCAAAATT							166.089	GCCTCTCTAACCCCTTTTACACCGGCAGCTGAGTA
	798.138	AGACAACTATAAGGTTAGGTCCGGGGTTCTAACA							66.3161	AACGTACACACACCATTATATTAAGTTACCCCGAA							1316.5	GACCCAAAATTAGCGGGGACACCGCCATCTACTAC							1004.96	GTAATAAATAAACAATAAGTATTAGGAAGTCCCTG							1405.07	TAATGATGAGTGATCAGAATTACATGACGGAAATT							165.692	GCCTCTCTAACCCCTTTTACACCGCCGATTGAGTA
	793.482	AGACAACTATAAGGTTAGGTCCGAGCGAGTAACA							66.3161	AACGTACACACACCATTATATTAAGTTACTCCGAA							1316.5	GACCCAAAATTAGCGGGGACACCGCCATTTACTAC							1004.96	GTAATAAATAAACAATAAGTATTAGGACGTCCCTG							1394.56	TAATGATGAGTGATCAGAATTACAGGGTCAAAATT							164.231	GCCTCTCTAACCCCTTTTACACCGAAGGTGGAGTA
	792.412	AGACAACTATAAGGTTAGGTCCGGTTCTCTAACA							66.3161	AACGTACACACACCATTATATTAAGTTATTCCGAA							1316.5	GACCCAAAATTAGCGGGGACACCGCCCAATACTAC							1004.96	GTAATAAATAAACAATAAGTATTAGGATGTCCCTG							1377.1	TAATGATGAGTGATCAGAATTACAGGAAACAAATT							164.231	GCCTCTCTAACCCCTTTTACACCGGAAGAGGAGTA
	792.412	AGACAACTATAAGGTTAGGTCCGGTTTCATAACA							66.3161	AACGTACACACACCATTATATTAAGTTCCACCGAA							1316.5	GACCCAAAATTAGCGGGGACACCGCCCACTACTAC							1004.96	GTAATAAATAAACAATAAGTATTATGAGTCCCCTG							1377.1	TAATGATGAGTGATCAGAATTACAAGAGAAAAATT							161.519	GCCTCTCTAACCCCTTTTACACCGAGATGCGAGTA
	785.311	AGACAACTATAAGGTTAGGTCCGAAAAAATAACA							66.3161	AACGTACACACACCATTATATTAAGTTCCCCCGAA							1316.5	GACCCAAAATTAGCGGGGACACCGCCCATTACTAC							1004.96	GTAATAAATAAACAATAAGTATTATTCGGACCCTG							1377.1	TAATGATGAGTGATCAGAATTACAAGAGACAAATT							160.794	GCCTCTCTAACCCCTTTTACACCGAGCTATGAGTA
	785.311	AGACAACTATAAGGTTAGGTCCGAAAAATTAACA							66.3161	AACGTACACACACCATTATATTAAGTTCCTCCGAA							1316.5	GACCCAAAATTAGCGGGGACACCGCCCGATACTAC							1002.56	GTAATAAATAAACAATAAGTATTAAGGTTCCCCTG							1377.1	TAATGATGAGTGATCAGAATTACAAGAGATAAATT							160.794	GCCTCTCTAACCCCTTTTACACCGAGCTCTGAGTA
	785.311	AGACAACTATAAGGTTAGGTCCGAAAACATAACA							66.3161	AACGTACACACACCATTATATTAAGTTCTACCGAA							1316.5	GACCCAAAATTAGCGGGGACACCGCCCTATACTAC							1002.56	GTAATAAATAAACAATAAGTATTAGTTGGGCCCTG							1377.1	TAATGATGAGTGATCAGAATTACAAGAGCCAAATT							160.794	GCCTCTCTAACCCCTTTTACACCGAGCTGTGAGTA
	785.311	AGACAACTATAAGGTTAGGTCCGAAAAGATAACA							66.3161	AACGTACACACACCATTATATTAAGTTCTTCCGAA							1316.5	GACCCAAAATTAGCGGGGACACCGCCCTCTACTAC							1002.56	GTAATAAATAAACAATAAGTATTAAGCACACCCTG							1377.1	TAATGATGAGTGATCAGAATTACAAGAGTAAAATT							160.794	GCCTCTCTAACCCCTTTTACACCGAAAACAGAGTA
	785.311	AGACAACTATAAGGTTAGGTCCGAAAATATAACA							66.3161	AACGTACACACACCATTATATTAAGTTGCCCCGAA							1316.5	GACCCAAAATTAGCGGGGACACCGCCCTTTACTAC							1002.56	GTAATAAATAAACAATAAGTATTAATCTGGCCCTG							1377.1	TAATGATGAGTGATCAGAATTACAAGAGTCAAATT							160.794	GCCTCTCTAACCCCTTTTACACCGAACACAGAGTA
	785.311	AGACAACTATAAGGTTAGGTCCGAAACAATAACA							66.3161	AACGTACACACACCATTATATTAAGTTGTTCCGAA							1316.5	GACCCAAAATTAGCGGGGACACCGCCGTATACTAC							1002.56	GTAATAAATAAACAATAAGTATTATTATGGCCCTG							1377.1	TAATGATGAGTGATCAGAATTACAAGAGTTAAATT							160.794	GCCTCTCTAACCCCTTTTACACCGAATACAGAGTA
	785.311	AGACAACTATAAGGTTAGGTCCGAAACATTAACA							66.3161	AACGTACACACACCATTATATTAAGTTTAACCGAA							1316.5	GACCCAAAATTAGCGGGGACACCGCCGTCTACTAC							965.939	GTAATAAATAAACAATAAGTATTAGAGAAACCCTG							1377.1	TAATGATGAGTGATCAGAATTACACGAGAAAAATT							160.794	GCCTCTCTAACCCCTTTTACACCGAATGCAGAGTA
	785.311	AGACAACTATAAGGTTAGGTCCGAAACGATAACA							66.3161	AACGTACACACACCATTATATTAAGTTTACCCGAA							1316.5	GACCCAAAATTAGCGGGGACACCGCCGTTTACTAC							965.939	GTAATAAATAAACAATAAGTATTAGAGAACCCCTG							1377.1	TAATGATGAGTGATCAGAATTACACGAGACAAATT							160.794	GCCTCTCTAACCCCTTTTACACCGACAACAGAGTA
	785.311	AGACAACTATAAGGTTAGGTCCGAAACGTTAACA							66.3161	AACGTACACACACCATTATATTAAGTTTGCCCGAA							1316.5	GACCCAAAATTAGCGGGGACACCGCCTACTACTAC							965.939	GTAATAAATAAACAATAAGTATTAGAGAAGCCCTG							1377.1	TAATGATGAGTGATCAGAATTACACGAGATAAATT							160.794	GCCTCTCTAACCCCTTTTACACCGACCACAGAGTA
	785.311	AGACAACTATAAGGTTAGGTCCGAAACTATAACA							66.3161	AACGTACACACACCATTATATTAAGTTTTACCGAA							1316.5	GACCCAAAATTAGCGGGGACACCGCCTCATACTAC							965.939	GTAATAAATAAACAATAAGTATTAGAGACACCCTG							1377.1	TAATGATGAGTGATCAGAATTACACGAGCCAAATT							160.794	GCCTCTCTAACCCCTTTTACACCGACCGCAGAGTA
	785.311	AGACAACTATAAGGTTAGGTCCGAAAGAATAACA							66.3161	AACGTACACACACCATTATATTAAGTTTTTCCGAA							1316.5	GACCCAAAATTAGCGGGGACACCGCCTCCTACTAC							965.939	GTAATAAATAAACAATAAGTATTAGAGACCCCCTG							1377.1	TAATGATGAGTGATCAGAATTACACGAGTAAAATT							160.794	GCCTCTCTAACCCCTTTTACACCGACTACAGAGTA
	785.311	AGACAACTATAAGGTTAGGTCCGAAAGTATAACA							65.7219	AACGTACACACACCATTATATTAAGACTATCCGAA							1316.5	GACCCAAAATTAGCGGGGACACCGCCTCTTACTAC							965.939	GTAATAAATAAACAATAAGTATTAGAGACGCCCTG							1377.1	TAATGATGAGTGATCAGAATTACACGAGTTAAATT							160.794	GCCTCTCTAACCCCTTTTACACCGACTGCAGAGTA
	785.311	AGACAACTATAAGGTTAGGTCCGAAATAATAACA							65.7219	AACGTACACACACCATTATATTAAGTGCGCCCGAA							1316.5	GACCCAAAATTAGCGGGGACACCGCCTTATACTAC							965.939	GTAATAAATAAACAATAAGTATTAGAGATACCCTG							1377.1	TAATGATGAGTGATCAGAATTACAGGTCGTAAATT							160.794	GCCTCTCTAACCCCTTTTACACCGAGGCCGGAGTA
	785.311	AGACAACTATAAGGTTAGGTCCGAAATATTAACA							65.3679	AACGTACACACACCATTATATTAATGGTACCCGAA							1316.5	GACCCAAAATTAGCGGGGACACCGCCTTCTACTAC							965.939	GTAATAAATAAACAATAAGTATTAGAGATGCCCTG							1373.81	TAATGATGAGTGATCAGAATTACAAATCGGAAATT							160.794	GCCTCTCTAACCCCTTTTACACCGATAACAGAGTA
	785.311	AGACAACTATAAGGTTAGGTCCGAAATCATAACA							65.3679	AACGTACACACACCATTATATTAATGGTCCCCGAA							1316.5	GACCCAAAATTAGCGGGGACACCGCCTTTTACTAC							965.939	GTAATAAATAAACAATAAGTATTAGAGTAACCCTG							1373.81	TAATGATGAGTGATCAGAATTACACATTGGAAATT							160.794	GCCTCTCTAACCCCTTTTACACCGATCACAGAGTA
	785.311	AGACAACTATAAGGTTAGGTCCGAAATGATAACA							65.3679	AACGTACACACACCATTATATTAATGGTTACCGAA							1316.5	GACCCAAAATTAGCGGGGACACCGCGCACTACTAC							965.939	GTAATAAATAAACAATAAGTATTAGAGTACCCCTG							1373.81	TAATGATGAGTGATCAGAATTACACGCAGGAAATT							160.794	GCCTCTCTAACCCCTTTTACACCGATCGCAGAGTA
	785.311	AGACAACTATAAGGTTAGGTCCGAAATTATAACA							64.6075	AACGTACACACACCATTATATTAAAAGGCACCGAA							1316.5	GACCCAAAATTAGCGGGGACACCGCGCCATACTAC							965.939	GTAATAAATAAACAATAAGTATTAGAGTAGCCCTG							1373.81	TAATGATGAGTGATCAGAATTACAAAGAGCAAATT							160.794	GCCTCTCTAACCCCTTTTACACCGTGGTACGAGTA
	785.311	AGACAACTATAAGGTTAGGTCCGAAATTTTAACA							64.6075	AACGTACACACACCATTATATTAATAGGCACCGAA							1316.5	GACCCAAAATTAGCGGGGACACCGCGCCTTACTAC							965.939	GTAATAAATAAACAATAAGTATTAGAGTGACCCTG							1373.81	TAATGATGAGTGATCAGAATTACAACGAGCAAATT							159.64	GCCTCTCTAACCCCTTTTACACCGAGAGTAGAGTA
	785.311	AGACAACTATAAGGTTAGGTCCGAACAAATAACA							64.5494	AACGTACACACACCATTATATTAAAAAGGGCCGAA							1316.5	GACCCAAAATTAGCGGGGACACCGCGTACTACTAC							965.939	GTAATAAATAAACAATAAGTATTAGAGTTACCCTG							1373.81	TAATGATGAGTGATCAGAATTACACAGAGCAAATT							159.64	GCCTCTCTAACCCCTTTTACACCGGAAACAGAGTA
	785.311	AGACAACTATAAGGTTAGGTCCGAACAATTAACA							64.5494	AACGTACACACACCATTATATTAAACAGGCCCGAA							1316.5	GACCCAAAATTAGCGGGGACACCGCGTATTACTAC							965.939	GTAATAAATAAACAATAAGTATTAGAGTTGCCCTG							1373.81	TAATGATGAGTGATCAGAATTACAGAGAGCAAATT							159.64	GCCTCTCTAACCCCTTTTACACCGGAAACCGAGTA
	785.311	AGACAACTATAAGGTTAGGTCCGAACACATAACA							64.5494	AACGTACACACACCATTATATTAAATAGGACCGAA							1316.5	GACCCAAAATTAGCGGGGACACCGCGTCATACTAC							960.737	GTAATAAATAAACAATAAGTATTAAGAGTACCCTG							1373.81	TAATGATGAGTGATCAGAATTACATAGAGCAAATT							159.64	GCCTCTCTAACCCCTTTTACACCGGAAACTGAGTA
	785.311	AGACAACTATAAGGTTAGGTCCGAACAGATAACA							64.5494	AACGTACACACACCATTATATTAACAAGGACCGAA							1316.5	GACCCAAAATTAGCGGGGACACCGCGTCTTACTAC							960.737	GTAATAAATAAACAATAAGTATTATGAGAACCCTG							1373.81	TAATGATGAGTGATCAGAATTACATCGAGCAAATT							159.64	GCCTCTCTAACCCCTTTTACACCGGATAGTGAGTA
	785.311	AGACAACTATAAGGTTAGGTCCGAACATATAACA							64.5494	AACGTACACACACCATTATATTAACACGGTCCGAA							1316.5	GACCCAAAATTAGCGGGGACACCGCGTTATACTAC							960.737	GTAATAAATAAACAATAAGTATTATGAGAGCCCTG							1373.81	TAATGATGAGTGATCAGAATTACATTGAGCAAATT							159.64	GCCTCTCTAACCCCTTTTACACCGGATCGAGAGTA
	785.311	AGACAACTATAAGGTTAGGTCCGAACCAATAACA							64.5494	AACGTACACACACCATTATATTAAGAAATCCCGAA							1316.5	GACCCAAAATTAGCGGGGACACCGCGTTCTACTAC							958.437	GTAATAAATAAACAATAAGTATTATCGAGGCCCTG							1372.15	TAATGATGAGTGATCAGAATTACATAGGCCAAATT							158.78	GCCTCTCTAACCCCTTTTACACCGACAGAAGAGTA
	785.311	AGACAACTATAAGGTTAGGTCCGAACCGATAACA							64.5494	AACGTACACACACCATTATATTAAGAATCCCCGAA							1316.5	GACCCAAAATTAGCGGGGACACCGTCAAATACTAC							958.437	GTAATAAATAAACAATAAGTATTAAATTGGCCCTG							1372.15	TAATGATGAGTGATCAGAATTACATAGGCGAAATT							158.78	GCCTCTCTAACCCCTTTTACACCGCCAGAAGAGTA
	785.311	AGACAACTATAAGGTTAGGTCCGAACCGTTAACA							64.5494	AACGTACACACACCATTATATTAAGCCGGCCCGAA							1316.5	GACCCAAAATTAGCGGGGACACCGTCAACTACTAC							958.437	GTAATAAATAAACAATAAGTATTAAGCAATCCCTG							1361.69	TAATGATGAGTGATCAGAATTACAATTGAGAAATT							158.78	GCCTCTCTAACCCCTTTTACACCGGTAGCCGAGTA
	785.311	AGACAACTATAAGGTTAGGTCCGAACGAATAACA							64.5494	AACGTACACACACCATTATATTAAGGGTCGCCGAA							1316.5	GACCCAAAATTAGCGGGGACACCGTCACATACTAC							958.437	GTAATAAATAAACAATAAGTATTAAGCCCACCCTG							1361.69	TAATGATGAGTGATCAGAATTACACTTGAGAAATT							158.78	GCCTCTCTAACCCCTTTTACACCGGTATGTGAGTA
	785.311	AGACAACTATAAGGTTAGGTCCGAACGATTAACA							64.5494	AACGTACACACACCATTATATTAAGTAAACCCGAA							1316.5	GACCCAAAATTAGCGGGGACACCGTCACTTACTAC							958.437	GTAATAAATAAACAATAAGTATTAAGCCTACCCTG							1361.69	TAATGATGAGTGATCAGAATTACAGTTGAGAAATT							158.4	GCCTCTCTAACCCCTTTTACACCGAAGAATGAGTA
	785.311	AGACAACTATAAGGTTAGGTCCGAACGTATAACA							64.5494	AACGTACACACACCATTATATTAAGTAACCCCGAA							1316.5	GACCCAAAATTAGCGGGGACACCGTCATATACTAC							958.437	GTAATAAATAAACAATAAGTATTAAGCGATCCCTG							1361.69	TAATGATGAGTGATCAGAATTACATCAGAGAAATT							158.4	GCCTCTCTAACCCCTTTTACACCGAAGACTGAGTA
	785.311	AGACAACTATAAGGTTAGGTCCGAACGTTTAACA							64.5494	AACGTACACACACCATTATATTAAGTACCGCCGAA							1316.5	GACCCAAAATTAGCGGGGACACCGTCATCTACTAC							958.437	GTAATAAATAAACAATAAGTATTAAGTCAACCCTG							1361.5	TAATGATGAGTGATCAGAATTACAATTCGGAAATT							158.4	GCCTCTCTAACCCCTTTTACACCGAAGATTGAGTA
	785.311	AGACAACTATAAGGTTAGGTCCGAACTATTAACA							64.5494	AACGTACACACACCATTATATTAAGTACTACCGAA							1316.5	GACCCAAAATTAGCGGGGACACCGTCATTTACTAC							958.437	GTAATAAATAAACAATAAGTATTAAGTCCACCCTG							1333.19	TAATGATGAGTGATCAGAATTACAAGGTCAAAATT							158.4	GCCTCTCTAACCCCTTTTACACCGACGAAAGAGTA
	785.311	AGACAACTATAAGGTTAGGTCCGAACTCATAACA							64.5494	AACGTACACACACCATTATATTAAGTATTACCGAA							1316.5	GACCCAAAATTAGCGGGGACACCGTCCAATACTAC							958.437	GTAATAAATAAACAATAAGTATTAAGTCTACCCTG							1333.19	TAATGATGAGTGATCAGAATTACAAGGTTCAAATT							158.4	GCCTCTCTAACCCCTTTTACACCGAGATGGGAGTA
	785.311	AGACAACTATAAGGTTAGGTCCGAACTTTTAACA							64.5494	AACGTACACACACCATTATATTAAGTGGCCCCGAA							1316.5	GACCCAAAATTAGCGGGGACACCGTCCATTACTAC							958.437	GTAATAAATAAACAATAAGTATTACCAAGGCCCTG							1323.63	TAATGATGAGTGATCAGAATTACATCGGTCAAATT							158.4	GCCTCTCTAACCCCTTTTACACCGCCGAAAGAGTA
	785.311	AGACAACTATAAGGTTAGGTCCGAAGAATTAACA							64.5494	AACGTACACACACCATTATATTAAGTTAAACCGAA							1316.5	GACCCAAAATTAGCGGGGACACCGTCCGATACTAC							958.437	GTAATAAATAAACAATAAGTATTACCCGGGCCCTG							1316.5	TAATGATGAGTGATCAGAATTACAGGGCGTAAATT							158.4	GCCTCTCTAACCCCTTTTACACCGCCGAACGAGTA
	785.311	AGACAACTATAAGGTTAGGTCCGAAGTAATAACA							64.5494	AACGTACACACACCATTATATTAAGTTATACCGAA							1316.5	GACCCAAAATTAGCGGGGACACCGTCGTCTACTAC							958.437	GTAATAAATAAACAATAAGTATTATCCTGGCCCTG							1316.5	TAATGATGAGTGATCAGAATTACAAGAGCGAAATT							158.4	GCCTCTCTAACCCCTTTTACACCGCCGACCGAGTA
	785.311	AGACAACTATAAGGTTAGGTCCGAAGTATTAACA							64.5494	AACGTACACACACCATTATATTAAGTTCAACCGAA							1316.5	GACCCAAAATTAGCGGGGACACCGTCGTTTACTAC							958.437	GTAATAAATAAACAATAAGTATTACTACGGCCCTG							1316.5	TAATGATGAGTGATCAGAATTACACGAGCGAAATT							157.004	GCCTCTCTAACCCCTTTTACACCGCTGGGGGAGTA
	785.311	AGACAACTATAAGGTTAGGTCCGAAGTGATAACA							64.5494	AACGTACACACACCATTATATTAAGTTCACCCGAA							1316.5	GACCCAAAATTAGCGGGGACACCGTCTTATACTAC							923.431	GTAATAAATAAACAATAAGTATTATATGTCCCCTG							1316.5	TAATGATGAGTGATCAGAATTACATCTGGTAAATT							156.792	GCCTCTCTAACCCCTTTTACACCGTTGGTTGAGTA
	785.311	AGACAACTATAAGGTTAGGTCCGAAGTTTTAACA							64.5494	AACGTACACACACCATTATATTAAGTTCTCCCGAA							1316.5	GACCCAAAATTAGCGGGGACACCGTCTTCTACTAC							923.431	GTAATAAATAAACAATAAGTATTAAAGGCACCCTG							1313.35	TAATGATGAGTGATCAGAATTACAGCACGGAAATT							153.718	GCCTCTCTAACCCCTTTTACACCGAGCAACGAGTA
	785.311	AGACAACTATAAGGTTAGGTCCGAATAAATAACA							64.5494	AACGTACACACACCATTATATTAAGTTGTACCGAA							1316.5	GACCCAAAATTAGCGGGGACACCGTCTTTTACTAC							918.458	GTAATAAATAAACAATAAGTATTAAACGGACCCTG							1313.35	TAATGATGAGTGATCAGAATTACATTGTGGAAATT							153.718	GCCTCTCTAACCCCTTTTACACCGAGTGAAGAGTA
	785.311	AGACAACTATAAGGTTAGGTCCGAATAATTAACA							64.5494	AACGTACACACACCATTATATTAATAAGGACCGAA							1316.5	GACCCAAAATTAGCGGGGACACCGAACGGAACTAC							918.458	GTAATAAATAAACAATAAGTATTAAATGGACCCTG							1301.77	TAATGATGAGTGATCAGAATTACACGAGAGAAATT							153.718	GCCTCTCTAACCCCTTTTACACCGAAATTTGAGTA
	785.311	AGACAACTATAAGGTTAGGTCCGAATATATAACA							64.5494	AACGTACACACACCATTATATTAATAGGGACCGAA							1316.5	GACCCAAAATTAGCGGGGACACCGACAGACACTAC							918.458	GTAATAAATAAACAATAAGTATTAACCGGACCCTG							1286.05	TAATGATGAGTGATCAGAATTACAGGTGTCAAATT							153.718	GCCTCTCTAACCCCTTTTACACCGAACCCAGAGTA
	785.311	AGACAACTATAAGGTTAGGTCCGAATATTTAACA							64.5494	AACGTACACACACCATTATATTAATTCGGTCCGAA							1316.5	GACCCAAAATTAGCGGGGACACCGGGCCGTACTAC							918.458	GTAATAAATAAACAATAAGTATTAACTGGACCCTG							1278.55	TAATGATGAGTGATCAGAATTACAGCCGAGAAATT							153.718	GCCTCTCTAACCCCTTTTACACCGAAGTTTGAGTA
	785.311	AGACAACTATAAGGTTAGGTCCGAATCAATAACA							64.3948	AACGTACACACACCATTATATTAACCGAGGCCGAA							1316.5	GACCCAAAATTAGCGGGGACACCGAGAGGGACTAC							918.458	GTAATAAATAAACAATAAGTATTAATCGGACCCTG							1274.52	TAATGATGAGTGATCAGAATTACACGGTAAAAATT							153.718	GCCTCTCTAACCCCTTTTACACCGACACCAGAGTA
	785.311	AGACAACTATAAGGTTAGGTCCGAATCATTAACA							64.3948	AACGTACACACACCATTATATTAACTGAGGCCGAA							1313.35	GACCCAAAATTAGCGGGGACACCGAGGGTGACTAC							918.458	GTAATAAATAAACAATAAGTATTAATTGGACCCTG							1274.52	TAATGATGAGTGATCAGAATTACACGGTACAAATT							153.718	GCCTCTCTAACCCCTTTTACACCGACATTTGAGTA
	785.311	AGACAACTATAAGGTTAGGTCCGAATCGATAACA							64.3948	AACGTACACACACCATTATATTAACTTAGGCCGAA							1313.35	GACCCAAAATTAGCGGGGACACCGCAGCTGACTAC							918.458	GTAATAAATAAACAATAAGTATTACGATGTCCCTG							1274.52	TAATGATGAGTGATCAGAATTACACGGTAGAAATT							153.718	GCCTCTCTAACCCCTTTTACACCGACCCCAGAGTA
	785.311	AGACAACTATAAGGTTAGGTCCGAATCTTTAACA							64.3948	AACGTACACACACCATTATATTAATACGGGCCGAA							1313.35	GACCCAAAATTAGCGGGGACACCGCCACCGACTAC							918.458	GTAATAAATAAACAATAAGTATTAGCTGGTCCCTG							1274.52	TAATGATGAGTGATCAGAATTACACGGTCTAAATT							153.718	GCCTCTCTAACCCCTTTTACACCGAGGCTAGAGTA
	785.311	AGACAACTATAAGGTTAGGTCCGAATTAATAACA							64.3948	AACGTACACACACCATTATATTAATGGTGGCCGAA							1313.35	GACCCAAAATTAGCGGGGACACCGCCCACGACTAC							918.458	GTAATAAATAAACAATAAGTATTAAGAGTGCCCTG							1274.52	TAATGATGAGTGATCAGAATTACACGGTTAAAATT							153.718	GCCTCTCTAACCCCTTTTACACCGATATTTGAGTA
	785.311	AGACAACTATAAGGTTAGGTCCGAATTATTAACA							64.3948	AACGTACACACACCATTATATTAATGGAAACCGAA							1313.35	GACCCAAAATTAGCGGGGACACCGCCCCAGACTAC							918.458	GTAATAAATAAACAATAAGTATTACCAGGACCCTG							1274.52	TAATGATGAGTGATCAGAATTACACGGTTTAAATT							153.718	GCCTCTCTAACCCCTTTTACACCGATCCCAGAGTA
	785.311	AGACAACTATAAGGTTAGGTCCGAATTGATAACA							63.8272	AACGTACACACACCATTATATTAAGAGGAGCCGAA							1313.35	GACCCAAAATTAGCGGGGACACCGCGCCCGACTAC							918.458	GTAATAAATAAACAATAAGTATTAGAGAGTCCCTG							1274.52	TAATGATGAGTGATCAGAATTACAGGGTTTAAATT							153.718	GCCTCTCTAACCCCTTTTACACCGATGTCTGAGTA
	785.311	AGACAACTATAAGGTTAGGTCCGAATTTATAACA							63.6837	AACGTACACACACCATTATATTAAGGCACTCCGAA							1313.35	GACCCAAAATTAGCGGGGACACCGGCGAGGACTAC							918.458	GTAATAAATAAACAATAAGTATTATGATACCCCTG							1258.56	TAATGATGAGTGATCAGAATTACAGGCCAAAAATT							152.615	GCCTCTCTAACCCCTTTTACACCGGAAATCGAGTA
	785.311	AGACAACTATAAGGTTAGGTCCGAATTTTTAACA							62.8297	AACGTACACACACCATTATATTAAGACCATCCGAA							1313.35	GACCCAAAATTAGCGGGGACACCGTTTATGACTAC							916.259	GTAATAAATAAACAATAAGTATTAAACCGGCCCTG							1258.56	TAATGATGAGTGATCAGAATTACAGGCCACAAATT							152.615	GCCTCTCTAACCCCTTTTACACCGGAACTCGAGTA
	785.311	AGACAACTATAAGGTTAGGTCCGACAAAATAACA							62.8297	AACGTACACACACCATTATATTAAGTCCATCCGAA							1310.59	GACCCAAAATTAGCGGGGACACCGGGCGGAACTAC							916.259	GTAATAAATAAACAATAAGTATTAACGAACCCCTG							1258.56	TAATGATGAGTGATCAGAATTACAGGCCAGAAATT							152.615	GCCTCTCTAACCCCTTTTACACCGGATATCGAGTA
	785.311	AGACAACTATAAGGTTAGGTCCGACAAATTAACA							62.6885	AACGTACACACACCATTATATTAACTGGACCCGAA							1307.64	GACCCAAAATTAGCGGGGACACCGAGGGAGACTAC							916.259	GTAATAAATAAACAATAAGTATTAAGAAACCCCTG							1258.56	TAATGATGAGTGATCAGAATTACAGGCCATAAATT							152.615	GCCTCTCTAACCCCTTTTACACCGGATCTCGAGTA
	785.311	AGACAACTATAAGGTTAGGTCCGACAACATAACA							62.4913	AACGTACACACACCATTATATTAAAGGTTGCCGAA							1307.45	GACCCAAAATTAGCGGGGACACCGCAGAGTACTAC							916.259	GTAATAAATAAACAATAAGTATTAAGCCTGCCCTG							1258.56	TAATGATGAGTGATCAGAATTACAGGCCCAAAATT							152.615	GCCTCTCTAACCCCTTTTACACCGGATTTTGAGTA
	785.311	AGACAACTATAAGGTTAGGTCCGACAAGATAACA							62.2107	AACGTACACACACCATTATATTAAAGGTATCCGAA							1301.58	GACCCAAAATTAGCGGGGACACCGACGATCACTAC							916.259	GTAATAAATAAACAATAAGTATTAAGGCCGCCCTG							1258.56	TAATGATGAGTGATCAGAATTACAGGCCCCAAATT							152.615	GCCTCTCTAACCCCTTTTACACCGGACGTCGAGTA
	785.311	AGACAACTATAAGGTTAGGTCCGACAATATAACA							62.0429	AACGTACACACACCATTATATTAAATGGTCCCGAA							1301.58	GACCCAAAATTAGCGGGGACACCGACGATTACTAC							916.259	GTAATAAATAAACAATAAGTATTAAGGCGACCCTG							1258.56	TAATGATGAGTGATCAGAATTACAGGCCCTAAATT							152.615	GCCTCTCTAACCCCTTTTACACCGGATGTCGAGTA
	785.311	AGACAACTATAAGGTTAGGTCCGACACAATAACA							61.7088	AACGTACACACACCATTATATTAACCAGGCCCGAA							1295.74	GACCCAAAATTAGCGGGGACACCGACGAACACTAC							916.259	GTAATAAATAAACAATAAGTATTAAGGCGCCCCTG							1258.56	TAATGATGAGTGATCAGAATTACAGGCCTAAAATT							151.793	GCCTCTCTAACCCCTTTTACACCGTCTGGCGAGTA
	785.311	AGACAACTATAAGGTTAGGTCCGACACATTAACA							61.7088	AACGTACACACACCATTATATTAACTAGGACCGAA							1293.01	GACCCAAAATTAGCGGGGACACCGGAAGGAACTAC							916.259	GTAATAAATAAACAATAAGTATTAAGTCTGCCCTG							1258.56	TAATGATGAGTGATCAGAATTACAGGCCTGAAATT							151.793	GCCTCTCTAACCCCTTTTACACCGTTGGGCGAGTA
	785.311	AGACAACTATAAGGTTAGGTCCGACACGATAACA							61.7088	AACGTACACACACCATTATATTAACTAGGGCCGAA							1293.01	GACCCAAAATTAGCGGGGACACCGGACGGAACTAC							916.259	GTAATAAATAAACAATAAGTATTAAGTGTCCCCTG							1258.56	TAATGATGAGTGATCAGAATTACAGGCCTTAAATT							151.793	GCCTCTCTAACCCCTTTTACACCGACAGCTGAGTA
	785.311	AGACAACTATAAGGTTAGGTCCGACACGTTAACA							61.7088	AACGTACACACACCATTATATTAAGCCAACCCGAA							1287.21	GACCCAAAATTAGCGGGGACACCGAATCGTACTAC							916.259	GTAATAAATAAACAATAAGTATTAATGAACCCCTG							1258.56	TAATGATGAGTGATCAGAATTACAGGCGAAAAATT							151.793	GCCTCTCTAACCCCTTTTACACCGTGAATTGAGTA
	785.311	AGACAACTATAAGGTTAGGTCCGACACTATAACA							61.7088	AACGTACACACACCATTATATTAAGCCACACCGAA							1287.21	GACCCAAAATTAGCGGGGACACCGAATTGTACTAC							916.259	GTAATAAATAAACAATAAGTATTAATTTGGCCCTG							1258.56	TAATGATGAGTGATCAGAATTACAGGCGCCAAATT							151.793	GCCTCTCTAACCCCTTTTACACCGTGAGCCGAGTA
	785.311	AGACAACTATAAGGTTAGGTCCGACACTTTAACA							61.7088	AACGTACACACACCATTATATTAAGCCACCCCGAA							1286.05	GACCCAAAATTAGCGGGGACACCGGGTACAACTAC							916.259	GTAATAAATAAACAATAAGTATTAGCATGGCCCTG							1258.56	TAATGATGAGTGATCAGAATTACAGGCTAAAAATT							151.429	GCCTCTCTAACCCCTTTTACACCGAGCAGCGAGTA
	785.311	AGACAACTATAAGGTTAGGTCCGACAGAATAACA							61.7088	AACGTACACACACCATTATATTAAGCCACTCCGAA							1286.05	GACCCAAAATTAGCGGGGACACCGGGTACCACTAC							916.259	GTAATAAATAAACAATAAGTATTAGCCCGGCCCTG							1258.56	TAATGATGAGTGATCAGAATTACAGGCTACAAATT							151.429	GCCTCTCTAACCCCTTTTACACCGAGGGACGAGTA
	785.311	AGACAACTATAAGGTTAGGTCCGACAGATTAACA							61.7088	AACGTACACACACCATTATATTAAGCCCACCCGAA							1286.05	GACCCAAAATTAGCGGGGACACCGGGTACGACTAC							916.259	GTAATAAATAAACAATAAGTATTAGCCTGGCCCTG							1258.56	TAATGATGAGTGATCAGAATTACAGGCTAGAAATT							151.429	GCCTCTCTAACCCCTTTTACACCGAGGGCCGAGTA
	785.311	AGACAACTATAAGGTTAGGTCCGACATAATAACA							61.7088	AACGTACACACACCATTATATTAAGCCCCACCGAA							1286.05	GACCCAAAATTAGCGGGGACACCGGGTACTACTAC							916.259	GTAATAAATAAACAATAAGTATTAGTCAGGCCCTG							1258.56	TAATGATGAGTGATCAGAATTACAGGCTATAAATT							151.429	GCCTCTCTAACCCCTTTTACACCGTGGATCGAGTA
	785.311	AGACAACTATAAGGTTAGGTCCGACATATTAACA							61.7088	AACGTACACACACCATTATATTAAGCCCCCCCGAA							1280.27	GACCCAAAATTAGCGGGGACACCGACTTGAACTAC							916.259	GTAATAAATAAACAATAAGTATTATATTGGCCCTG							1258.56	TAATGATGAGTGATCAGAATTACAGGCTCTAAATT							151.429	GCCTCTCTAACCCCTTTTACACCGAAGACCGAGTA
	785.311	AGACAACTATAAGGTTAGGTCCGACATCATAACA							61.7088	AACGTACACACACCATTATATTAAGCCCCTCCGAA							1275.67	GACCCAAAATTAGCGGGGACACCGAAACGTACTAC							916.259	GTAATAAATAAACAATAAGTATTATGTTGGCCCTG							1258.56	TAATGATGAGTGATCAGAATTACAGGCTGAAAATT							151.429	GCCTCTCTAACCCCTTTTACACCGACGACCGAGTA
	785.311	AGACAACTATAAGGTTAGGTCCGACATGATAACA							61.7088	AACGTACACACACCATTATATTAAGCCCGCCCGAA							1274.52	GACCCAAAATTAGCGGGGACACCGAGTGACACTAC							908.182	GTAATAAATAAACAATAAGTATTATTGGAGCCCTG							1258.56	TAATGATGAGTGATCAGAATTACAGGCTTAAAATT							151.429	GCCTCTCTAACCCCTTTTACACCGAGCCGGGAGTA
	785.311	AGACAACTATAAGGTTAGGTCCGACATTATAACA							61.7088	AACGTACACACACCATTATATTAAGCCCTACCGAA							1274.52	GACCCAAAATTAGCGGGGACACCGAGTGCCACTAC							908.182	GTAATAAATAAACAATAAGTATTACGGGAACCCTG							1258.56	TAATGATGAGTGATCAGAATTACAGGCTTGAAATT							151.429	GCCTCTCTAACCCCTTTTACACCGATGACCGAGTA
	785.311	AGACAACTATAAGGTTAGGTCCGACATTTTAACA							61.7088	AACGTACACACACCATTATATTAAGCCTACCCGAA							1274.52	GACCCAAAATTAGCGGGGACACCGACCTCTACTAC							908.182	GTAATAAATAAACAATAAGTATTACGGGACCCCTG							1258.56	TAATGATGAGTGATCAGAATTACAAGTGGAAAATT							150.094	GCCTCTCTAACCCCTTTTACACCGCGGATGGAGTA
	785.311	AGACAACTATAAGGTTAGGTCCGACGAATTAACA							61.7088	AACGTACACACACCATTATATTAAGCCTCCCCGAA							1274.52	GACCCAAAATTAGCGGGGACACCGACGTCAACTAC							908.182	GTAATAAATAAACAATAAGTATTACGGGATCCCTG							1258.56	TAATGATGAGTGATCAGAATTACATGTGGAAAATT							150.094	GCCTCTCTAACCCCTTTTACACCGCGGCAGGAGTA
	785.311	AGACAACTATAAGGTTAGGTCCGACGCGTTAACA							61.7088	AACGTACACACACCATTATATTAAGCCTTACCGAA							1274.52	GACCCAAAATTAGCGGGGACACCGACGTCGACTAC							908.182	GTAATAAATAAACAATAAGTATTATGGGAACCCTG							1258.56	TAATGATGAGTGATCAGAATTACAATCGGTAAATT							150.094	GCCTCTCTAACCCCTTTTACACCGTGGATGGAGTA
	785.311	AGACAACTATAAGGTTAGGTCCGACGTAATAACA							61.7088	AACGTACACACACCATTATATTAAGTGCTGCCGAA							1272.81	GACCCAAAATTAGCGGGGACACCGCAGGACACTAC							908.182	GTAATAAATAAACAATAAGTATTATGGGACCCCTG							1258.56	TAATGATGAGTGATCAGAATTACACTCGGTAAATT							150.094	GCCTCTCTAACCCCTTTTACACCGTCGGAAGAGTA
	785.311	AGACAACTATAAGGTTAGGTCCGACGTATTAACA							61.7088	AACGTACACACACCATTATATTAAGTGTTGCCGAA							1272.62	GACCCAAAATTAGCGGGGACACCGACGCGGACTAC							908.182	GTAATAAATAAACAATAAGTATTATGGGATCCCTG							1258.56	TAATGATGAGTGATCAGAATTACAGTCGGTAAATT							150.094	GCCTCTCTAACCCCTTTTACACCGTAAGGGGAGTA
	785.311	AGACAACTATAAGGTTAGGTCCGACGTGATAACA							61.7088	AACGTACACACACCATTATATTAAGTTGTGCCGAA							1272.62	GACCCAAAATTAGCGGGGACACCGCACGGGACTAC							882.794	GTAATAAATAAACAATAAGTATTAGAGTGCCCCTG							1255.55	TAATGATGAGTGATCAGAATTACAAAGTGGAAATT							149.892	GCCTCTCTAACCCCTTTTACACCGTCGGTTGAGTA
	785.311	AGACAACTATAAGGTTAGGTCCGACGTTTTAACA							61.7088	AACGTACACACACCATTATATTAATCAGGCCCGAA							1272.62	GACCCAAAATTAGCGGGGACACCGCGCAGGACTAC							882.794	GTAATAAATAAACAATAAGTATTATTGGCCCCCTG							1255.55	TAATGATGAGTGATCAGAATTACAATGTGGAAATT							149.892	GCCTCTCTAACCCCTTTTACACCGGTAATTGAGTA
	785.311	AGACAACTATAAGGTTAGGTCCGACTAAATAACA							61.7088	AACGTACACACACCATTATATTAATTAGGACCGAA							1272.62	GACCCAAAATTAGCGGGGACACCGCGTAGGACTAC							878.83	GTAATAAATAAACAATAAGTATTACTGGCGCCCTG							1255.55	TAATGATGAGTGATCAGAATTACACAGTGGAAATT							148.75	GCCTCTCTAACCCCTTTTACACCGACCGGGGAGTA
	785.311	AGACAACTATAAGGTTAGGTCCGACTACATAACA							61.561	AACGTACACACACCATTATATTAAGCGTGGCCGAA							1265.38	GACCCAAAATTAGCGGGGACACCGGACGCGACTAC							878.83	GTAATAAATAAACAATAAGTATTATTGGCGCCCTG							1255.55	TAATGATGAGTGATCAGAATTACACGGATCAAATT							148.75	GCCTCTCTAACCCCTTTTACACCGCACGGGGAGTA
	785.311	AGACAACTATAAGGTTAGGTCCGACTAGATAACA							61.561	AACGTACACACACCATTATATTAAGTCTGGCCGAA							1265.38	GACCCAAAATTAGCGGGGACACCGGACTATACTAC							878.039	GTAATAAATAAACAATAAGTATTAGACGGACCCTG							1255.55	TAATGATGAGTGATCAGAATTACACGGATGAAATT							148.75	GCCTCTCTAACCCCTTTTACACCGCCCGGGGAGTA
	785.311	AGACAACTATAAGGTTAGGTCCGACTATTTAACA							61.0184	AACGTACACACACCATTATATTAAACGGAGCCGAA							1265.38	GACCCAAAATTAGCGGGGACACCGGATAACACTAC							878.039	GTAATAAATAAACAATAAGTATTAGACGGCCCCTG							1255.55	TAATGATGAGTGATCAGAATTACAGAGTGGAAATT							148.75	GCCTCTCTAACCCCTTTTACACCGTCCGGGGAGTA
	785.311	AGACAACTATAAGGTTAGGTCCGACTCAATAACA							61.0184	AACGTACACACACCATTATATTAATAGGATCCGAA							1265.38	GACCCAAAATTAGCGGGGACACCGGATACAACTAC							875.937	GTAATAAATAAACAATAAGTATTATACAGCCCCTG							1255.55	TAATGATGAGTGATCAGAATTACATGCTGGAAATT							146.953	GCCTCTCTAACCCCTTTTACACCGAGTCGAGAGTA
	785.311	AGACAACTATAAGGTTAGGTCCGACTCATTAACA							61.0094	AACGTACACACACCATTATATTAAATTGGGCCGAA							1265.38	GACCCAAAATTAGCGGGGACACCGGATACCACTAC							875.937	GTAATAAATAAACAATAAGTATTAAGCACGCCCTG							1255.55	TAATGATGAGTGATCAGAATTACATGGATCAAATT							146.953	GCCTCTCTAACCCCTTTTACACCGAAACAAGAGTA
	785.311	AGACAACTATAAGGTTAGGTCCGACTCGATAACA							61.0094	AACGTACACACACCATTATATTAACTTGGGCCGAA							1265.38	GACCCAAAATTAGCGGGGACACCGGATACGACTAC							875.937	GTAATAAATAAACAATAAGTATTAAGTACGCCCTG							1255.55	TAATGATGAGTGATCAGAATTACATTCGGGAAATT							146.953	GCCTCTCTAACCCCTTTTACACCGAACAAAGAGTA
	785.311	AGACAACTATAAGGTTAGGTCCGACTCGTTAACA							61.0094	AACGTACACACACCATTATATTAATTTGGGCCGAA							1265.38	GACCCAAAATTAGCGGGGACACCGGATACTACTAC							875.937	GTAATAAATAAACAATAAGTATTAAGTTGTCCCTG							1255.55	TAATGATGAGTGATCAGAATTACAAGTCGGAAATT							146.953	GCCTCTCTAACCCCTTTTACACCGAACCAAGAGTA
	785.311	AGACAACTATAAGGTTAGGTCCGACTCTTTAACA							60.6078	AACGTACACACACCATTATATTAACGATGTCCGAA							1265.38	GACCCAAAATTAGCGGGGACACCGGATATAACTAC							843.945	GTAATAAATAAACAATAAGTATTAGAGTTTCCCTG							1247.29	TAATGATGAGTGATCAGAATTACAGGCTCCAAATT							146.953	GCCTCTCTAACCCCTTTTACACCGAACGAAGAGTA
	785.311	AGACAACTATAAGGTTAGGTCCGACTGAATAACA							60.0648	AACGTACACACACCATTATATTAAGAACACCCGAA							1265.38	GACCCAAAATTAGCGGGGACACCGGATATCACTAC							839.4	GTAATAAATAAACAATAAGTATTACTCGGTCCCTG							1229.45	TAATGATGAGTGATCAGAATTACAGGTCGAAAATT							146.953	GCCTCTCTAACCCCTTTTACACCGAATAAAGAGTA
	785.311	AGACAACTATAAGGTTAGGTCCGACTGTTTAACA							60.0648	AACGTACACACACCATTATATTAAGACATTCCGAA							1265.38	GACCCAAAATTAGCGGGGACACCGGATATTACTAC							839.4	GTAATAAATAAACAATAAGTATTACGATACCCCTG							1225.03	TAATGATGAGTGATCAGAATTACACCGGGAAAATT							146.953	GCCTCTCTAACCCCTTTTACACCGAATCAAGAGTA
	785.311	AGACAACTATAAGGTTAGGTCCGACTTATTAACA							60.0648	AACGTACACACACCATTATATTAAGATGTCCCGAA							1265.38	GACCCAAAATTAGCGGGGACACCGGATCAAACTAC							839.4	GTAATAAATAAACAATAAGTATTACGATCCCCCTG							1222.28	TAATGATGAGTGATCAGAATTACACCCGAGAAATT							146.953	GCCTCTCTAACCCCTTTTACACCGACACAAGAGTA
	785.311	AGACAACTATAAGGTTAGGTCCGACTTCATAACA							58.9932	AACGTACACACACCATTATATTAACGTGGACCGAA							1265.38	GACCCAAAATTAGCGGGGACACCGGATCACACTAC							837.39	GTAATAAATAAACAATAAGTATTAGGCTGGCCCTG							1209.69	TAATGATGAGTGATCAGAATTACACGGGTGAAATT							146.953	GCCTCTCTAACCCCTTTTACACCGACCAAAGAGTA
	785.311	AGACAACTATAAGGTTAGGTCCGACTTTTTAACA							58.9932	AACGTACACACACCATTATATTAAGACTCACCGAA							1265.38	GACCCAAAATTAGCGGGGACACCGGATCATACTAC							837.39	GTAATAAATAAACAATAAGTATTAGGTTGGCCCTG							1203.18	TAATGATGAGTGATCAGAATTACAATAGGCAAATT							146.953	GCCTCTCTAACCCCTTTTACACCGACCCAAGAGTA
	785.311	AGACAACTATAAGGTTAGGTCCGAGAAAATAACA							58.9932	AACGTACACACACCATTATATTAAGATACACCGAA							1265.38	GACCCAAAATTAGCGGGGACACCGGATCCAACTAC							837.39	GTAATAAATAAACAATAAGTATTAACTTGGCCCTG							1203.18	TAATGATGAGTGATCAGAATTACAGGCCTCAAATT							146.953	GCCTCTCTAACCCCTTTTACACCGACCGAAGAGTA
	785.311	AGACAACTATAAGGTTAGGTCCGAGAAATTAACA							58.9932	AACGTACACACACCATTATATTAAGCCACGCCGAA							1265.38	GACCCAAAATTAGCGGGGACACCGGATCCCACTAC							837.39	GTAATAAATAAACAATAAGTATTAAGTATCCCCTG							1203.18	TAATGATGAGTGATCAGAATTACAGGCTTTAAATT							146.953	GCCTCTCTAACCCCTTTTACACCGACTAAAGAGTA
	785.311	AGACAACTATAAGGTTAGGTCCGAGAACATAACA							58.9932	AACGTACACACACCATTATATTAAGCCCCGCCGAA							1265.38	GACCCAAAATTAGCGGGGACACCGGATCCGACTAC							837.39	GTAATAAATAAACAATAAGTATTATGGCCCCCCTG							1203.18	TAATGATGAGTGATCAGAATTACAATTGGAAAATT							146.953	GCCTCTCTAACCCCTTTTACACCGACTCAAGAGTA
	785.311	AGACAACTATAAGGTTAGGTCCGAGAAGATAACA							58.9932	AACGTACACACACCATTATATTAAGCCGCCCCGAA							1265.38	GACCCAAAATTAGCGGGGACACCGGATCCTACTAC							837.39	GTAATAAATAAACAATAAGTATTAACGATACCCTG							1203.18	TAATGATGAGTGATCAGAATTACACGTGGAAAATT							146.953	GCCTCTCTAACCCCTTTTACACCGATCAAAGAGTA
	785.311	AGACAACTATAAGGTTAGGTCCGAGAATATAACA							58.9932	AACGTACACACACCATTATATTAAGTATGCCCGAA							1265.38	GACCCAAAATTAGCGGGGACACCGGATCTAACTAC							837.39	GTAATAAATAAACAATAAGTATTAACGATGCCCTG							1203.18	TAATGATGAGTGATCAGAATTACAGTTGGAAAATT							146.953	GCCTCTCTAACCCCTTTTACACCGATCGAAGAGTA
	785.311	AGACAACTATAAGGTTAGGTCCGAGACAATAACA							58.9932	AACGTACACACACCATTATATTAAGTCTTCCCGAA							1265.38	GACCCAAAATTAGCGGGGACACCGGATCTCACTAC							837.39	GTAATAAATAAACAATAAGTATTACAGAATCCCTG							1200.3	TAATGATGAGTGATCAGAATTACAAAGCGGAAATT							146.953	GCCTCTCTAACCCCTTTTACACCGATTAAAGAGTA
	785.311	AGACAACTATAAGGTTAGGTCCGAGAGAATAACA							58.9932	AACGTACACACACCATTATATTAAGTTTTGCCGAA							1265.38	GACCCAAAATTAGCGGGGACACCGGATCTGACTAC							837.39	GTAATAAATAAACAATAAGTATTACAGATCCCCTG							1200.3	TAATGATGAGTGATCAGAATTACAACGTGGAAATT							146.953	GCCTCTCTAACCCCTTTTACACCGATTCAAGAGTA
	785.311	AGACAACTATAAGGTTAGGTCCGAGAGATTAACA							58.9932	AACGTACACACACCATTATATTAATAGGGCCCGAA							1265.38	GACCCAAAATTAGCGGGGACACCGGATCTTACTAC							837.39	GTAATAAATAAACAATAAGTATTACCGAATCCCTG							1200.3	TAATGATGAGTGATCAGAATTACACAGCGGAAATT							145.899	GCCTCTCTAACCCCTTTTACACCGGAAATAGAGTA
	785.311	AGACAACTATAAGGTTAGGTCCGAGATAATAACA							58.9932	AACGTACACACACCATTATATTAATGTGGACCGAA							1265.38	GACCCAAAATTAGCGGGGACACCGGATTAAACTAC							837.39	GTAATAAATAAACAATAAGTATTACCGACACCCTG							1200.3	TAATGATGAGTGATCAGAATTACAGAGCGGAAATT							145.899	GCCTCTCTAACCCCTTTTACACCGGAACTAGAGTA
	785.311	AGACAACTATAAGGTTAGGTCCGAGATATTAACA							58.9932	AACGTACACACACCATTATATTAAAAAGGACCGAA							1265.38	GACCCAAAATTAGCGGGGACACCGGATTACACTAC							837.39	GTAATAAATAAACAATAAGTATTACCGACCCCCTG							1200.3	TAATGATGAGTGATCAGAATTACATAGCGGAAATT							145.899	GCCTCTCTAACCCCTTTTACACCGGAAGTAGAGTA
	785.311	AGACAACTATAAGGTTAGGTCCGAGATGATAACA							58.8519	AACGTACACACACCATTATATTAAAAGAGTCCGAA							1265.38	GACCCAAAATTAGCGGGGACACCGGATTATACTAC							837.39	GTAATAAATAAACAATAAGTATTACCGATCCCCTG							1200.3	TAATGATGAGTGATCAGAATTACATCGTGGAAATT							145.899	GCCTCTCTAACCCCTTTTACACCGGACATAGAGTA
	785.311	AGACAACTATAAGGTTAGGTCCGAGATTATAACA							58.8519	AACGTACACACACCATTATATTAAAAGGGGCCGAA							1265.38	GACCCAAAATTAGCGGGGACACCGGATTCAACTAC							837.39	GTAATAAATAAACAATAAGTATTACGGATTCCCTG							1189.72	TAATGATGAGTGATCAGAATTACAGTGGAAAAATT							145.899	GCCTCTCTAACCCCTTTTACACCGGACCTAGAGTA
	785.311	AGACAACTATAAGGTTAGGTCCGAGATTTTAACA							58.8519	AACGTACACACACCATTATATTAACTAAGGCCGAA							1265.38	GACCCAAAATTAGCGGGGACACCGGATTCCACTAC							837.39	GTAATAAATAAACAATAAGTATTACGGCCCCCCTG							1189.72	TAATGATGAGTGATCAGAATTACAGTGGACAAATT							145.899	GCCTCTCTAACCCCTTTTACACCGGACGTAGAGTA
	785.311	AGACAACTATAAGGTTAGGTCCGAGCAAATAACA							58.8519	AACGTACACACACCATTATATTAAGAGAATCCGAA							1265.38	GACCCAAAATTAGCGGGGACACCGGATTCGACTAC							837.39	GTAATAAATAAACAATAAGTATTACTGAATCCCTG							1164.82	TAATGATGAGTGATCAGAATTACACGGTCGAAATT							145.899	GCCTCTCTAACCCCTTTTACACCGGACTACGAGTA
	785.311	AGACAACTATAAGGTTAGGTCCGAGCAATTAACA							58.8519	AACGTACACACACCATTATATTAAGTATGGCCGAA							1265.38	GACCCAAAATTAGCGGGGACACCGGATTCTACTAC							837.39	GTAATAAATAAACAATAAGTATTACTGCGGCCCTG							1156.46	TAATGATGAGTGATCAGAATTACAAAGGCTAAATT							145.899	GCCTCTCTAACCCCTTTTACACCGGACTCCGAGTA
	785.311	AGACAACTATAAGGTTAGGTCCGAGCATATAACA							58.7811	AACGTACACACACCATTATATTAAGAGCCACCGAA							1265.38	GACCCAAAATTAGCGGGGACACCGGATTTAACTAC							837.39	GTAATAAATAAACAATAAGTATTACTTTGGCCCTG							1156.46	TAATGATGAGTGATCAGAATTACACAGGCTAAATT							145.899	GCCTCTCTAACCCCTTTTACACCGGACTGCGAGTA
	785.311	AGACAACTATAAGGTTAGGTCCGAGCGATTAACA							58.7811	AACGTACACACACCATTATATTAAGAGCCCCCGAA							1265.38	GACCCAAAATTAGCGGGGACACCGGATTTCACTAC							837.39	GTAATAAATAAACAATAAGTATTATGGATTCCCTG							1156.46	TAATGATGAGTGATCAGAATTACATAGGCTAAATT							145.899	GCCTCTCTAACCCCTTTTACACCGGATATAGAGTA
	785.311	AGACAACTATAAGGTTAGGTCCGAGTAAATAACA							58.7283	AACGTACACACACCATTATATTAACGAGCACCGAA							1265.38	GACCCAAAATTAGCGGGGACACCGGATTTGACTAC							830.008	GTAATAAATAAACAATAAGTATTATTGGACCCCTG							1156.46	TAATGATGAGTGATCAGAATTACATGGGCTAAATT							145.899	GCCTCTCTAACCCCTTTTACACCGGATCTAGAGTA
	785.311	AGACAACTATAAGGTTAGGTCCGAGTAATTAACA							58.7283	AACGTACACACACCATTATATTAATGAGCACCGAA							1265.38	GACCCAAAATTAGCGGGGACACCGGATTTTACTAC							830.008	GTAATAAATAAACAATAAGTATTATTGGATCCCTG							1156.46	TAATGATGAGTGATCAGAATTACAACGGCCAAATT							145.899	GCCTCTCTAACCCCTTTTACACCGGATGTAGAGTA
	785.311	AGACAACTATAAGGTTAGGTCCGAGTATATAACA							58.4645	AACGTACACACACCATTATATTAAAGAGAACCGAA							1264.24	GACCCAAAATTAGCGGGGACACCGGTAGGGACTAC							810.445	GTAATAAATAAACAATAAGTATTATTCCCCCCCTG							1156.46	TAATGATGAGTGATCAGAATTACAACGGCGAAATT							145.113	GCCTCTCTAACCCCTTTTACACCGAACAGTGAGTA
	785.311	AGACAACTATAAGGTTAGGTCCGAGTATTTAACA							58.3331	AACGTACACACACCATTATATTAATCGGAGCCGAA							1261.22	GACCCAAAATTAGCGGGGACACCGTTCAAGACTAC							806.806	GTAATAAATAAACAATAAGTATTAGGGGTACCCTG							1156.46	TAATGATGAGTGATCAGAATTACAATGGCCAAATT							145.113	GCCTCTCTAACCCCTTTTACACCGAATAGTGAGTA
	785.311	AGACAACTATAAGGTTAGGTCCGAGTCAATAACA							58.0627	AACGTACACACACCATTATATTAAAGGGATCCGAA							1261.22	GACCCAAAATTAGCGGGGACACCGTTTAAGACTAC							806.806	GTAATAAATAAACAATAAGTATTAGGGGTCCCCTG							1156.46	TAATGATGAGTGATCAGAATTACAATGGCGAAATT							145.113	GCCTCTCTAACCCCTTTTACACCGACAAGTGAGTA
	785.311	AGACAACTATAAGGTTAGGTCCGATAAAATAACA							57.4215	AACGTACACACACCATTATATTAAGACGTTCCGAA							1258.56	GACCCAAAATTAGCGGGGACACCGGGGGGCACTAC							806.806	GTAATAAATAAACAATAAGTATTAGGGGTGCCCTG							1156.46	TAATGATGAGTGATCAGAATTACATCGGCCAAATT							145.113	GCCTCTCTAACCCCTTTTACACCGACCAGTGAGTA
	785.311	AGACAACTATAAGGTTAGGTCCGATAAATTAACA							57.4215	AACGTACACACACCATTATATTAAGACTGCCCGAA							1258.56	GACCCAAAATTAGCGGGGACACCGCCCCATACTAC							806.806	GTAATAAATAAACAATAAGTATTAGGGGTTCCCTG							1156.46	TAATGATGAGTGATCAGAATTACATCGGCGAAATT							145.113	GCCTCTCTAACCCCTTTTACACCGACTAGTGAGTA
	785.311	AGACAACTATAAGGTTAGGTCCGATAACATAACA							57.4215	AACGTACACACACCATTATATTAAGACTGTCCGAA							1258.56	GACCCAAAATTAGCGGGGACACCGCCCCTTACTAC							806.806	GTAATAAATAAACAATAAGTATTAGTGGTACCCTG							1156.46	TAATGATGAGTGATCAGAATTACATTGGCCAAATT							145.113	GCCTCTCTAACCCCTTTTACACCGATAAGTGAGTA
	785.311	AGACAACTATAAGGTTAGGTCCGATAAGATAACA							57.4215	AACGTACACACACCATTATATTAAGATGTTCCGAA							1258.56	GACCCAAAATTAGCGGGGACACCGTCTCATACTAC							806.806	GTAATAAATAAACAATAAGTATTAGTGGTCCCCTG							1156.46	TAATGATGAGTGATCAGAATTACATTGGCGAAATT							145.113	GCCTCTCTAACCCCTTTTACACCGATCAGTGAGTA
	785.311	AGACAACTATAAGGTTAGGTCCGATAATATAACA							57.4215	AACGTACACACACCATTATATTAAGTGGCGCCGAA							1258.56	GACCCAAAATTAGCGGGGACACCGTCTCTTACTAC							806.806	GTAATAAATAAACAATAAGTATTAGTGGTGCCCTG							1150.23	TAATGATGAGTGATCAGAATTACAGGCGACAAATT							145.113	GCCTCTCTAACCCCTTTTACACCGCCAAGTGAGTA
	785.311	AGACAACTATAAGGTTAGGTCCGATACAATAACA							57.4215	AACGTACACACACCATTATATTAAGTTGCGCCGAA							1258.56	GACCCAAAATTAGCGGGGACACCGACGGGAACTAC							806.806	GTAATAAATAAACAATAAGTATTAGTGGTTCCCTG							1150.23	TAATGATGAGTGATCAGAATTACAGGCGCGAAATT							145.113	GCCTCTCTAACCCCTTTTACACCGCCCAGTGAGTA
	785.311	AGACAACTATAAGGTTAGGTCCGATACATTAACA							56.7024	AACGTACACACACCATTATATTAACCGGTGCCGAA							1255.55	GACCCAAAATTAGCGGGGACACCGCGGAAAACTAC							802.46	GTAATAAATAAACAATAAGTATTACGATAACCCTG							1150.23	TAATGATGAGTGATCAGAATTACAGGGCGCAAATT							145.113	GCCTCTCTAACCCCTTTTACACCGCCTAGTGAGTA
	785.311	AGACAACTATAAGGTTAGGTCCGATACTATAACA							56.7024	AACGTACACACACCATTATATTAACGGGCCCCGAA							1255.55	GACCCAAAATTAGCGGGGACACCGCGGAACACTAC							802.46	GTAATAAATAAACAATAAGTATTACGTAGTCCCTG							1150.23	TAATGATGAGTGATCAGAATTACAAGGTGTAAATT							145.113	GCCTCTCTAACCCCTTTTACACCGCTAAGTGAGTA
	785.311	AGACAACTATAAGGTTAGGTCCGATACTTTAACA							56.7024	AACGTACACACACCATTATATTAACGGGCTCCGAA							1255.55	GACCCAAAATTAGCGGGGACACCGCGGAATACTAC							802.46	GTAATAAATAAACAATAAGTATTATGATGCCCCTG							1150.23	TAATGATGAGTGATCAGAATTACAAGAGTGAAATT							145.113	GCCTCTCTAACCCCTTTTACACCGCTCAGTGAGTA
	785.311	AGACAACTATAAGGTTAGGTCCGATAGAATAACA							56.7024	AACGTACACACACCATTATATTAAGAGTACCCGAA							1255.55	GACCCAAAATTAGCGGGGACACCGTTTTTGACTAC							800.539	GTAATAAATAAACAATAAGTATTAACAAGCCCCTG							1150.23	TAATGATGAGTGATCAGAATTACACGAGTGAAATT							145.113	GCCTCTCTAACCCCTTTTACACCGTACAGTGAGTA
	785.311	AGACAACTATAAGGTTAGGTCCGATAGATTAACA							56.397	AACGTACACACACCATTATATTAAAGACGTCCGAA							1255.55	GACCCAAAATTAGCGGGGACACCGCGCTCGACTAC							800.539	GTAATAAATAAACAATAAGTATTAACCACCCCCTG							1150.23	TAATGATGAGTGATCAGAATTACAGGGTGTAAATT							145.113	GCCTCTCTAACCCCTTTTACACCGTATAGTGAGTA
	785.311	AGACAACTATAAGGTTAGGTCCGATATAATAACA							56.397	AACGTACACACACCATTATATTAACGAGAACCGAA							1255.55	GACCCAAAATTAGCGGGGACACCGCGCTTGACTAC							800.539	GTAATAAATAAACAATAAGTATTAATAAGCCCCTG							1147.48	TAATGATGAGTGATCAGAATTACAACGCGGAAATT							145.113	GCCTCTCTAACCCCTTTTACACCGTCAAGTGAGTA
	785.311	AGACAACTATAAGGTTAGGTCCGATATATTAACA							56.397	AACGTACACACACCATTATATTAAGATATACCGAA							1255.55	GACCCAAAATTAGCGGGGACACCGTAACCGACTAC							800.539	GTAATAAATAAACAATAAGTATTAAGAACCCCCTG							1147.48	TAATGATGAGTGATCAGAATTACACCGCGGAAATT							145.113	GCCTCTCTAACCCCTTTTACACCGTTTGGCGAGTA
	785.311	AGACAACTATAAGGTTAGGTCCGATATCATAACA							56.397	AACGTACACACACCATTATATTAAGCCATACCGAA							1255.55	GACCCAAAATTAGCGGGGACACCGCAGAGCACTAC							800.539	GTAATAAATAAACAATAAGTATTAAGCGCACCCTG							1147.48	TAATGATGAGTGATCAGAATTACACTTCGGAAATT							145.113	GCCTCTCTAACCCCTTTTACACCGAGAGCCGAGTA
	785.311	AGACAACTATAAGGTTAGGTCCGATATGATAACA							56.397	AACGTACACACACCATTATATTAAGCCCAACCGAA							1252.91	GACCCAAAATTAGCGGGGACACCGTCCGGAACTAC							800.539	GTAATAAATAAACAATAAGTATTAAGTGCACCCTG							1147.48	TAATGATGAGTGATCAGAATTACATCGCGGAAATT							145.113	GCCTCTCTAACCCCTTTTACACCGCGAGTTGAGTA
	785.311	AGACAACTATAAGGTTAGGTCCGATATTATAACA							56.397	AACGTACACACACCATTATATTAAGTACTTCCGAA							1251.79	GACCCAAAATTAGCGGGGACACCGACGTAAACTAC							800.539	GTAATAAATAAACAATAAGTATTACTCGGGCCCTG							1147.48	TAATGATGAGTGATCAGAATTACACTCAGGAAATT							145.113	GCCTCTCTAACCCCTTTTACACCGTAAGGCGAGTA
	785.311	AGACAACTATAAGGTTAGGTCCGATATTTTAACA							56.397	AACGTACACACACCATTATATTAAGTTACGCCGAA							1251.79	GACCCAAAATTAGCGGGGACACCGACTTAAACTAC							800.539	GTAATAAATAAACAATAAGTATTAGTATGGCCCTG							1125.65	TAATGATGAGTGATCAGAATTACACCGGTAAAATT							145.113	GCCTCTCTAACCCCTTTTACACCGGGCGGTGAGTA
	785.311	AGACAACTATAAGGTTAGGTCCGATCAAATAACA							56.397	AACGTACACACACCATTATATTAAGTTATGCCGAA							1249.91	GACCCAAAATTAGCGGGGACACCGTGGAGTACTAC							800.539	GTAATAAATAAACAATAAGTATTAGTCCGGCCCTG							1125.65	TAATGATGAGTGATCAGAATTACACCGGTCAAATT							144.765	GCCTCTCTAACCCCTTTTACACCGAACAGCGAGTA
	785.311	AGACAACTATAAGGTTAGGTCCGATCAATTAACA							56.397	AACGTACACACACCATTATATTAAGTTCGACCGAA							1244.48	GACCCAAAATTAGCGGGGACACCGAGTGAGACTAC							800.539	GTAATAAATAAACAATAAGTATTAGTCTGGCCCTG							1125.65	TAATGATGAGTGATCAGAATTACACCGGTGAAATT							144.765	GCCTCTCTAACCCCTTTTACACCGAATAGCGAGTA
	785.311	AGACAACTATAAGGTTAGGTCCGATCACATAACA							56.397	AACGTACACACACCATTATATTAAGTTCGCCCGAA							1244.3	GACCCAAAATTAGCGGGGACACCGACGATAACTAC							800.539	GTAATAAATAAACAATAAGTATTAGTTCGGCCCTG							1125.65	TAATGATGAGTGATCAGAATTACACCGGTTAAATT							144.765	GCCTCTCTAACCCCTTTTACACCGACAAGCGAGTA
	785.311	AGACAACTATAAGGTTAGGTCCGATCAGATAACA							56.397	AACGTACACACACCATTATATTAAGTTCGTCCGAA							1238.71	GACCCAAAATTAGCGGGGACACCGTGGAATACTAC							800.539	GTAATAAATAAACAATAAGTATTAGTTTGGCCCTG							1123.63	TAATGATGAGTGATCAGAATTACAGGTATCAAATT							144.765	GCCTCTCTAACCCCTTTTACACCGACTAGCGAGTA
	785.311	AGACAACTATAAGGTTAGGTCCGATCATATAACA							56.397	AACGTACACACACCATTATATTAAGTTTGACCGAA							1230.56	GACCCAAAATTAGCGGGGACACCGTGAGTAACTAC							793.482	GTAATAAATAAACAATAAGTATTAAAAGAGCCCTG							1123.63	TAATGATGAGTGATCAGAATTACAGGTATTAAATT							144.765	GCCTCTCTAACCCCTTTTACACCGATAAGCGAGTA
	785.311	AGACAACTATAAGGTTAGGTCCGATCCAATAACA							56.262	AACGTACACACACCATTATATTAAGCGAACCCGAA							1230.56	GACCCAAAATTAGCGGGGACACCGTGAGTCACTAC							793.482	GTAATAAATAAACAATAAGTATTAAACGAGCCCTG							1117.07	TAATGATGAGTGATCAGAATTACAACCGAGAAATT							144.765	GCCTCTCTAACCCCTTTTACACCGATCAGCGAGTA
	785.311	AGACAACTATAAGGTTAGGTCCGATCCGATAACA							56.262	AACGTACACACACCATTATATTAAGCGACCCCGAA							1230.56	GACCCAAAATTAGCGGGGACACCGTGAGTGACTAC							793.482	GTAATAAATAAACAATAAGTATTAAATGAGCCCTG							1105.57	TAATGATGAGTGATCAGAATTACACTGGCGAAATT							144.765	GCCTCTCTAACCCCTTTTACACCGCTGAATGAGTA
	785.311	AGACAACTATAAGGTTAGGTCCGATCCGTTAACA							55.8917	AACGTACACACACCATTATATTAAGTGTGCCCGAA							1230.56	GACCCAAAATTAGCGGGGACACCGTGAGTTACTAC							793.482	GTAATAAATAAACAATAAGTATTAACCGAGCCCTG							1103.58	TAATGATGAGTGATCAGAATTACACGGTCCAAATT							144.765	GCCTCTCTAACCCCTTTTACACCGCTGACTGAGTA
	785.311	AGACAACTATAAGGTTAGGTCCGATCCTTTAACA							55.7661	AACGTACACACACCATTATATTAATAGGAACCGAA							1230.56	GACCCAAAATTAGCGGGGACACCGCGAGTAACTAC							793.482	GTAATAAATAAACAATAAGTATTAACTGAGCCCTG							1103.58	TAATGATGAGTGATCAGAATTACATGGTTGAAATT							144.765	GCCTCTCTAACCCCTTTTACACCGTCGAGTGAGTA
	785.311	AGACAACTATAAGGTTAGGTCCGATCGATTAACA							54.8946	AACGTACACACACCATTATATTAAGAAACACCGAA							1230.56	GACCCAAAATTAGCGGGGACACCGCGAGTCACTAC							793.482	GTAATAAATAAACAATAAGTATTAATAGAGCCCTG							1103.58	TAATGATGAGTGATCAGAATTACATGGTTTAAATT							143.489	GCCTCTCTAACCCCTTTTACACCGTGGGGGGAGTA
	785.311	AGACAACTATAAGGTTAGGTCCGATCGTATAACA							54.8946	AACGTACACACACCATTATATTAAGAACCACCGAA							1230.56	GACCCAAAATTAGCGGGGACACCGCGAGTGACTAC							793.482	GTAATAAATAAACAATAAGTATTAATCGAGCCCTG							1099.61	TAATGATGAGTGATCAGAATTACAAACGGCAAATT							143.489	GCCTCTCTAACCCCTTTTACACCGAAGTGGGAGTA
	785.311	AGACAACTATAAGGTTAGGTCCGATCGTTTAACA							54.8946	AACGTACACACACCATTATATTAAGTGCTTCCGAA							1230.56	GACCCAAAATTAGCGGGGACACCGCGAGTTACTAC							793.482	GTAATAAATAAACAATAAGTATTAATTGAGCCCTG							1099.61	TAATGATGAGTGATCAGAATTACAAATGGCAAATT							140.486	GCCTCTCTAACCCCTTTTACACCGAGGCTGGAGTA
	785.311	AGACAACTATAAGGTTAGGTCCGATCTATTAACA							54.2072	AACGTACACACACCATTATATTAAGAGTTTCCGAA							1218.44	GACCCAAAATTAGCGGGGACACCGACCATCACTAC							793.482	GTAATAAATAAACAATAAGTATTACAAGAGCCCTG							1099.61	TAATGATGAGTGATCAGAATTACAATCGGCAAATT							140.486	GCCTCTCTAACCCCTTTTACACCGTGGTCCGAGTA
	785.311	AGACAACTATAAGGTTAGGTCCGATCTCATAACA							53.9152	AACGTACACACACCATTATATTAAAGAGTGCCGAA							1218.44	GACCCAAAATTAGCGGGGACACCGACCATTACTAC							793.482	GTAATAAATAAACAATAAGTATTACACGAGCCCTG							1099.61	TAATGATGAGTGATCAGAATTACAATTGGCAAATT							140.486	GCCTCTCTAACCCCTTTTACACCGAATTTTGAGTA
	785.311	AGACAACTATAAGGTTAGGTCCGATGAATTAACA							53.9152	AACGTACACACACCATTATATTAAGGGAAACCGAA							1218.44	GACCCAAAATTAGCGGGGACACCGAGCCAGACTAC							793.482	GTAATAAATAAACAATAAGTATTACATGAGCCCTG							1099.61	TAATGATGAGTGATCAGAATTACACACGGCAAATT							140.486	GCCTCTCTAACCCCTTTTACACCGACAAAAGAGTA
	785.311	AGACAACTATAAGGTTAGGTCCGATGTAATAACA							53.9152	AACGTACACACACCATTATATTAAGGGTGACCGAA							1216.79	GACCCAAAATTAGCGGGGACACCGCAGGATACTAC							793.482	GTAATAAATAAACAATAAGTATTACCCGAGCCCTG							1099.61	TAATGATGAGTGATCAGAATTACACATGGCAAATT							140.486	GCCTCTCTAACCCCTTTTACACCGAGCTGAGAGTA
	785.311	AGACAACTATAAGGTTAGGTCCGATGTATTAACA							53.9152	AACGTACACACACCATTATATTAAGTAGGCCCGAA							1209.69	GACCCAAAATTAGCGGGGACACCGACGGAAACTAC							793.482	GTAATAAATAAACAATAAGTATTACCTGAGCCCTG							1099.61	TAATGATGAGTGATCAGAATTACACTTGGCAAATT							140.486	GCCTCTCTAACCCCTTTTACACCGAGTTCTGAGTA
	785.311	AGACAACTATAAGGTTAGGTCCGATTAAATAACA							53.9152	AACGTACACACACCATTATATTAAGATAGACCGAA							1209.69	GACCCAAAATTAGCGGGGACACCGACGGATACTAC							793.482	GTAATAAATAAACAATAAGTATTACGCGAGCCCTG							1099.61	TAATGATGAGTGATCAGAATTACAGACGGCAAATT							140.486	GCCTCTCTAACCCCTTTTACACCGATTCATGAGTA
	785.311	AGACAACTATAAGGTTAGGTCCGATTAATTAACA							53.9152	AACGTACACACACCATTATATTAAGATGAACCGAA							1209.69	GACCCAAAATTAGCGGGGACACCGCAGGTGACTAC							793.482	GTAATAAATAAACAATAAGTATTACGTGAGCCCTG							1099.61	TAATGATGAGTGATCAGAATTACAGATGGCAAATT							139.478	GCCTCTCTAACCCCTTTTACACCGAGCGTCGAGTA
	785.311	AGACAACTATAAGGTTAGGTCCGATTACATAACA							53.9152	AACGTACACACACCATTATATTAAGATGACCCGAA							1209.69	GACCCAAAATTAGCGGGGACACCGGACAAGACTAC							793.482	GTAATAAATAAACAATAAGTATTACTTGAGCCCTG							1099.61	TAATGATGAGTGATCAGAATTACAGCTGGCAAATT							139.478	GCCTCTCTAACCCCTTTTACACCGGAACGTGAGTA
	785.311	AGACAACTATAAGGTTAGGTCCGATTATATAACA							53.9152	AACGTACACACACCATTATATTAAGCCGCGCCGAA							1209.69	GACCCAAAATTAGCGGGGACACCGGACCAGACTAC							793.482	GTAATAAATAAACAATAAGTATTAGCCGAGCCCTG							1099.61	TAATGATGAGTGATCAGAATTACATACGGCAAATT							139.478	GCCTCTCTAACCCCTTTTACACCGGAGAGAGAGTA
	785.311	AGACAACTATAAGGTTAGGTCCGATTATTTAACA							53.9152	AACGTACACACACCATTATATTAAGCTGGGCCGAA							1209.69	GACCCAAAATTAGCGGGGACACCGGATAAGACTAC							793.482	GTAATAAATAAACAATAAGTATTATAAGAGCCCTG							1099.61	TAATGATGAGTGATCAGAATTACATATGGCAAATT							139.478	GCCTCTCTAACCCCTTTTACACCGGAGCTCGAGTA
	785.311	AGACAACTATAAGGTTAGGTCCGATTCAATAACA							53.9152	AACGTACACACACCATTATATTAAGTATTTCCGAA							1209.69	GACCCAAAATTAGCGGGGACACCGGATCAGACTAC							793.482	GTAATAAATAAACAATAAGTATTATACGAGCCCTG							1099.61	TAATGATGAGTGATCAGAATTACATTTGGCAAATT							139.478	GCCTCTCTAACCCCTTTTACACCGGTGGTTGAGTA
	785.311	AGACAACTATAAGGTTAGGTCCGATTCATTAACA							53.9152	AACGTACACACACCATTATATTAAGTCCCGCCGAA							1207.52	GACCCAAAATTAGCGGGGACACCGCGGTACACTAC							793.482	GTAATAAATAAACAATAAGTATTATATGAGCCCTG							1096.98	TAATGATGAGTGATCAGAATTACAGCGCGGAAATT							138.727	GCCTCTCTAACCCCTTTTACACCGTGTGGCGAGTA
	785.311	AGACAACTATAAGGTTAGGTCCGATTCGTTAACA							53.9152	AACGTACACACACCATTATATTAAGTCTATCCGAA							1205.71	GACCCAAAATTAGCGGGGACACCGTAAGCGACTAC							793.482	GTAATAAATAAACAATAAGTATTATGCGAGCCCTG							1096.98	TAATGATGAGTGATCAGAATTACAGTATGGAAATT							138.727	GCCTCTCTAACCCCTTTTACACCGAACGGTGAGTA
	785.311	AGACAACTATAAGGTTAGGTCCGATTCTATAACA							53.9152	AACGTACACACACCATTATATTAAGTCTCGCCGAA							1205.71	GACCCAAAATTAGCGGGGACACCGTACGCGACTAC							793.482	GTAATAAATAAACAATAAGTATTATGTGAGCCCTG							1096.98	TAATGATGAGTGATCAGAATTACAAGGCGCAAATT							138.727	GCCTCTCTAACCCCTTTTACACCGACCGGTGAGTA
	785.311	AGACAACTATAAGGTTAGGTCCGATTCTTTAACA							53.9152	AACGTACACACACCATTATATTAAGTGTAACCGAA							1205.71	GACCCAAAATTAGCGGGGACACCGTTTGCGACTAC							793.482	GTAATAAATAAACAATAAGTATTATTCGAGCCCTG							1096.98	TAATGATGAGTGATCAGAATTACACGGAAGAAATT							138.727	GCCTCTCTAACCCCTTTTACACCGATCGGTGAGTA
	785.311	AGACAACTATAAGGTTAGGTCCGATTGAATAACA							53.9152	AACGTACACACACCATTATATTAAGTGTCTCCGAA							1203.18	GACCCAAAATTAGCGGGGACACCGAACGGTACTAC							793.482	GTAATAAATAAACAATAAGTATTATTTGAGCCCTG							1096.98	TAATGATGAGTGATCAGAATTACAGCGAGCAAATT							138.727	GCCTCTCTAACCCCTTTTACACCGCCCGGTGAGTA
	785.311	AGACAACTATAAGGTTAGGTCCGATTGATTAACA							53.9152	AACGTACACACACCATTATATTAAGTTAGACCGAA							1203.18	GACCCAAAATTAGCGGGGACACCGCATACTACTAC							771.301	GTAATAAATAAACAATAAGTATTAACGGCGCCCTG							1089.76	TAATGATGAGTGATCAGAATTACAGGCCGAAAATT							138.727	GCCTCTCTAACCCCTTTTACACCGCTCGGTGAGTA
	785.311	AGACAACTATAAGGTTAGGTCCGATTGTATAACA							53.9152	AACGTACACACACCATTATATTAAGGACAGCCGAA							1203.18	GACCCAAAATTAGCGGGGACACCGCATATTACTAC							771.301	GTAATAAATAAACAATAAGTATTAATGGCGCCCTG							1087.15	TAATGATGAGTGATCAGAATTACACTGTGGAAATT							138.727	GCCTCTCTAACCCCTTTTACACCGGCTGGTGAGTA
	785.311	AGACAACTATAAGGTTAGGTCCGATTTAATAACA							53.9152	AACGTACACACACCATTATATTAAGTGGGACCGAA							1203.18	GACCCAAAATTAGCGGGGACACCGCGCAATACTAC							771.301	GTAATAAATAAACAATAAGTATTATAGTTACCCTG							1087.15	TAATGATGAGTGATCAGAATTACATGGTGGAAATT							138.727	GCCTCTCTAACCCCTTTTACACCGGGAAAAGAGTA
	785.311	AGACAACTATAAGGTTAGGTCCGATTTATTAACA							53.7861	AACGTACACACACCATTATATTAAATCGGGCCGAA							1203.18	GACCCAAAATTAGCGGGGACACCGATCCGTACTAC							767.147	GTAATAAATAAACAATAAGTATTACACAGTCCCTG							1087.15	TAATGATGAGTGATCAGAATTACACTCTGGAAATT							138.727	GCCTCTCTAACCCCTTTTACACCGGGAAAGGAGTA
	785.311	AGACAACTATAAGGTTAGGTCCGATTTCATAACA							53.7861	AACGTACACACACCATTATATTAAGAGACGCCGAA							1203.18	GACCCAAAATTAGCGGGGACACCGCGACGTACTAC							767.147	GTAATAAATAAACAATAAGTATTACCATGTCCCTG							1077.57	TAATGATGAGTGATCAGAATTACATAAGAGAAATT							138.727	GCCTCTCTAACCCCTTTTACACCGGGAACAGAGTA
	785.311	AGACAACTATAAGGTTAGGTCCGATTTGATAACA							53.7861	AACGTACACACACCATTATATTAATCCGGGCCGAA							1200.3	GACCCAAAATTAGCGGGGACACCGAACCGGACTAC							767.147	GTAATAAATAAACAATAAGTATTACCCAGTCCCTG							1064.55	TAATGATGAGTGATCAGAATTACACGGTATAAATT							138.727	GCCTCTCTAACCCCTTTTACACCGGGAATTGAGTA
	785.311	AGACAACTATAAGGTTAGGTCCGATTTTTTAACA							53.384	AACGTACACACACCATTATATTAATGGTAACCGAA							1200.3	GACCCAAAATTAGCGGGGACACCGATTGGGACTAC							767.147	GTAATAAATAAACAATAAGTATTACCCTGTCCCTG							1056.92	TAATGATGAGTGATCAGAATTACAGTGGTCAAATT							138.727	GCCTCTCTAACCCCTTTTACACCGGGACAAGAGTA
	785.311	AGACAACTATAAGGTTAGGTCCGCAAAAATAACA							52.9533	AACGTACACACACCATTATATTAAAACGGACCGAA							1200.3	GACCCAAAATTAGCGGGGACACCGCCGCCGACTAC							767.147	GTAATAAATAAACAATAAGTATTACCGTGTCCCTG							1051.22	TAATGATGAGTGATCAGAATTACAGGCTCGAAATT							138.727	GCCTCTCTAACCCCTTTTACACCGGGACAGGAGTA
	785.311	AGACAACTATAAGGTTAGGTCCGCAAAATTAACA							52.9533	AACGTACACACACCATTATATTAAAATGGACCGAA							1200.3	GACCCAAAATTAGCGGGGACACCGCGAAGGACTAC							767.147	GTAATAAATAAACAATAAGTATTACGAATACCCTG							1051.22	TAATGATGAGTGATCAGAATTACAGGGCAGAAATT							138.727	GCCTCTCTAACCCCTTTTACACCGGGACCAGAGTA
	785.311	AGACAACTATAAGGTTAGGTCCGCAAACATAACA							52.9533	AACGTACACACACCATTATATTAAAATGGCCCGAA							1200.3	GACCCAAAATTAGCGGGGACACCGTCGTTGACTAC							767.147	GTAATAAATAAACAATAAGTATTACGTTGTCCCTG							1051.22	TAATGATGAGTGATCAGAATTACAAGCGGAAAATT							138.727	GCCTCTCTAACCCCTTTTACACCGGGATAAGAGTA
	785.311	AGACAACTATAAGGTTAGGTCCGCAAAGATAACA							52.9533	AACGTACACACACCATTATATTAAACCGGACCGAA							1200.3	GACCCAAAATTAGCGGGGACACCGATCGGGACTAC							767.147	GTAATAAATAAACAATAAGTATTACTATGTCCCTG							1051.22	TAATGATGAGTGATCAGAATTACAAGCGGCAAATT							138.727	GCCTCTCTAACCCCTTTTACACCGGGATCAGAGTA
	785.311	AGACAACTATAAGGTTAGGTCCGCAAATATAACA							52.9533	AACGTACACACACCATTATATTAAACTGGACCGAA							1200.3	GACCCAAAATTAGCGGGGACACCGTTGAGTACTAC							767.147	GTAATAAATAAACAATAAGTATTACTGTGTCCCTG							1048.71	TAATGATGAGTGATCAGAATTACACGTTGGAAATT							138.727	GCCTCTCTAACCCCTTTTACACCGTACGGTGAGTA
	785.311	AGACAACTATAAGGTTAGGTCCGCAACAATAACA							52.9533	AACGTACACACACCATTATATTAAACTGGCCCGAA							1193.47	GACCCAAAATTAGCGGGGACACCGGAGGATACTAC							767.147	GTAATAAATAAACAATAAGTATTAGGTAGTCCCTG							1048.71	TAATGATGAGTGATCAGAATTACAGGTAGCAAATT							138.727	GCCTCTCTAACCCCTTTTACACCGTCCGGTGAGTA
	785.311	AGACAACTATAAGGTTAGGTCCGCAACATTAACA							52.9533	AACGTACACACACCATTATATTAAATTGGACCGAA							1193.47	GACCCAAAATTAGCGGGGACACCGGGGGATACTAC							767.147	GTAATAAATAAACAATAAGTATTATGAATACCCTG							1039.46	TAATGATGAGTGATCAGAATTACAAATGAGAAATT							138.727	GCCTCTCTAACCCCTTTTACACCGTGACCAGAGTA
	785.311	AGACAACTATAAGGTTAGGTCCGCAACGATAACA							52.9533	AACGTACACACACCATTATATTAACCCGGACCGAA							1182.78	GACCCAAAATTAGCGGGGACACCGGGGGCTACTAC							767.147	GTAATAAATAAACAATAAGTATTATGAATGCCCTG							1039.46	TAATGATGAGTGATCAGAATTACACGCGAGAAATT							138.727	GCCTCTCTAACCCCTTTTACACCGTGACCCGAGTA
	785.311	AGACAACTATAAGGTTAGGTCCGCAACGTTAACA							52.9533	AACGTACACACACCATTATATTAACCTGGACCGAA							1182.78	GACCCAAAATTAGCGGGGACACCGAACGTCACTAC							767.147	GTAATAAATAAACAATAAGTATTATGATCCCCCTG							1039.46	TAATGATGAGTGATCAGAATTACATGCGAGAAATT							138.727	GCCTCTCTAACCCCTTTTACACCGTGACCTGAGTA
	785.311	AGACAACTATAAGGTTAGGTCCGCAACTATAACA							52.9533	AACGTACACACACCATTATATTAACCTGGCCCGAA							1182.78	GACCCAAAATTAGCGGGGACACCGGAGGCTACTAC							767.147	GTAATAAATAAACAATAAGTATTATTGGGCCCCTG							1039.31	TAATGATGAGTGATCAGAATTACAGTCTGGAAATT							138.727	GCCTCTCTAACCCCTTTTACACCGTGTAGTGAGTA
	785.311	AGACAACTATAAGGTTAGGTCCGCAAGAATAACA							52.9533	AACGTACACACACCATTATATTAACTTGGACCGAA							1177.47	GACCCAAAATTAGCGGGGACACCGGAGCGAACTAC							765.31	GTAATAAATAAACAATAAGTATTAAGAAGCCCCTG							1039.31	TAATGATGAGTGATCAGAATTACATTTCGGAAATT							138.727	GCCTCTCTAACCCCTTTTACACCGTTAGGCGAGTA
	785.311	AGACAACTATAAGGTTAGGTCCGCAAGTATAACA							52.9533	AACGTACACACACCATTATATTAACTTGGCCCGAA							1177.47	GACCCAAAATTAGCGGGGACACCGGAGGGAACTAC							765.31	GTAATAAATAAACAATAAGTATTAGCTAGGCCCTG							1032.47	TAATGATGAGTGATCAGAATTACATCTGGAAAATT							138.727	GCCTCTCTAACCCCTTTTACACCGTTCGGTGAGTA
	785.311	AGACAACTATAAGGTTAGGTCCGCAATAATAACA							52.9533	AACGTACACACACCATTATATTAATACGGACCGAA							1175.35	GACCCAAAATTAGCGGGGACACCGGGTAAAACTAC							765.31	GTAATAAATAAACAATAAGTATTATGCAGCCCCTG							1030.15	TAATGATGAGTGATCAGAATTACATGAGAGAAATT							138.395	GCCTCTCTAACCCCTTTTACACCGGAACGGGAGTA
	785.311	AGACAACTATAAGGTTAGGTCCGCAATATTAACA							52.9533	AACGTACACACACCATTATATTAATATGGACCGAA							1175.35	GACCCAAAATTAGCGGGGACACCGGGTAACACTAC							765.31	GTAATAAATAAACAATAAGTATTAACCACACCCTG							1026.91	TAATGATGAGTGATCAGAATTACAGGTAAGAAATT							138.395	GCCTCTCTAACCCCTTTTACACCGGAATGGGAGTA
	785.311	AGACAACTATAAGGTTAGGTCCGCAATCATAACA							52.9533	AACGTACACACACCATTATATTAATATGGCCCGAA							1175.35	GACCCAAAATTAGCGGGGACACCGGGTAAGACTAC							765.31	GTAATAAATAAACAATAAGTATTAACCTACCCCTG							1026.91	TAATGATGAGTGATCAGAATTACAGGTAATAAATT							138.395	GCCTCTCTAACCCCTTTTACACCGACCAGGGAGTA
	785.311	AGACAACTATAAGGTTAGGTCCGCAATGATAACA							52.9533	AACGTACACACACCATTATATTAATCTGGACCGAA							1175.35	GACCCAAAATTAGCGGGGACACCGGGTAATACTAC							765.31	GTAATAAATAAACAATAAGTATTAACGCGGCCCTG							1026.91	TAATGATGAGTGATCAGAATTACAGGTATGAAATT							138.395	GCCTCTCTAACCCCTTTTACACCGCACAGGGAGTA
	785.311	AGACAACTATAAGGTTAGGTCCGCAATTATAACA							52.9533	AACGTACACACACCATTATATTAATTTGGACCGAA							1164.82	GACCCAAAATTAGCGGGGACACCGACAATTACTAC							765.31	GTAATAAATAAACAATAAGTATTAAGAACACCCTG							1026.91	TAATGATGAGTGATCAGAATTACAGGTCAGAAATT							138.395	GCCTCTCTAACCCCTTTTACACCGCCCAGGGAGTA
	785.311	AGACAACTATAAGGTTAGGTCCGCAATTTTAACA							52.8265	AACGTACACACACCATTATATTAAAACTGGCCGAA							1164.82	GACCCAAAATTAGCGGGGACACCGACACTGACTAC							765.31	GTAATAAATAAACAATAAGTATTAAGTTTTCCCTG							1013.14	TAATGATGAGTGATCAGAATTACAGGTGTGAAATT							138.395	GCCTCTCTAACCCCTTTTACACCGCTCAGGGAGTA
	785.311	AGACAACTATAAGGTTAGGTCCGCACAAATAACA							52.8265	AACGTACACACACCATTATATTAAACATGGCCGAA							1164.82	GACCCAAAATTAGCGGGGACACCGACCAATACTAC							765.31	GTAATAAATAAACAATAAGTATTAATCCGGCCCTG							1008.59	TAATGATGAGTGATCAGAATTACATGGTAAAAATT							137.175	GCCTCTCTAACCCCTTTTACACCGAAGGAAGAGTA
	785.311	AGACAACTATAAGGTTAGGTCCGCACAATTAACA							52.8265	AACGTACACACACCATTATATTAAACCTGGCCGAA							1164.82	GACCCAAAATTAGCGGGGACACCGACTCCTACTAC							765.31	GTAATAAATAAACAATAAGTATTAATGCGGCCCTG							1008.59	TAATGATGAGTGATCAGAATTACATGGTACAAATT							137.175	GCCTCTCTAACCCCTTTTACACCGCCAGGGGAGTA
	785.311	AGACAACTATAAGGTTAGGTCCGCACACATAACA							52.8265	AACGTACACACACCATTATATTAAATATGGCCGAA							1164.82	GACCCAAAATTAGCGGGGACACCGACTTCGACTAC							765.31	GTAATAAATAAACAATAAGTATTACGACGGCCCTG							1008.59	TAATGATGAGTGATCAGAATTACATGGTAGAAATT							137.175	GCCTCTCTAACCCCTTTTACACCGCGGAAGGAGTA
	785.311	AGACAACTATAAGGTTAGGTCCGCACAGATAACA							52.8265	AACGTACACACACCATTATATTAACCATGGCCGAA							1164.82	GACCCAAAATTAGCGGGGACACCGAGCCCTACTAC							765.31	GTAATAAATAAACAATAAGTATTAGCACGGCCCTG							1008.59	TAATGATGAGTGATCAGAATTACATGGTATAAATT							137.175	GCCTCTCTAACCCCTTTTACACCGTCAGGGGAGTA
	785.311	AGACAACTATAAGGTTAGGTCCGCACATATAACA							52.8265	AACGTACACACACCATTATATTAACCCTGGCCGAA							1164.82	GACCCAAAATTAGCGGGGACACCGAGCTATACTAC							765.31	GTAATAAATAAACAATAAGTATTAGTACGGCCCTG							1004.96	TAATGATGAGTGATCAGAATTACACCAGGCAAATT							137.175	GCCTCTCTAACCCCTTTTACACCGAAGCAGGAGTA
	785.311	AGACAACTATAAGGTTAGGTCCGCACCAATAACA							52.4788	AACGTACACACACCATTATATTAAGTTGCTCCGAA							1164.82	GACCCAAAATTAGCGGGGACACCGAGTCATACTAC							765.31	GTAATAAATAAACAATAAGTATTATACTGGCCCTG							1004.96	TAATGATGAGTGATCAGAATTACAACTGGCAAATT							137.175	GCCTCTCTAACCCCTTTTACACCGCCCGATGAGTA
	785.311	AGACAACTATAAGGTTAGGTCCGCACCATTAACA							51.8217	AACGTACACACACCATTATATTAAAAGGCGCCGAA							1163.08	GACCCAAAATTAGCGGGGACACCGTGAACGACTAC							765.31	GTAATAAATAAACAATAAGTATTATAGAATCCCTG							1004.96	TAATGATGAGTGATCAGAATTACACGCGGAAAATT							137.175	GCCTCTCTAACCCCTTTTACACCGCCTGATGAGTA
	785.311	AGACAACTATAAGGTTAGGTCCGCACCGATAACA							51.5426	AACGTACACACACCATTATATTAACGTGGTCCGAA							1163.08	GACCCAAAATTAGCGGGGACACCGTGACCGACTAC							765.31	GTAATAAATAAACAATAAGTATTATTGAATCCCTG							1004.96	TAATGATGAGTGATCAGAATTACAAGAGCTAAATT							137.175	GCCTCTCTAACCCCTTTTACACCGTTCGGGGAGTA
	785.311	AGACAACTATAAGGTTAGGTCCGCACCGTTAACA							51.5426	AACGTACACACACCATTATATTAAGCCTGCCCGAA							1163.08	GACCCAAAATTAGCGGGGACACCGTGACTGACTAC							765.31	GTAATAAATAAACAATAAGTATTATTTCGGCCCTG							1004.96	TAATGATGAGTGATCAGAATTACACGAGCTAAATT							136.99	GCCTCTCTAACCCCTTTTACACCGGTACTTGAGTA
	785.311	AGACAACTATAAGGTTAGGTCCGCACGAATAACA							51.5426	AACGTACACACACCATTATATTAAGGAAGCCCGAA							1163.08	GACCCAAAATTAGCGGGGACACCGTGCACGACTAC							765.31	GTAATAAATAAACAATAAGTATTAACGATCCCCTG							1002.56	TAATGATGAGTGATCAGAATTACAAGGCAGAAATT							136.743	GCCTCTCTAACCCCTTTTACACCGACGTCAGAGTA
	785.311	AGACAACTATAAGGTTAGGTCCGCACGATTAACA							51.5426	AACGTACACACACCATTATATTAAGTATCCCCGAA							1163.08	GACCCAAAATTAGCGGGGACACCGGTAAGGACTAC							765.31	GTAATAAATAAACAATAAGTATTAATGATACCCTG							1002.56	TAATGATGAGTGATCAGAATTACACCGAGTAAATT							134.909	GCCTCTCTAACCCCTTTTACACCGAGACGAGAGTA
	785.311	AGACAACTATAAGGTTAGGTCCGCACGTATAACA							51.5426	AACGTACACACACCATTATATTAAGTCGTACCGAA							1156.46	GACCCAAAATTAGCGGGGACACCGGAAAACACTAC							765.31	GTAATAAATAAACAATAAGTATTACGGCAACCCTG							1002.56	TAATGATGAGTGATCAGAATTACATCATGGAAATT							134.909	GCCTCTCTAACCCCTTTTACACCGAGATGAGAGTA
	785.311	AGACAACTATAAGGTTAGGTCCGCACGTTTAACA							51.5426	AACGTACACACACCATTATATTAAGTGTGACCGAA							1156.46	GACCCAAAATTAGCGGGGACACCGGAAACAACTAC							765.31	GTAATAAATAAACAATAAGTATTACGGCACCCCTG							1002.56	TAATGATGAGTGATCAGAATTACATGCAGGAAATT							134.304	GCCTCTCTAACCCCTTTTACACCGAAAAACGAGTA
	785.311	AGACAACTATAAGGTTAGGTCCGCACTATTAACA							51.5426	AACGTACACACACCATTATATTAAGTTTATCCGAA							1156.46	GACCCAAAATTAGCGGGGACACCGGAAACCACTAC							765.31	GTAATAAATAAACAATAAGTATTACGGCAGCCCTG							995.957	TAATGATGAGTGATCAGAATTACATGAGAAAAATT							134.304	GCCTCTCTAACCCCTTTTACACCGAAACACGAGTA
	785.311	AGACAACTATAAGGTTAGGTCCGCACTCATAACA							51.5426	AACGTACACACACCATTATATTAAGTTTCCCCGAA							1156.46	GACCCAAAATTAGCGGGGACACCGGAAACGACTAC							765.31	GTAATAAATAAACAATAAGTATTATGACGGCCCTG							995.957	TAATGATGAGTGATCAGAATTACATGAGACAAATT							134.304	GCCTCTCTAACCCCTTTTACACCGAAATACGAGTA
	785.311	AGACAACTATAAGGTTAGGTCCGCACTGTTAACA							51.5426	AACGTACACACACCATTATATTAAGTTTCGCCGAA							1156.46	GACCCAAAATTAGCGGGGACACCGGAAACTACTAC							758.564	GTAATAAATAAACAATAAGTATTAGCTGAGCCCTG							995.957	TAATGATGAGTGATCAGAATTACATGAGCCAAATT							134.304	GCCTCTCTAACCCCTTTTACACCGAAATCAGAGTA
	785.311	AGACAACTATAAGGTTAGGTCCGCACTTTTAACA							51.5426	AACGTACACACACCATTATATTAAGTTTCTCCGAA							1156.46	GACCCAAAATTAGCGGGGACACCGGAAATCACTAC							758.453	GTAATAAATAAACAATAAGTATTAAAGATACCCTG							995.957	TAATGATGAGTGATCAGAATTACATGAGCGAAATT							134.304	GCCTCTCTAACCCCTTTTACACCGAAATCTGAGTA
	785.311	AGACAACTATAAGGTTAGGTCCGCAGAATTAACA							51.5426	AACGTACACACACCATTATATTAATCTGGCCCGAA							1156.46	GACCCAAAATTAGCGGGGACACCGGAACAAACTAC							744.025	GTAATAAATAAACAATAAGTATTATGTCCCCCCTG							995.957	TAATGATGAGTGATCAGAATTACATGAGCTAAATT							134.304	GCCTCTCTAACCCCTTTTACACCGAACAACGAGTA
	785.311	AGACAACTATAAGGTTAGGTCCGCAGTAATAACA							51.5426	AACGTACACACACCATTATATTAATGACGTCCGAA							1156.46	GACCCAAAATTAGCGGGGACACCGGAACACACTAC							737.358	GTAATAAATAAACAATAAGTATTAGAGTATCCCTG							995.957	TAATGATGAGTGATCAGAATTACATGAGTAAAATT							134.304	GCCTCTCTAACCCCTTTTACACCGAACCACGAGTA
	785.311	AGACAACTATAAGGTTAGGTCCGCAGTGATAACA							51.4192	AACGTACACACACCATTATATTAACGGGGGCCGAA							1156.46	GACCCAAAATTAGCGGGGACACCGGAACATACTAC							733.387	GTAATAAATAAACAATAAGTATTACAGTGTCCCTG							995.957	TAATGATGAGTGATCAGAATTACATGAGTCAAATT							134.304	GCCTCTCTAACCCCTTTTACACCGAACGACGAGTA
	785.311	AGACAACTATAAGGTTAGGTCCGCAGTTATAACA							51.4192	AACGTACACACACCATTATATTAAGCCAGGCCGAA							1156.46	GACCCAAAATTAGCGGGGACACCGGAACCAACTAC							733.387	GTAATAAATAAACAATAAGTATTACATAGTCCCTG							995.957	TAATGATGAGTGATCAGAATTACATGAGTGAAATT							134.304	GCCTCTCTAACCCCTTTTACACCGAACTACGAGTA
	785.311	AGACAACTATAAGGTTAGGTCCGCATAAATAACA							51.4192	AACGTACACACACCATTATATTAATTATGGCCGAA							1156.46	GACCCAAAATTAGCGGGGACACCGGAACCCACTAC							733.387	GTAATAAATAAACAATAAGTATTACCTAGTCCCTG							995.957	TAATGATGAGTGATCAGAATTACATGAGTTAAATT							134.304	GCCTCTCTAACCCCTTTTACACCGAACTCAGAGTA
	785.311	AGACAACTATAAGGTTAGGTCCGCATAATTAACA							51.4192	AACGTACACACACCATTATATTAATTCAGGCCGAA							1156.46	GACCCAAAATTAGCGGGGACACCGGAACCGACTAC							733.387	GTAATAAATAAACAATAAGTATTATCCGGCCCCTG							993.718	TAATGATGAGTGATCAGAATTACAGATGAGAAATT							134.304	GCCTCTCTAACCCCTTTTACACCGAACTCTGAGTA
	785.311	AGACAACTATAAGGTTAGGTCCGCATACATAACA							51.4192	AACGTACACACACCATTATATTAACGGACACCGAA							1156.46	GACCCAAAATTAGCGGGGACACCGGAACCTACTAC							733.387	GTAATAAATAAACAATAAGTATTATCTGGCCCCTG							993.718	TAATGATGAGTGATCAGAATTACATTTGAGAAATT							134.304	GCCTCTCTAACCCCTTTTACACCGAATAACGAGTA
	785.311	AGACAACTATAAGGTTAGGTCCGCATATATAACA							51.4192	AACGTACACACACCATTATATTAACGGACCCCGAA							1156.46	GACCCAAAATTAGCGGGGACACCGGAACGTACTAC							733.387	GTAATAAATAAACAATAAGTATTAACATGTCCCTG							993.573	TAATGATGAGTGATCAGAATTACAATCTGGAAATT							134.304	GCCTCTCTAACCCCTTTTACACCGAATCACGAGTA
	785.311	AGACAACTATAAGGTTAGGTCCGCATATTTAACA							51.4192	AACGTACACACACCATTATATTAACGGACTCCGAA							1156.46	GACCCAAAATTAGCGGGGACACCGGAACTAACTAC							733.387	GTAATAAATAAACAATAAGTATTATCCAGTCCCTG							993.573	TAATGATGAGTGATCAGAATTACAGGCCGGAAATT							134.304	GCCTCTCTAACCCCTTTTACACCGAATGACGAGTA
	785.311	AGACAACTATAAGGTTAGGTCCGCATCAATAACA							50.9659	AACGTACACACACCATTATATTAAATGGACCCGAA							1156.46	GACCCAAAATTAGCGGGGACACCGGAACTCACTAC							733.387	GTAATAAATAAACAATAAGTATTATTATGTCCCTG							981.716	TAATGATGAGTGATCAGAATTACAGGTGAGAAATT							134.304	GCCTCTCTAACCCCTTTTACACCGAATTACGAGTA
	785.311	AGACAACTATAAGGTTAGGTCCGCATCATTAACA							50.9659	AACGTACACACACCATTATATTAACGGGACCCGAA							1156.46	GACCCAAAATTAGCGGGGACACCGGAACTGACTAC							733.387	GTAATAAATAAACAATAAGTATTAAGAGCACCCTG							965.939	TAATGATGAGTGATCAGAATTACAGCGGCGAAATT							134.304	GCCTCTCTAACCCCTTTTACACCGAATTCAGAGTA
	785.311	AGACAACTATAAGGTTAGGTCCGCATCGATAACA							50.8513	AACGTACACACACCATTATATTAAGGCATTCCGAA							1156.46	GACCCAAAATTAGCGGGGACACCGGAACTTACTAC							733.387	GTAATAAATAAACAATAAGTATTACAAGATCCCTG							965.939	TAATGATGAGTGATCAGAATTACATCGGTAAAATT							134.304	GCCTCTCTAACCCCTTTTACACCGAATTCTGAGTA
	785.311	AGACAACTATAAGGTTAGGTCCGCATCGTTAACA							49.8992	AACGTACACACACCATTATATTAACGGTAACCGAA							1156.46	GACCCAAAATTAGCGGGGACACCGGAAGCCACTAC							733.387	GTAATAAATAAACAATAAGTATTACCAGCACCCTG							965.939	TAATGATGAGTGATCAGAATTACATTGGTCAAATT							134.304	GCCTCTCTAACCCCTTTTACACCGACAAACGAGTA
	785.311	AGACAACTATAAGGTTAGGTCCGCATCTATAACA							49.8992	AACGTACACACACCATTATATTAACGGTACCCGAA							1156.46	GACCCAAAATTAGCGGGGACACCGGAAGCGACTAC							733.387	GTAATAAATAAACAATAAGTATTACCAGTTCCCTG							964.202	TAATGATGAGTGATCAGAATTACACGGTGAAAATT							134.304	GCCTCTCTAACCCCTTTTACACCGACACACGAGTA
	785.311	AGACAACTATAAGGTTAGGTCCGCATCTTTAACA							49.8992	AACGTACACACACCATTATATTAACGGTCCCCGAA							1156.46	GACCCAAAATTAGCGGGGACACCGGAATAAACTAC							733.387	GTAATAAATAAACAATAAGTATTACTAGATCCCTG							960.737	TAATGATGAGTGATCAGAATTACAGTAGGCAAATT							134.304	GCCTCTCTAACCCCTTTTACACCGACATACGAGTA
	785.311	AGACAACTATAAGGTTAGGTCCGCATGAATAACA							49.8992	AACGTACACACACCATTATATTAACGGTCTCCGAA							1156.46	GACCCAAAATTAGCGGGGACACCGGAATACACTAC							733.387	GTAATAAATAAACAATAAGTATTACTAGTTCCCTG							960.737	TAATGATGAGTGATCAGAATTACACCGGGTAAATT							134.304	GCCTCTCTAACCCCTTTTACACCGACATCAGAGTA
	785.311	AGACAACTATAAGGTTAGGTCCGCATGATTAACA							49.8992	AACGTACACACACCATTATATTAACGGTGACCGAA							1156.46	GACCCAAAATTAGCGGGGACACCGGAATATACTAC							733.387	GTAATAAATAAACAATAAGTATTAGGTCGTCCCTG							949.988	TAATGATGAGTGATCAGAATTACATGTGAGAAATT							134.304	GCCTCTCTAACCCCTTTTACACCGACATCTGAGTA
	785.311	AGACAACTATAAGGTTAGGTCCGCATGTATAACA							49.8992	AACGTACACACACCATTATATTAACGGTTACCGAA							1156.46	GACCCAAAATTAGCGGGGACACCGGAATCAACTAC							733.387	GTAATAAATAAACAATAAGTATTATGAAACCCCTG							949.988	TAATGATGAGTGATCAGAATTACAGTGGATAAATT							134.304	GCCTCTCTAACCCCTTTTACACCGACCAACGAGTA
	785.311	AGACAACTATAAGGTTAGGTCCGCATGTTTAACA							49.8992	AACGTACACACACCATTATATTAACGGTTCCCGAA							1156.46	GACCCAAAATTAGCGGGGACACCGGAATCCACTAC							733.387	GTAATAAATAAACAATAAGTATTATGAAGCCCCTG							923.431	TAATGATGAGTGATCAGAATTACAACGGCTAAATT							134.304	GCCTCTCTAACCCCTTTTACACCGACCCACGAGTA
	785.311	AGACAACTATAAGGTTAGGTCCGCATTAATAACA							49.8992	AACGTACACACACCATTATATTAACGGTTTCCGAA							1156.46	GACCCAAAATTAGCGGGGACACCGGAATCGACTAC							733.387	GTAATAAATAAACAATAAGTATTATGAATCCCCTG							923.431	TAATGATGAGTGATCAGAATTACAATGGCTAAATT							134.304	GCCTCTCTAACCCCTTTTACACCGACCGACGAGTA
	785.311	AGACAACTATAAGGTTAGGTCCGCATTATTAACA							49.8992	AACGTACACACACCATTATATTAATGGTTCCCGAA							1156.46	GACCCAAAATTAGCGGGGACACCGGAATCTACTAC							731.631	GTAATAAATAAACAATAAGTATTAAATCGGCCCTG							923.431	TAATGATGAGTGATCAGAATTACAGAGAAAAAATT							134.304	GCCTCTCTAACCCCTTTTACACCGACCTACGAGTA
	785.311	AGACAACTATAAGGTTAGGTCCGCATTCATAACA							49.2743	AACGTACACACACCATTATATTAAGCCGCTCCGAA							1156.46	GACCCAAAATTAGCGGGGACACCGGAATTAACTAC							731.631	GTAATAAATAAACAATAAGTATTAGCTTGGCCCTG							923.431	TAATGATGAGTGATCAGAATTACAGAGAACAAATT							134.304	GCCTCTCTAACCCCTTTTACACCGACCTCAGAGTA
	785.311	AGACAACTATAAGGTTAGGTCCGCATTGATAACA							49.2743	AACGTACACACACCATTATATTAAGCCTAACCGAA							1156.46	GACCCAAAATTAGCGGGGACACCGGAATTCACTAC							731.631	GTAATAAATAAACAATAAGTATTAACATACCCCTG							923.431	TAATGATGAGTGATCAGAATTACAGAGAAGAAATT							134.304	GCCTCTCTAACCCCTTTTACACCGACCTCTGAGTA
	785.311	AGACAACTATAAGGTTAGGTCCGCATTTATAACA							49.2743	AACGTACACACACCATTATATTAAAATGGTCCGAA							1156.46	GACCCAAAATTAGCGGGGACACCGGAATTGACTAC							731.631	GTAATAAATAAACAATAAGTATTAACGTACCCCTG							923.431	TAATGATGAGTGATCAGAATTACAGAGAATAAATT							134.304	GCCTCTCTAACCCCTTTTACACCGACTAACGAGTA
	785.311	AGACAACTATAAGGTTAGGTCCGCATTTTTAACA							49.2743	AACGTACACACACCATTATATTAAAGAGCGCCGAA							1156.46	GACCCAAAATTAGCGGGGACACCGGAATTTACTAC							731.631	GTAATAAATAAACAATAAGTATTAACTAGCCCCTG							923.431	TAATGATGAGTGATCAGAATTACAGAGACAAAATT							134.304	GCCTCTCTAACCCCTTTTACACCGACTCACGAGTA
	785.311	AGACAACTATAAGGTTAGGTCCGCGAAAATAACA							49.2743	AACGTACACACACCATTATATTAAATCGGTCCGAA							1156.46	GACCCAAAATTAGCGGGGACACCGGTAGTTACTAC							731.631	GTAATAAATAAACAATAAGTATTAAGGCATCCCTG							923.431	TAATGATGAGTGATCAGAATTACAGAGACCAAATT							134.304	GCCTCTCTAACCCCTTTTACACCGACTGACGAGTA
	785.311	AGACAACTATAAGGTTAGGTCCGCGAAATTAACA							49.2743	AACGTACACACACCATTATATTAAGGTCAACCGAA							1150.23	GACCCAAAATTAGCGGGGACACCGTGAGCCACTAC							731.631	GTAATAAATAAACAATAAGTATTAAGGCCTCCCTG							923.431	TAATGATGAGTGATCAGAATTACAGAGACGAAATT							134.304	GCCTCTCTAACCCCTTTTACACCGACTTTTGAGTA
	785.311	AGACAACTATAAGGTTAGGTCCGCGAACATAACA							49.2743	AACGTACACACACCATTATATTAAGGTCACCCGAA							1150.23	GACCCAAAATTAGCGGGGACACCGCGTTTTACTAC							731.631	GTAATAAATAAACAATAAGTATTAAGGCGTCCCTG							923.431	TAATGATGAGTGATCAGAATTACAGAGACTAAATT							134.304	GCCTCTCTAACCCCTTTTACACCGAGCCGTGAGTA
	785.311	AGACAACTATAAGGTTAGGTCCGCGAAGATAACA							49.2743	AACGTACACACACCATTATATTAAGGTCATCCGAA							1150.23	GACCCAAAATTAGCGGGGACACCGGGCCAAACTAC							731.631	GTAATAAATAAACAATAAGTATTAAGGTCTCCCTG							923.431	TAATGATGAGTGATCAGAATTACAGAGATAAAATT							134.304	GCCTCTCTAACCCCTTTTACACCGAGTATCGAGTA
	785.311	AGACAACTATAAGGTTAGGTCCGCGAATATAACA							49.1564	AACGTACACACACCATTATATTAACGGAGGCCGAA							1150.23	GACCCAAAATTAGCGGGGACACCGGGCCACACTAC							731.631	GTAATAAATAAACAATAAGTATTAATTAGCCCCTG							923.431	TAATGATGAGTGATCAGAATTACAGAGATGAAATT							134.304	GCCTCTCTAACCCCTTTTACACCGATAAACGAGTA
	785.311	AGACAACTATAAGGTTAGGTCCGCGACAATAACA							49.1564	AACGTACACACACCATTATATTAACGTAGGCCGAA							1150.23	GACCCAAAATTAGCGGGGACACCGGGCCAGACTAC							731.631	GTAATAAATAAACAATAAGTATTACCGAGACCCTG							923.431	TAATGATGAGTGATCAGAATTACAGAGATTAAATT							134.304	GCCTCTCTAACCCCTTTTACACCGATATACGAGTA
	785.311	AGACAACTATAAGGTTAGGTCCGCGAGAATAACA							49.1564	AACGTACACACACCATTATATTAACTATGGCCGAA							1150.23	GACCCAAAATTAGCGGGGACACCGGGCCATACTAC							731.631	GTAATAAATAAACAATAAGTATTATAAAGCCCCTG							923.431	TAATGATGAGTGATCAGAATTACAGAGCCAAAATT							134.304	GCCTCTCTAACCCCTTTTACACCGATATCAGAGTA
	785.311	AGACAACTATAAGGTTAGGTCCGCGATAATAACA							49.1564	AACGTACACACACCATTATATTAAGAGTGGCCGAA							1150.23	GACCCAAAATTAGCGGGGACACCGGGCCCAACTAC							731.631	GTAATAAATAAACAATAAGTATTATAGATCCCCTG							923.431	TAATGATGAGTGATCAGAATTACAGAGCCCAAATT							134.304	GCCTCTCTAACCCCTTTTACACCGATATCTGAGTA
	785.311	AGACAACTATAAGGTTAGGTCCGCGATATTAACA							49.1564	AACGTACACACACCATTATATTAAGCGGGGCCGAA							1150.23	GACCCAAAATTAGCGGGGACACCGGGCCCGACTAC							731.631	GTAATAAATAAACAATAAGTATTATCCAGCCCCTG							923.431	TAATGATGAGTGATCAGAATTACAGAGCCTAAATT							134.304	GCCTCTCTAACCCCTTTTACACCGATCAACGAGTA
	785.311	AGACAACTATAAGGTTAGGTCCGCGATGATAACA							49.1564	AACGTACACACACCATTATATTAATCGAGACCGAA							1150.23	GACCCAAAATTAGCGGGGACACCGGGCCCTACTAC							731.631	GTAATAAATAAACAATAAGTATTATTAAGCCCCTG							923.431	TAATGATGAGTGATCAGAATTACAGAGCGAAAATT							134.304	GCCTCTCTAACCCCTTTTACACCGATCGACGAGTA
	785.311	AGACAACTATAAGGTTAGGTCCGCGATTATAACA							49.1564	AACGTACACACACCATTATATTAATCGAGCCCGAA							1150.23	GACCCAAAATTAGCGGGGACACCGGGCCGAACTAC							731.631	GTAATAAATAAACAATAAGTATTAAAGAGTCCCTG							923.431	TAATGATGAGTGATCAGAATTACAGAGCTAAAATT							134.304	GCCTCTCTAACCCCTTTTACACCGATCTACGAGTA
	785.311	AGACAACTATAAGGTTAGGTCCGCGATTTTAACA							49.1564	AACGTACACACACCATTATATTAATCGAGTCCGAA							1150.23	GACCCAAAATTAGCGGGGACACCGGGCCGCACTAC							711.283	GTAATAAATAAACAATAAGTATTATTCCACCCCTG							923.431	TAATGATGAGTGATCAGAATTACAGAGCTCAAATT							134.304	GCCTCTCTAACCCCTTTTACACCGATCTCAGAGTA
	785.311	AGACAACTATAAGGTTAGGTCCGCGCAAATAACA							47.9616	AACGTACACACACCATTATATTAAGTCGCTCCGAA							1150.23	GACCCAAAATTAGCGGGGACACCGGGCCTAACTAC							710.004	GTAATAAATAAACAATAAGTATTACGGTCGCCCTG							923.431	TAATGATGAGTGATCAGAATTACAGAGCTGAAATT							134.304	GCCTCTCTAACCCCTTTTACACCGATCTCTGAGTA
	785.311	AGACAACTATAAGGTTAGGTCCGCGCAATTAACA							47.9616	AACGTACACACACCATTATATTAAGTGCACCCGAA							1150.23	GACCCAAAATTAGCGGGGACACCGGGCCTCACTAC							710.004	GTAATAAATAAACAATAAGTATTACGGTCTCCCTG							923.431	TAATGATGAGTGATCAGAATTACAGAGCTTAAATT							134.304	GCCTCTCTAACCCCTTTTACACCGATTAACGAGTA
	785.311	AGACAACTATAAGGTTAGGTCCGCGCAGATAACA							47.7033	AACGTACACACACCATTATATTAAAGGTCACCGAA							1150.23	GACCCAAAATTAGCGGGGACACCGGGCCTTACTAC							710.004	GTAATAAATAAACAATAAGTATTATGGTCTCCCTG							923.431	TAATGATGAGTGATCAGAATTACAGAGTAAAAATT							134.304	GCCTCTCTAACCCCTTTTACACCGATTACAGAGTA
	785.311	AGACAACTATAAGGTTAGGTCCGCGCATATAACA							47.6319	AACGTACACACACCATTATATTAAAGGCGACCGAA							1147.48	GACCCAAAATTAGCGGGGACACCGAGGGTAACTAC							704.909	GTAATAAATAAACAATAAGTATTAGCGGTACCCTG							923.431	TAATGATGAGTGATCAGAATTACAGAGTACAAATT							134.304	GCCTCTCTAACCCCTTTTACACCGATTACTGAGTA
	785.311	AGACAACTATAAGGTTAGGTCCGCGCGATTAACA							47.4891	AACGTACACACACCATTATATTAACGGTGTCCGAA							1147.48	GACCCAAAATTAGCGGGGACACCGGAACGGACTAC							704.909	GTAATAAATAAACAATAAGTATTAGCGGTCCCCTG							923.431	TAATGATGAGTGATCAGAATTACAGAGTAGAAATT							134.304	GCCTCTCTAACCCCTTTTACACCGATTCACGAGTA
	785.311	AGACAACTATAAGGTTAGGTCCGCGCGTATAACA							47.361	AACGTACACACACCATTATATTAACGGGTGCCGAA							1147.48	GACCCAAAATTAGCGGGGACACCGTAATTGACTAC							704.909	GTAATAAATAAACAATAAGTATTAGCGGTGCCCTG							923.431	TAATGATGAGTGATCAGAATTACAGAGTCCAAATT							134.304	GCCTCTCTAACCCCTTTTACACCGATTGACGAGTA
	785.311	AGACAACTATAAGGTTAGGTCCGCGCGTTTAACA							47.361	AACGTACACACACCATTATATTAACGGGCACCGAA							1147.48	GACCCAAAATTAGCGGGGACACCGTTCTTGACTAC							704.909	GTAATAAATAAACAATAAGTATTAGCGGTTCCCTG							923.431	TAATGATGAGTGATCAGAATTACAGAGTCGAAATT							134.304	GCCTCTCTAACCCCTTTTACACCGATTGCAGAGTA
	785.311	AGACAACTATAAGGTTAGGTCCGCGGTAATAACA							47.1059	AACGTACACACACCATTATATTAACATGGCCCGAA							1147.48	GACCCAAAATTAGCGGGGACACCGTTTGTGACTAC							704.909	GTAATAAATAAACAATAAGTATTATACGTTCCCTG							923.431	TAATGATGAGTGATCAGAATTACAGAGTCTAAATT							134.304	GCCTCTCTAACCCCTTTTACACCGATTTACGAGTA
	785.311	AGACAACTATAAGGTTAGGTCCGCGGTATTAACA							47.1059	AACGTACACACACCATTATATTAACCGGGTCCGAA							1138.9	GACCCAAAATTAGCGGGGACACCGATAAAAACTAC							704.909	GTAATAAATAAACAATAAGTATTATATGTTCCCTG							923.431	TAATGATGAGTGATCAGAATTACAGAGTTAAAATT							134.304	GCCTCTCTAACCCCTTTTACACCGATTTCAGAGTA
	785.311	AGACAACTATAAGGTTAGGTCCGCGGTGATAACA							47.1059	AACGTACACACACCATTATATTAACTCGGACCGAA							1138.9	GACCCAAAATTAGCGGGGACACCGATACTAACTAC							704.909	GTAATAAATAAACAATAAGTATTATGTGTTCCCTG							923.431	TAATGATGAGTGATCAGAATTACAGAGTTGAAATT							134.304	GCCTCTCTAACCCCTTTTACACCGATTTCTGAGTA
	785.311	AGACAACTATAAGGTTAGGTCCGCGGTTATAACA							47.1059	AACGTACACACACCATTATATTAAGAAACGCCGAA							1138.9	GACCCAAAATTAGCGGGGACACCGATACTTACTAC							704.909	GTAATAAATAAACAATAAGTATTAGAGGCTCCCTG							923.431	TAATGATGAGTGATCAGAATTACAGAGTTTAAATT							134.304	GCCTCTCTAACCCCTTTTACACCGATTTTTGAGTA
	785.311	AGACAACTATAAGGTTAGGTCCGCGTAAATAACA							47.1059	AACGTACACACACCATTATATTAAGCCATTCCGAA							1138.9	GACCCAAAATTAGCGGGGACACCGATATTAACTAC							704.909	GTAATAAATAAACAATAAGTATTATAGTTGCCCTG							923.431	TAATGATGAGTGATCAGAATTACATCGGCTAAATT							134.304	GCCTCTCTAACCCCTTTTACACCGACGTTTGAGTA
	785.311	AGACAACTATAAGGTTAGGTCCGCGTAATTAACA							47.1059	AACGTACACACACCATTATATTAAGCCCGACCGAA							1138.9	GACCCAAAATTAGCGGGGACACCGATATTTACTAC							701.113	GTAATAAATAAACAATAAGTATTACCAGTCCCCTG							923.431	TAATGATGAGTGATCAGAATTACATTGGCTAAATT							133.34	GCCTCTCTAACCCCTTTTACACCGACCGTTGAGTA
	785.311	AGACAACTATAAGGTTAGGTCCGCGTACATAACA							47.1059	AACGTACACACACCATTATATTAAGCCCTCCCGAA							1138.9	GACCCAAAATTAGCGGGGACACCGATCAAAACTAC							701.113	GTAATAAATAAACAATAAGTATTACGAAATCCCTG							923.431	TAATGATGAGTGATCAGAATTACATCGGTGAAATT							133.34	GCCTCTCTAACCCCTTTTACACCGGTGGCGGAGTA
	785.311	AGACAACTATAAGGTTAGGTCCGCGTATATAACA							47.1059	AACGTACACACACCATTATATTAAGCCCTTCCGAA							1138.9	GACCCAAAATTAGCGGGGACACCGATCAATACTAC							701.113	GTAATAAATAAACAATAAGTATTACTAGACCCCTG							918.458	TAATGATGAGTGATCAGAATTACACGGGGCAAATT							133.34	GCCTCTCTAACCCCTTTTACACCGAAGGTTGAGTA
	785.311	AGACAACTATAAGGTTAGGTCCGCGTATTTAACA							47.1059	AACGTACACACACCATTATATTAAGCCTCGCCGAA							1138.9	GACCCAAAATTAGCGGGGACACCGATCCAAACTAC							701.113	GTAATAAATAAACAATAAGTATTATAAGACCCCTG							918.458	TAATGATGAGTGATCAGAATTACAGGCACAAAATT							133.34	GCCTCTCTAACCCCTTTTACACCGACGGCAGAGTA
	785.311	AGACAACTATAAGGTTAGGTCCGCGTCAATAACA							47.1059	AACGTACACACACCATTATATTAAGCCTTTCCGAA							1138.9	GACCCAAAATTAGCGGGGACACCGATCCGAACTAC							701.113	GTAATAAATAAACAATAAGTATTATGAAATCCCTG							918.458	TAATGATGAGTGATCAGAATTACAGGCACCAAATT							133.34	GCCTCTCTAACCCCTTTTACACCGGCGGACGAGTA
	785.311	AGACAACTATAAGGTTAGGTCCGCGTCGTTAACA							47.1059	AACGTACACACACCATTATATTAAGTAACGCCGAA							1138.9	GACCCAAAATTAGCGGGGACACCGATCTAAACTAC							701.113	GTAATAAATAAACAATAAGTATTATCTGGTCCCTG							918.458	TAATGATGAGTGATCAGAATTACAGGCACGAAATT							133.34	GCCTCTCTAACCCCTTTTACACCGGCGGCCGAGTA
	785.311	AGACAACTATAAGGTTAGGTCCGCGTGAATAACA							47.1059	AACGTACACACACCATTATATTAAGTACTGCCGAA							1138.9	GACCCAAAATTAGCGGGGACACCGATCTATACTAC							699.434	GTAATAAATAAACAATAAGTATTACCGAACCCCTG							918.458	TAATGATGAGTGATCAGAATTACAGGCACTAAATT							133.34	GCCTCTCTAACCCCTTTTACACCGGTGGTGGAGTA
	785.311	AGACAACTATAAGGTTAGGTCCGCGTGATTAACA							47.1059	AACGTACACACACCATTATATTAAGTATTGCCGAA							1138.9	GACCCAAAATTAGCGGGGACACCGATCTTAACTAC							699.434	GTAATAAATAAACAATAAGTATTACTGAACCCCTG							918.458	TAATGATGAGTGATCAGAATTACAGGCTCAAAATT							133.34	GCCTCTCTAACCCCTTTTACACCGGGGGACGAGTA
	785.311	AGACAACTATAAGGTTAGGTCCGCGTGTATAACA							47.1059	AACGTACACACACCATTATATTAAGTCTGTCCGAA							1138.9	GACCCAAAATTAGCGGGGACACCGATCTTTACTAC							699.434	GTAATAAATAAACAATAAGTATTAGGTCGGCCCTG							918.458	TAATGATGAGTGATCAGAATTACAGGCTGTAAATT							133.34	GCCTCTCTAACCCCTTTTACACCGGGGGCCGAGTA
	785.311	AGACAACTATAAGGTTAGGTCCGCGTTAATAACA							47.1059	AACGTACACACACCATTATATTAAGTTCATCCGAA							1138.9	GACCCAAAATTAGCGGGGACACCGATTAAAACTAC							699.434	GTAATAAATAAACAATAAGTATTAACCGCCCCCTG							916.259	TAATGATGAGTGATCAGAATTACACTGCGGAAATT							132.622	GCCTCTCTAACCCCTTTTACACCGAACCGTGAGTA
	785.311	AGACAACTATAAGGTTAGGTCCGCGTTATTAACA							47.1059	AACGTACACACACCATTATATTAATAAGGGCCGAA							1138.9	GACCCAAAATTAGCGGGGACACCGATTATAACTAC							699.434	GTAATAAATAAACAATAAGTATTAAGAAAGCCCTG							916.259	TAATGATGAGTGATCAGAATTACATATCGGAAATT							132.622	GCCTCTCTAACCCCTTTTACACCGACCCGTGAGTA
	785.311	AGACAACTATAAGGTTAGGTCCGCGTTCATAACA							47.1059	AACGTACACACACCATTATATTAATGAGAGCCGAA							1138.9	GACCCAAAATTAGCGGGGACACCGATTATTACTAC							699.434	GTAATAAATAAACAATAAGTATTAAGAACGCCCTG							913.511	TAATGATGAGTGATCAGAATTACAGGTGTTAAATT							132.622	GCCTCTCTAACCCCTTTTACACCGATAGCCGAGTA
	785.311	AGACAACTATAAGGTTAGGTCCGCGTTTATAACA							47.1059	AACGTACACACACCATTATATTAAGTCGGCCCGAA							1138.9	GACCCAAAATTAGCGGGGACACCGATTCAAACTAC							699.434	GTAATAAATAAACAATAAGTATTAAGAATGCCCTG							908.182	TAATGATGAGTGATCAGAATTACAAGTGAGAAATT							132.622	GCCTCTCTAACCCCTTTTACACCGCACGGTGAGTA
	785.311	AGACAACTATAAGGTTAGGTCCGCGTTTTTAACA							47.1059	AACGTACACACACCATTATATTAAGTGGCTCCGAA							1138.9	GACCCAAAATTAGCGGGGACACCGATTCGAACTAC							699.434	GTAATAAATAAACAATAAGTATTAAGCTGACCCTG							897.213	TAATGATGAGTGATCAGAATTACAGGTATAAAATT							132.622	GCCTCTCTAACCCCTTTTACACCGCATGGTGAGTA
	785.311	AGACAACTATAAGGTTAGGTCCGGCAAAATAACA							46.9932	AACGTACACACACCATTATATTAAAAATGGCCGAA							1138.9	GACCCAAAATTAGCGGGGACACCGATTCTAACTAC							699.434	GTAATAAATAAACAATAAGTATTAAGTAATCCCTG							897.213	TAATGATGAGTGATCAGAATTACAGGTCAAAAATT							132.622	GCCTCTCTAACCCCTTTTACACCGCCCCGTGAGTA
	785.311	AGACAACTATAAGGTTAGGTCCGGCAAATTAACA							46.9932	AACGTACACACACCATTATATTAACTCTGGCCGAA							1138.9	GACCCAAAATTAGCGGGGACACCGATTCTTACTAC							699.434	GTAATAAATAAACAATAAGTATTAAGTCAGCCCTG							889.174	TAATGATGAGTGATCAGAATTACACGGTTGAAATT							132.622	GCCTCTCTAACCCCTTTTACACCGCGAGGGGAGTA
	785.311	AGACAACTATAAGGTTAGGTCCGGCAACATAACA							46.9932	AACGTACACACACCATTATATTAATACTGGCCGAA							1137.2	GACCCAAAATTAGCGGGGACACCGAATGGGACTAC							699.434	GTAATAAATAAACAATAAGTATTAAGTGATCCCTG							889.174	TAATGATGAGTGATCAGAATTACAGGTTTCAAATT							132.622	GCCTCTCTAACCCCTTTTACACCGGGACTTGAGTA
	785.311	AGACAACTATAAGGTTAGGTCCGGCAAGATAACA							46.9932	AACGTACACACACCATTATATTAAAATGGGCCGAA							1135.83	GACCCAAAATTAGCGGGGACACCGGAGCAAACTAC							699.434	GTAATAAATAAACAATAAGTATTACCCAGGCCCTG							882.794	TAATGATGAGTGATCAGAATTACAAAGGCAAAATT							132.622	GCCTCTCTAACCCCTTTTACACCGTGATTTGAGTA
	785.311	AGACAACTATAAGGTTAGGTCCGGCAATATAACA							46.9932	AACGTACACACACCATTATATTAAAGGTAGCCGAA							1127.01	GACCCAAAATTAGCGGGGACACCGTGCAAGACTAC							699.434	GTAATAAATAAACAATAAGTATTATAGAACCCCTG							882.794	TAATGATGAGTGATCAGAATTACACAGGCAAAATT							132.622	GCCTCTCTAACCCCTTTTACACCGGGCGGGGAGTA
	785.311	AGACAACTATAAGGTTAGGTCCGGCACAATAACA							46.9932	AACGTACACACACCATTATATTAACGAAGGCCGAA							1124.64	GACCCAAAATTAGCGGGGACACCGTACAATACTAC							699.434	GTAATAAATAAACAATAAGTATTATGCCGGCCCTG							882.794	TAATGATGAGTGATCAGAATTACATAGGCAAAATT							132.304	GCCTCTCTAACCCCTTTTACACCGCGGCGGGAGTA
	785.311	AGACAACTATAAGGTTAGGTCCGGCACATTAACA							46.9932	AACGTACACACACCATTATATTAACGGTGGCCGAA							1124.64	GACCCAAAATTAGCGGGGACACCGTACACTACTAC							699.434	GTAATAAATAAACAATAAGTATTATTGAACCCCTG							882.794	TAATGATGAGTGATCAGAATTACATGGGCAAAATT							132.304	GCCTCTCTAACCCCTTTTACACCGATCAGGGAGTA
	785.311	AGACAACTATAAGGTTAGGTCCGGCACGATAACA							46.9932	AACGTACACACACCATTATATTAAGCGAAACCGAA							1124.64	GACCCAAAATTAGCGGGGACACCGTACATTACTAC							693.269	GTAATAAATAAACAATAAGTATTAGTAGAGCCCTG							882.794	TAATGATGAGTGATCAGAATTACAGCGGCTAAATT							132.304	GCCTCTCTAACCCCTTTTACACCGCAGAGGGAGTA
	785.311	AGACAACTATAAGGTTAGGTCCGGCACGTTAACA							46.9932	AACGTACACACACCATTATATTAAGTAAGGCCGAA							1124.64	GACCCAAAATTAGCGGGGACACCGTACCATACTAC							693.269	GTAATAAATAAACAATAAGTATTAGTCGAGCCCTG							882.794	TAATGATGAGTGATCAGAATTACAATGGTCAAATT							132.304	GCCTCTCTAACCCCTTTTACACCGCTGATTGAGTA
	785.311	AGACAACTATAAGGTTAGGTCCGGCACTATAACA							46.9932	AACGTACACACACCATTATATTAATATGGGCCGAA							1124.64	GACCCAAAATTAGCGGGGACACCGTACCTTACTAC							693.269	GTAATAAATAAACAATAAGTATTAGTTGAGCCCTG							878.039	TAATGATGAGTGATCAGAATTACAGGCGCTAAATT							132.304	GCCTCTCTAACCCCTTTTACACCGGCATGGGAGTA
	785.311	AGACAACTATAAGGTTAGGTCCGGCAGAATAACA							46.9932	AACGTACACACACCATTATATTAATGAAGGCCGAA							1124.64	GACCCAAAATTAGCGGGGACACCGTACGTTACTAC							679.982	GTAATAAATAAACAATAAGTATTATACACCCCCTG							875.937	TAATGATGAGTGATCAGAATTACATTCAGGAAATT							132.304	GCCTCTCTAACCCCTTTTACACCGGCCTGGGAGTA
	785.311	AGACAACTATAAGGTTAGGTCCGGCAGATTAACA							46.9932	AACGTACACACACCATTATATTAATGGCGGCCGAA							1124.64	GACCCAAAATTAGCGGGGACACCGTACTATACTAC							673.889	GTAATAAATAAACAATAAGTATTACACGTTCCCTG							875.937	TAATGATGAGTGATCAGAATTACACTGAGCAAATT							132.304	GCCTCTCTAACCCCTTTTACACCGTCGATCGAGTA
	785.311	AGACAACTATAAGGTTAGGTCCGGCATAATAACA							46.5789	AACGTACACACACCATTATATTAATTGGACCCGAA							1124.64	GACCCAAAATTAGCGGGGACACCGTACTCTACTAC							673.889	GTAATAAATAAACAATAAGTATTACATGTCCCCTG							868.216	TAATGATGAGTGATCAGAATTACACTCGAGAAATT							132.304	GCCTCTCTAACCCCTTTTACACCGTTCAGGGAGTA
	785.311	AGACAACTATAAGGTTAGGTCCGGCATATTAACA							46.5789	AACGTACACACACCATTATATTAATTGGATCCGAA							1124.64	GACCCAAAATTAGCGGGGACACCGTACTTTACTAC							673.889	GTAATAAATAAACAATAAGTATTACATGTTCCCTG							850.044	TAATGATGAGTGATCAGAATTACACGGTCAAAATT							132.304	GCCTCTCTAACCCCTTTTACACCGGATTGGGAGTA
	785.311	AGACAACTATAAGGTTAGGTCCGGCATCATAACA							46.5721	AACGTACACACACCATTATATTAAAGCTGGCCGAA							1123.63	GACCCAAAATTAGCGGGGACACCGGGTGTTACTAC							673.889	GTAATAAATAAACAATAAGTATTACCTGTTCCCTG							850.044	TAATGATGAGTGATCAGAATTACACGGTTCAAATT							131.71	GCCTCTCTAACCCCTTTTACACCGACGAGAGAGTA
	785.311	AGACAACTATAAGGTTAGGTCCGGCATGATAACA							46.5161	AACGTACACACACCATTATATTAACTGGCCCCGAA							1116.91	GACCCAAAATTAGCGGGGACACCGTGGAAAACTAC							673.889	GTAATAAATAAACAATAAGTATTACGGGCACCCTG							850.044	TAATGATGAGTGATCAGAATTACATGGTTCAAATT							131.71	GCCTCTCTAACCCCTTTTACACCGCCGAGAGAGTA
	785.311	AGACAACTATAAGGTTAGGTCCGGCATTATAACA							45.2768	AACGTACACACACCATTATATTAAGAGTCTCCGAA							1113.56	GACCCAAAATTAGCGGGGACACCGACCATAACTAC							673.889	GTAATAAATAAACAATAAGTATTACGGGCCCCCTG							843.945	TAATGATGAGTGATCAGAATTACACTGGCTAAATT							131.71	GCCTCTCTAACCCCTTTTACACCGTCGAGAGAGTA
	785.311	AGACAACTATAAGGTTAGGTCCGGCATTTTAACA							45.0329	AACGTACACACACCATTATATTAAAGAGGCCCGAA							1113.56	GACCCAAAATTAGCGGGGACACCGATAAACACTAC							673.889	GTAATAAATAAACAATAAGTATTACGGGCGCCCTG							839.4	TAATGATGAGTGATCAGAATTACAGGCAAAAAATT							131.138	GCCTCTCTAACCCCTTTTACACCGTGAGGGGAGTA
	785.311	AGACAACTATAAGGTTAGGTCCGGCGCGTTAACA							45.0329	AACGTACACACACCATTATATTAAAGAGCTCCGAA							1113.56	GACCCAAAATTAGCGGGGACACCGATAACCACTAC							673.889	GTAATAAATAAACAATAAGTATTACGTGTCCCCTG							839.4	TAATGATGAGTGATCAGAATTACAGGCAAGAAATT							130.961	GCCTCTCTAACCCCTTTTACACCGGTCATTGAGTA
	785.311	AGACAACTATAAGGTTAGGTCCGGCGTAATAACA							45.0329	AACGTACACACACCATTATATTAAGATTCACCGAA							1113.56	GACCCAAAATTAGCGGGGACACCGATAATCACTAC							673.889	GTAATAAATAAACAATAAGTATTACGTGTTCCCTG							839.4	TAATGATGAGTGATCAGAATTACACGAGTCAAATT							128.393	GCCTCTCTAACCCCTTTTACACCGCGGTATGAGTA
	785.311	AGACAACTATAAGGTTAGGTCCGGCGTATTAACA							45.0329	AACGTACACACACCATTATATTAAGATTCCCCGAA							1113.56	GACCCAAAATTAGCGGGGACACCGATACGAACTAC							673.889	GTAATAAATAAACAATAAGTATTATGGGCACCCTG							839.4	TAATGATGAGTGATCAGAATTACATGAGATAAATT							128.393	GCCTCTCTAACCCCTTTTACACCGAAAAAAGAGTA
	785.311	AGACAACTATAAGGTTAGGTCCGGCGTGATAACA							45.0329	AACGTACACACACCATTATATTAAGATTCTCCGAA							1113.56	GACCCAAAATTAGCGGGGACACCGATACTCACTAC							673.889	GTAATAAATAAACAATAAGTATTATGGGCCCCCTG							837.39	TAATGATGAGTGATCAGAATTACAATGCGGAAATT							128.393	GCCTCTCTAACCCCTTTTACACCGAAGTGCGAGTA
	785.311	AGACAACTATAAGGTTAGGTCCGGCGTTTTAACA							45.0329	AACGTACACACACCATTATATTAAGCCAAACCGAA							1113.56	GACCCAAAATTAGCGGGGACACCGATATCCACTAC							673.889	GTAATAAATAAACAATAAGTATTATGGGCGCCCTG							830.008	TAATGATGAGTGATCAGAATTACAGCGGACAAATT							128.393	GCCTCTCTAACCCCTTTTACACCGAGGCGCGAGTA
	785.311	AGACAACTATAAGGTTAGGTCCGTAAAAATAACA							45.0329	AACGTACACACACCATTATATTAAGCGGGTCCGAA							1113.56	GACCCAAAATTAGCGGGGACACCGATATTCACTAC							670.259	GTAATAAATAAACAATAAGTATTACCAAGTCCCTG							830.008	TAATGATGAGTGATCAGAATTACATATGAGAAATT							128.393	GCCTCTCTAACCCCTTTTACACCGATCCACGAGTA
	785.311	AGACAACTATAAGGTTAGGTCCGTAAAATTAACA							45.0329	AACGTACACACACCATTATATTAAGCTAACCCGAA							1113.56	GACCCAAAATTAGCGGGGACACCGATCAACACTAC							670.259	GTAATAAATAAACAATAAGTATTACTAGCACCCTG							824.424	TAATGATGAGTGATCAGAATTACAGCCGGAAAATT							127.472	GCCTCTCTAACCCCTTTTACACCGAGAGTGGAGTA
	785.311	AGACAACTATAAGGTTAGGTCCGTAAACATAACA							45.0329	AACGTACACACACCATTATATTAAGCTACACCGAA							1113.56	GACCCAAAATTAGCGGGGACACCGATCACCACTAC							670.259	GTAATAAATAAACAATAAGTATTAGCAGACCCCTG							824.424	TAATGATGAGTGATCAGAATTACATCCGGTAAATT							127.472	GCCTCTCTAACCCCTTTTACACCGGAAGTTGAGTA
	785.311	AGACAACTATAAGGTTAGGTCCGTAAAGATAACA							45.0329	AACGTACACACACCATTATATTAAGCTACCCCGAA							1113.56	GACCCAAAATTAGCGGGGACACCGATCCACACTAC							670.259	GTAATAAATAAACAATAAGTATTAGCAGATCCCTG							819.984	TAATGATGAGTGATCAGAATTACAGGTTACAAATT							127.472	GCCTCTCTAACCCCTTTTACACCGGACATCGAGTA
	785.311	AGACAACTATAAGGTTAGGTCCGTAAATATAACA							45.0329	AACGTACACACACCATTATATTAAGCTACTCCGAA							1113.56	GACCCAAAATTAGCGGGGACACCGATCTACACTAC							670.259	GTAATAAATAAACAATAAGTATTAGCAGCACCCTG							819.984	TAATGATGAGTGATCAGAATTACAGGTTCGAAATT							127.472	GCCTCTCTAACCCCTTTTACACCGGACCTCGAGTA
	785.311	AGACAACTATAAGGTTAGGTCCGTAACAATAACA							45.0329	AACGTACACACACCATTATATTAAGCTATACCGAA							1113.56	GACCCAAAATTAGCGGGGACACCGATTAACACTAC							670.259	GTAATAAATAAACAATAAGTATTAGCAGCCCCCTG							806.806	TAATGATGAGTGATCAGAATTACACGGGCCAAATT							127.472	GCCTCTCTAACCCCTTTTACACCGAAGCACGAGTA
	785.311	AGACAACTATAAGGTTAGGTCCGTAACATTAACA							45.0329	AACGTACACACACCATTATATTAAGCTCACCCGAA							1113.56	GACCCAAAATTAGCGGGGACACCGATTACCACTAC							670.259	GTAATAAATAAACAATAAGTATTAGCAGTGCCCTG							802.46	TAATGATGAGTGATCAGAATTACAAAAAGTAAATT							127.358	GCCTCTCTAACCCCTTTTACACCGATAGACGAGTA
	785.311	AGACAACTATAAGGTTAGGTCCGTAACGATAACA							45.0329	AACGTACACACACCATTATATTAAGCTCCACCGAA							1113.56	GACCCAAAATTAGCGGGGACACCGATTATCACTAC							670.259	GTAATAAATAAACAATAAGTATTAGCAGTTCCCTG							802.46	TAATGATGAGTGATCAGAATTACAAAACGTAAATT							127.358	GCCTCTCTAACCCCTTTTACACCGATAGATGAGTA
	785.311	AGACAACTATAAGGTTAGGTCCGTAACTATAACA							45.0329	AACGTACACACACCATTATATTAAGCTCCCCCGAA							1113.56	GACCCAAAATTAGCGGGGACACCGATTCACACTAC							670.259	GTAATAAATAAACAATAAGTATTATAAGATCCCTG							802.46	TAATGATGAGTGATCAGAATTACAAAATGTAAATT							127.358	GCCTCTCTAACCCCTTTTACACCGATAGCAGAGTA
	785.311	AGACAACTATAAGGTTAGGTCCGTAAGAATAACA							45.0329	AACGTACACACACCATTATATTAAGCTCCTCCGAA							1112.06	GACCCAAAATTAGCGGGGACACCGCAGGAAACTAC							670.259	GTAATAAATAAACAATAAGTATTAACGTGTCCCTG							802.46	TAATGATGAGTGATCAGAATTACAAATAGTAAATT							127.071	GCCTCTCTAACCCCTTTTACACCGCGAGAGGAGTA
	785.311	AGACAACTATAAGGTTAGGTCCGTAAGATTAACA							45.0329	AACGTACACACACCATTATATTAAGCTCGCCCGAA							1111.89	GACCCAAAATTAGCGGGGACACCGTCTGTGACTAC							670.259	GTAATAAATAAACAATAAGTATTAATATGTCCCTG							802.46	TAATGATGAGTGATCAGAATTACAACAAGTAAATT							126.786	GCCTCTCTAACCCCTTTTACACCGCGAGCAGAGTA
	785.311	AGACAACTATAAGGTTAGGTCCGTAAGTATAACA							45.0329	AACGTACACACACCATTATATTAAGCTCTACCGAA							1105.57	GACCCAAAATTAGCGGGGACACCGGACTGTACTAC							670.259	GTAATAAATAAACAATAAGTATTATAATGTCCCTG							802.46	TAATGATGAGTGATCAGAATTACAACACGTAAATT							126.786	GCCTCTCTAACCCCTTTTACACCGTGAGTGGAGTA
	785.311	AGACAACTATAAGGTTAGGTCCGTAATAATAACA							45.0329	AACGTACACACACCATTATATTAAGCTGCCCCGAA							1105.57	GACCCAAAATTAGCGGGGACACCGGTAGTGACTAC							670.259	GTAATAAATAAACAATAAGTATTACGATGACCCTG							802.46	TAATGATGAGTGATCAGAATTACAACATGTAAATT							126.786	GCCTCTCTAACCCCTTTTACACCGTGATACGAGTA
	785.311	AGACAACTATAAGGTTAGGTCCGTAATATTAACA							45.0329	AACGTACACACACCATTATATTAAGCTTACCCGAA							1105.57	GACCCAAAATTAGCGGGGACACCGAACGTTACTAC							670.259	GTAATAAATAAACAATAAGTATTATGATATCCCTG							802.46	TAATGATGAGTGATCAGAATTACAACTAGTAAATT							126.482	GCCTCTCTAACCCCTTTTACACCGCTGACAGAGTA
	785.311	AGACAACTATAAGGTTAGGTCCGTAATCATAACA							45.0329	AACGTACACACACCATTATATTAAGCTTCCCCGAA							1105.57	GACCCAAAATTAGCGGGGACACCGACCGTCACTAC							668.655	GTAATAAATAAACAATAAGTATTAGGGAAACCCTG							802.46	TAATGATGAGTGATCAGAATTACAAGAAGTAAATT							126.482	GCCTCTCTAACCCCTTTTACACCGTCGAACGAGTA
	785.311	AGACAACTATAAGGTTAGGTCCGTAATGATAACA							45.0329	AACGTACACACACCATTATATTAAGCTTTACCGAA							1105.57	GACCCAAAATTAGCGGGGACACCGAAGGTGACTAC							668.655	GTAATAAATAAACAATAAGTATTAGGGAACCCCTG							802.46	TAATGATGAGTGATCAGAATTACAAGACGTAAATT							126.482	GCCTCTCTAACCCCTTTTACACCGTCGATTGAGTA
	785.311	AGACAACTATAAGGTTAGGTCCGTAATTATAACA							45.0329	AACGTACACACACCATTATATTAAGGTTCGCCGAA							1104.57	GACCCAAAATTAGCGGGGACACCGCACGCTACTAC							668.655	GTAATAAATAAACAATAAGTATTAGGGAAGCCCTG							802.46	TAATGATGAGTGATCAGAATTACAAGATGTAAATT							126.482	GCCTCTCTAACCCCTTTTACACCGCGGATTGAGTA
	785.311	AGACAACTATAAGGTTAGGTCCGTAATTTTAACA							45.0329	AACGTACACACACCATTATATTAAGGTTTGCCGAA							1104.57	GACCCAAAATTAGCGGGGACACCGCGCGCTACTAC							668.655	GTAATAAATAAACAATAAGTATTAGGGAATCCCTG							802.46	TAATGATGAGTGATCAGAATTACAAGCTGTAAATT							126.482	GCCTCTCTAACCCCTTTTACACCGGCGAGTGAGTA
	785.311	AGACAACTATAAGGTTAGGTCCGTACAAATAACA							45.0329	AACGTACACACACCATTATATTAAGTAAAACCGAA							1103.58	GACCCAAAATTAGCGGGGACACCGCGGTAAACTAC							668.655	GTAATAAATAAACAATAAGTATTAGGGACACCCTG							802.46	TAATGATGAGTGATCAGAATTACAAGTAGTAAATT							125.914	GCCTCTCTAACCCCTTTTACACCGAGCAGAGAGTA
	785.311	AGACAACTATAAGGTTAGGTCCGTACAATTAACA							45.0329	AACGTACACACACCATTATATTAAGTACAACCGAA							1101.93	GACCCAAAATTAGCGGGGACACCGTTCGTGACTAC							668.655	GTAATAAATAAACAATAAGTATTAGGGACCCCCTG							802.46	TAATGATGAGTGATCAGAATTACAATACGTAAATT							125.367	GCCTCTCTAACCCCTTTTACACCGCAGTGGGAGTA
	785.311	AGACAACTATAAGGTTAGGTCCGTACACATAACA							45.0329	AACGTACACACACCATTATATTAAGTATAACCGAA							1099.61	GACCCAAAATTAGCGGGGACACCGACCTGTACTAC							668.655	GTAATAAATAAACAATAAGTATTAGGGACGCCCTG							802.46	TAATGATGAGTGATCAGAATTACAATATGTAAATT							125.367	GCCTCTCTAACCCCTTTTACACCGAAGATGGAGTA
	785.311	AGACAACTATAAGGTTAGGTCCGTACAGATAACA							45.0329	AACGTACACACACCATTATATTAAGTCCTGCCGAA							1099.61	GACCCAAAATTAGCGGGGACACCGGTCGGTACTAC							668.655	GTAATAAATAAACAATAAGTATTAGGGACTCCCTG							802.46	TAATGATGAGTGATCAGAATTACACAAAGTAAATT							125.367	GCCTCTCTAACCCCTTTTACACCGCTCGAGGAGTA
	785.311	AGACAACTATAAGGTTAGGTCCGTACATATAACA							45.0329	AACGTACACACACCATTATATTAAGTGTCACCGAA							1099.61	GACCCAAAATTAGCGGGGACACCGCCGAATACTAC							668.655	GTAATAAATAAACAATAAGTATTAGGGATACCCTG							802.46	TAATGATGAGTGATCAGAATTACACAACGTAAATT							125.367	GCCTCTCTAACCCCTTTTACACCGATCGGGGAGTA
	785.311	AGACAACTATAAGGTTAGGTCCGTACCAATAACA							45.0329	AACGTACACACACCATTATATTAAGTTTCACCGAA							1099.61	GACCCAAAATTAGCGGGGACACCGCCGACTACTAC							668.655	GTAATAAATAAACAATAAGTATTAGGGATCCCCTG							802.46	TAATGATGAGTGATCAGAATTACACAATGTAAATT							125.367	GCCTCTCTAACCCCTTTTACACCGTACGGGGAGTA
	785.311	AGACAACTATAAGGTTAGGTCCGTACCATTAACA							45.0329	AACGTACACACACCATTATATTAAGTTTGTCCGAA							1099.61	GACCCAAAATTAGCGGGGACACCGCCTATTACTAC							668.655	GTAATAAATAAACAATAAGTATTAGGGATGCCCTG							802.46	TAATGATGAGTGATCAGAATTACACATAGTAAATT							125.198	GCCTCTCTAACCCCTTTTACACCGTCGGTAGAGTA
	785.311	AGACAACTATAAGGTTAGGTCCGTACCGATAACA							45.0329	AACGTACACACACCATTATATTAAGTTTTCCCGAA							1099.61	GACCCAAAATTAGCGGGGACACCGGTCCGTACTAC							668.655	GTAATAAATAAACAATAAGTATTAGGGATTCCCTG							802.46	TAATGATGAGTGATCAGAATTACACCAAGTAAATT							122.743	GCCTCTCTAACCCCTTTTACACCGAAACCAGAGTA
	785.311	AGACAACTATAAGGTTAGGTCCGTACCGTTAACA							44.9251	AACGTACACACACCATTATATTAAGCGCGGCCGAA							1099.61	GACCCAAAATTAGCGGGGACACCGGTTCGTACTAC							668.655	GTAATAAATAAACAATAAGTATTAAGGCCACCCTG							802.46	TAATGATGAGTGATCAGAATTACACCACGTAAATT							122.743	GCCTCTCTAACCCCTTTTACACCGAAATGCGAGTA
	785.311	AGACAACTATAAGGTTAGGTCCGTACGATTAACA							44.9251	AACGTACACACACCATTATATTAAGTGATTCCGAA							1099.61	GACCCAAAATTAGCGGGGACACCGTACGATACTAC							668.655	GTAATAAATAAACAATAAGTATTAAGGCTACCCTG							802.46	TAATGATGAGTGATCAGAATTACACCTAGTAAATT							122.743	GCCTCTCTAACCCCTTTTACACCGAACCGCGAGTA
	785.311	AGACAACTATAAGGTTAGGTCCGTACTATTAACA							44.9251	AACGTACACACACCATTATATTAAGTGCGGCCGAA							1099.61	GACCCAAAATTAGCGGGGACACCGTCGGGAACTAC							668.655	GTAATAAATAAACAATAAGTATTATATAGCCCCTG							802.46	TAATGATGAGTGATCAGAATTACACGAAGTAAATT							122.743	GCCTCTCTAACCCCTTTTACACCGAACTGCGAGTA
	785.311	AGACAACTATAAGGTTAGGTCCGTACTCATAACA							44.9251	AACGTACACACACCATTATATTAAAAGAGCCCGAA							1096.98	GACCCAAAATTAGCGGGGACACCGTCAAGAACTAC							668.655	GTAATAAATAAACAATAAGTATTATGTAGCCCCTG							802.46	TAATGATGAGTGATCAGAATTACACGACGTAAATT							122.743	GCCTCTCTAACCCCTTTTACACCGAATCCTGAGTA
	785.311	AGACAACTATAAGGTTAGGTCCGTACTTTTAACA							44.9251	AACGTACACACACCATTATATTAATAGAGACCGAA							1096.98	GACCCAAAATTAGCGGGGACACCGTCCAGAACTAC							668.655	GTAATAAATAAACAATAAGTATTAACACGGCCCTG							802.46	TAATGATGAGTGATCAGAATTACACTAAGTAAATT							122.743	GCCTCTCTAACCCCTTTTACACCGAATGCTGAGTA
	785.311	AGACAACTATAAGGTTAGGTCCGTATAAATAACA							44.5291	AACGTACACACACCATTATATTAAAAGGAGCCGAA							1096.98	GACCCAAAATTAGCGGGGACACCGTCTAAGACTAC							668.655	GTAATAAATAAACAATAAGTATTAATTCGGCCCTG							802.46	TAATGATGAGTGATCAGAATTACACTACGTAAATT							122.743	GCCTCTCTAACCCCTTTTACACCGAATTGCGAGTA
	785.311	AGACAACTATAAGGTTAGGTCCGTATAATTAACA							44.5291	AACGTACACACACCATTATATTAAATGGAACCGAA							1096.98	GACCCAAAATTAGCGGGGACACCGTACTTGACTAC							668.655	GTAATAAATAAACAATAAGTATTATGCTGGCCCTG							802.46	TAATGATGAGTGATCAGAATTACACTATGTAAATT							122.743	GCCTCTCTAACCCCTTTTACACCGACATGCGAGTA
	785.311	AGACAACTATAAGGTTAGGTCCGTATACATAACA							44.5291	AACGTACACACACCATTATATTAAATGGAGCCGAA							1096.98	GACCCAAAATTAGCGGGGACACCGTATTTGACTAC							668.655	GTAATAAATAAACAATAAGTATTAAAGAAACCCTG							802.46	TAATGATGAGTGATCAGAATTACAGAAAGTAAATT							122.743	GCCTCTCTAACCCCTTTTACACCGACCCGCGAGTA
	785.311	AGACAACTATAAGGTTAGGTCCGTATATATAACA							44.5291	AACGTACACACACCATTATATTAATTGGAACCGAA							1096.98	GACCCAAAATTAGCGGGGACACCGTCGACAACTAC							668.655	GTAATAAATAAACAATAAGTATTAACATGCCCCTG							802.46	TAATGATGAGTGATCAGAATTACAGAACGTAAATT							122.743	GCCTCTCTAACCCCTTTTACACCGACCTGCGAGTA
	785.311	AGACAACTATAAGGTTAGGTCCGTATATTTAACA							44.5291	AACGTACACACACCATTATATTAATTGGAGCCGAA							1096.98	GACCCAAAATTAGCGGGGACACCGTCGACCACTAC							668.655	GTAATAAATAAACAATAAGTATTAACCTGCCCCTG							802.46	TAATGATGAGTGATCAGAATTACAGAATGTAAATT							122.743	GCCTCTCTAACCCCTTTTACACCGACTCCTGAGTA
	785.311	AGACAACTATAAGGTTAGGTCCGTATCAATAACA							44.5291	AACGTACACACACCATTATATTAACGGGAACCGAA							1096.98	GACCCAAAATTAGCGGGGACACCGTCGACGACTAC							668.655	GTAATAAATAAACAATAAGTATTAACGAATCCCTG							802.46	TAATGATGAGTGATCAGAATTACAGATAGTAAATT							122.743	GCCTCTCTAACCCCTTTTACACCGACTGCTGAGTA
	785.311	AGACAACTATAAGGTTAGGTCCGTATCATTAACA							44.5291	AACGTACACACACCATTATATTAATGGGATCCGAA							1096.98	GACCCAAAATTAGCGGGGACACCGTCGACTACTAC							668.655	GTAATAAATAAACAATAAGTATTAACGACACCCTG							802.46	TAATGATGAGTGATCAGAATTACAGCTAGTAAATT							122.743	GCCTCTCTAACCCCTTTTACACCGATATGCGAGTA
	785.311	AGACAACTATAAGGTTAGGTCCGTATCTATAACA							44.2295	AACGTACACACACCATTATATTAAAACGGCCCGAA							1096.98	GACCCAAAATTAGCGGGGACACCGTCTTTGACTAC							668.655	GTAATAAATAAACAATAAGTATTAACGTGCCCCTG							802.46	TAATGATGAGTGATCAGAATTACAGTACGTAAATT							122.743	GCCTCTCTAACCCCTTTTACACCGATCCGCGAGTA
	785.311	AGACAACTATAAGGTTAGGTCCGTATCTTTAACA							44.2295	AACGTACACACACCATTATATTAAACCGGCCCGAA							1096.98	GACCCAAAATTAGCGGGGACACCGTTCGCGACTAC							668.655	GTAATAAATAAACAATAAGTATTAATGAAACCCTG							802.46	TAATGATGAGTGATCAGAATTACATAAAGTAAATT							122.743	GCCTCTCTAACCCCTTTTACACCGATCTGCGAGTA
	785.311	AGACAACTATAAGGTTAGGTCCGTATGAATAACA							44.2295	AACGTACACACACCATTATATTAACCCGGCCCGAA							1096.98	GACCCAAAATTAGCGGGGACACCGTGTCGGACTAC							668.655	GTAATAAATAAACAATAAGTATTAATGAAGCCCTG							802.46	TAATGATGAGTGATCAGAATTACATAACGTAAATT							122.743	GCCTCTCTAACCCCTTTTACACCGATGTCAGAGTA
	785.311	AGACAACTATAAGGTTAGGTCCGTATGATTAACA							44.2295	AACGTACACACACCATTATATTAATACGGCCCGAA							1096.98	GACCCAAAATTAGCGGGGACACCGTGGAAGACTAC							668.655	GTAATAAATAAACAATAAGTATTAATGACACCCTG							802.46	TAATGATGAGTGATCAGAATTACATTACGTAAATT							122.743	GCCTCTCTAACCCCTTTTACACCGATGTTTGAGTA
	785.311	AGACAACTATAAGGTTAGGTCCGTATGTATAACA							44.2295	AACGTACACACACCATTATATTAATCCGGCCCGAA							1096.98	GACCCAAAATTAGCGGGGACACCGTGGACGACTAC							668.655	GTAATAAATAAACAATAAGTATTAATGATGCCCTG							802.46	TAATGATGAGTGATCAGAATTACATTATGTAAATT							122.743	GCCTCTCTAACCCCTTTTACACCGATTCCTGAGTA
	785.311	AGACAACTATAAGGTTAGGTCCGTATTAATAACA							44.0706	AACGTACACACACCATTATATTAAGAGTGCCCGAA							1095.66	GACCCAAAATTAGCGGGGACACCGGAAGTGACTAC							668.655	GTAATAAATAAACAATAAGTATTACAACGGCCCTG							802.46	TAATGATGAGTGATCAGAATTACAGGATTCAAATT							122.743	GCCTCTCTAACCCCTTTTACACCGATTTGCGAGTA
	785.311	AGACAACTATAAGGTTAGGTCCGTATTATTAACA							43.8332	AACGTACACACACCATTATATTAAGAACGTCCGAA							1092.06	GACCCAAAATTAGCGGGGACACCGCAGCGGACTAC							668.655	GTAATAAATAAACAATAAGTATTACAGCGGCCCTG							802.46	TAATGATGAGTGATCAGAATTACATTCGGAAAATT							121.863	GCCTCTCTAACCCCTTTTACACCGGAAATGGAGTA
	785.311	AGACAACTATAAGGTTAGGTCCGTATTCATAACA							43.8332	AACGTACACACACCATTATATTAAGACGTACCGAA							1088.78	GACCCAAAATTAGCGGGGACACCGGGTGATACTAC							668.655	GTAATAAATAAACAATAAGTATTACTCTGGCCCTG							802.46	TAATGATGAGTGATCAGAATTACAGAGTGTAAATT							121.863	GCCTCTCTAACCCCTTTTACACCGGAATGAGAGTA
	785.311	AGACAACTATAAGGTTAGGTCCGTATTGATAACA							43.8332	AACGTACACACACCATTATATTAAGATGTACCGAA							1088.78	GACCCAAAATTAGCGGGGACACCGAACAAAACTAC							668.655	GTAATAAATAAACAATAAGTATTATTACGGCCCTG							800.539	TAATGATGAGTGATCAGAATTACACGGCCAAAATT							121.863	GCCTCTCTAACCCCTTTTACACCGGACATGGAGTA
	785.311	AGACAACTATAAGGTTAGGTCCGTATTTATAACA							43.2843	AACGTACACACACCATTATATTAACAGGCCCCGAA							1088.78	GACCCAAAATTAGCGGGGACACCGAACAACACTAC							662.76	GTAATAAATAAACAATAAGTATTACTAGAGCCCTG							800.539	TAATGATGAGTGATCAGAATTACACGGCCCAAATT							121.863	GCCTCTCTAACCCCTTTTACACCGGACTGAGAGTA
	785.311	AGACAACTATAAGGTTAGGTCCGTATTTTTAACA							43.2843	AACGTACACACACCATTATATTAACAGGCTCCGAA							1088.78	GACCCAAAATTAGCGGGGACACCGAACAATACTAC							655.345	GTAATAAATAAACAATAAGTATTACCAGCCCCCTG							800.539	TAATGATGAGTGATCAGAATTACACGGCCTAAATT							121.863	GCCTCTCTAACCCCTTTTACACCGGATATGGAGTA
	785.311	AGACAACTATAAGGTTAGGTCCGTGAAAATAACA							43.0512	AACGTACACACACCATTATATTAACAGGGACCGAA							1088.78	GACCCAAAATTAGCGGGGACACCGAACACAACTAC							650.058	GTAATAAATAAACAATAAGTATTATACCCCCCCTG							800.539	TAATGATGAGTGATCAGAATTACACGGCGAAAATT							121.863	GCCTCTCTAACCCCTTTTACACCGGATTGAGAGTA
	785.311	AGACAACTATAAGGTTAGGTCCGTGAAATTAACA							43.0512	AACGTACACACACCATTATATTAAAGTGGCCCGAA							1088.78	GACCCAAAATTAGCGGGGACACCGAACACCACTAC							650.058	GTAATAAATAAACAATAAGTATTATTCCCGCCCTG							800.539	TAATGATGAGTGATCAGAATTACACGGCTAAAATT							121.863	GCCTCTCTAACCCCTTTTACACCGAAGCATGAGTA
	785.311	AGACAACTATAAGGTTAGGTCCGTGAACATAACA							43.0512	AACGTACACACACCATTATATTAAGACGAACCGAA							1088.78	GACCCAAAATTAGCGGGGACACCGAACACTACTAC							644.233	GTAATAAATAAACAATAAGTATTACAGTCCCCCTG							800.539	TAATGATGAGTGATCAGAATTACACGGCTCAAATT							121.863	GCCTCTCTAACCCCTTTTACACCGGCGGTTGAGTA
	785.311	AGACAACTATAAGGTTAGGTCCGTGAAGATAACA							43.0512	AACGTACACACACCATTATATTAAGCCCTGCCGAA							1088.78	GACCCAAAATTAGCGGGGACACCGAACATCACTAC							644.233	GTAATAAATAAACAATAAGTATTACAGTTACCCTG							800.539	TAATGATGAGTGATCAGAATTACACGGCTTAAATT							121.206	GCCTCTCTAACCCCTTTTACACCGACAGGAGAGTA
	785.311	AGACAACTATAAGGTTAGGTCCGTGAATATAACA							43.0512	AACGTACACACACCATTATATTAAGCCGTACCGAA							1088.78	GACCCAAAATTAGCGGGGACACCGAACATTACTAC							644.233	GTAATAAATAAACAATAAGTATTACAGTTTCCCTG							800.539	TAATGATGAGTGATCAGAATTACATGGCCAAAATT							121.206	GCCTCTCTAACCCCTTTTACACCGCCAGGAGAGTA
	785.311	AGACAACTATAAGGTTAGGTCCGTGACAATAACA							43.0512	AACGTACACACACCATTATATTAAGCCGTTCCGAA							1088.78	GACCCAAAATTAGCGGGGACACCGAACCAAACTAC							644.233	GTAATAAATAAACAATAAGTATTACCCGTTCCCTG							800.539	TAATGATGAGTGATCAGAATTACATGGCCTAAATT							121.206	GCCTCTCTAACCCCTTTTACACCGCGATAAGAGTA
	785.311	AGACAACTATAAGGTTAGGTCCGTGATAATAACA							43.0512	AACGTACACACACCATTATATTAAGCCTTGCCGAA							1088.78	GACCCAAAATTAGCGGGGACACCGAACCACACTAC							644.233	GTAATAAATAAACAATAAGTATTACTGGTCCCCTG							800.539	TAATGATGAGTGATCAGAATTACATGGCGAAAATT							121.206	GCCTCTCTAACCCCTTTTACACCGGATGGGGAGTA
	785.311	AGACAACTATAAGGTTAGGTCCGTGATATTAACA							43.0512	AACGTACACACACCATTATATTAAGCTACGCCGAA							1088.78	GACCCAAAATTAGCGGGGACACCGAACCTAACTAC							644.233	GTAATAAATAAACAATAAGTATTAGAGTCCCCCTG							800.539	TAATGATGAGTGATCAGAATTACATGGCTAAAATT							121.206	GCCTCTCTAACCCCTTTTACACCGTCAGGAGAGTA
	785.311	AGACAACTATAAGGTTAGGTCCGTGATGATAACA							43.0512	AACGTACACACACCATTATATTAAGCTGGACCGAA							1088.78	GACCCAAAATTAGCGGGGACACCGAACGACACTAC							644.233	GTAATAAATAAACAATAAGTATTAAAGGTCCCCTG							800.539	TAATGATGAGTGATCAGAATTACATGGCTGAAATT							121.206	GCCTCTCTAACCCCTTTTACACCGTCAGAAGAGTA
	785.311	AGACAACTATAAGGTTAGGTCCGTGATTATAACA							43.0512	AACGTACACACACCATTATATTAAGCTGTACCGAA							1088.78	GACCCAAAATTAGCGGGGACACCGAACTACACTAC							641.34	GTAATAAATAAACAATAAGTATTAATGGCACCCTG							800.539	TAATGATGAGTGATCAGAATTACATGGCTTAAATT							121.206	GCCTCTCTAACCCCTTTTACACCGTCAGATGAGTA
	785.311	AGACAACTATAAGGTTAGGTCCGTGATTTTAACA							43.0512	AACGTACACACACCATTATATTAAGTACTCCCGAA							1088.78	GACCCAAAATTAGCGGGGACACCGAACTCAACTAC							641.34	GTAATAAATAAACAATAAGTATTACTGGCACCCTG							800.539	TAATGATGAGTGATCAGAATTACAGGCAGAAAATT							121.206	GCCTCTCTAACCCCTTTTACACCGTCAGCAGAGTA
	785.311	AGACAACTATAAGGTTAGGTCCGTGCAAATAACA							43.0512	AACGTACACACACCATTATATTAAGTCATACCGAA							1088.78	GACCCAAAATTAGCGGGGACACCGAACTCTACTAC							641.34	GTAATAAATAAACAATAAGTATTATTGGCACCCTG							800.539	TAATGATGAGTGATCAGAATTACAGGCAGCAAATT							120.916	GCCTCTCTAACCCCTTTTACACCGATTAGCGAGTA
	785.311	AGACAACTATAAGGTTAGGTCCGTGCAATTAACA							43.0512	AACGTACACACACCATTATATTAAGTCGTTCCGAA							1088.78	GACCCAAAATTAGCGGGGACACCGAACTTAACTAC							640.763	GTAATAAATAAACAATAAGTATTATGTTGTCCCTG							799.576	TAATGATGAGTGATCAGAATTACATGGGCCAAATT							120.916	GCCTCTCTAACCCCTTTTACACCGGTGAGCGAGTA
	785.311	AGACAACTATAAGGTTAGGTCCGTGCATATAACA							43.0512	AACGTACACACACCATTATATTAAGTCTTGCCGAA							1088.78	GACCCAAAATTAGCGGGGACACCGAACTTCACTAC							640.763	GTAATAAATAAACAATAAGTATTAAAGTGTCCCTG							793.366	TAATGATGAGTGATCAGAATTACAAGCCGGAAATT							119.85	GCCTCTCTAACCCCTTTTACACCGGGCGAGGAGTA
	785.311	AGACAACTATAAGGTTAGGTCCGTGTAAATAACA							42.9481	AACGTACACACACCATTATATTAATGGAATCCGAA							1088.78	GACCCAAAATTAGCGGGGACACCGAACTTTACTAC							640.763	GTAATAAATAAACAATAAGTATTAAGAGATCCCTG							793.366	TAATGATGAGTGATCAGAATTACACGCCGGAAATT							119.85	GCCTCTCTAACCCCTTTTACACCGGTCGAGGAGTA
	785.311	AGACAACTATAAGGTTAGGTCCGTGTAATTAACA							42.9481	AACGTACACACACCATTATATTAATGGACTCCGAA							1085.84	GACCCAAAATTAGCGGGGACACCGTGGGTAACTAC							640.763	GTAATAAATAAACAATAAGTATTACCAGACCCCTG							793.366	TAATGATGAGTGATCAGAATTACATGCCGGAAATT							119.85	GCCTCTCTAACCCCTTTTACACCGAAGGGGGAGTA
	785.311	AGACAACTATAAGGTTAGGTCCGTGTACATAACA							42.9481	AACGTACACACACCATTATATTAATGGATTCCGAA							1085.84	GACCCAAAATTAGCGGGGACACCGGGGGAGACTAC							640.763	GTAATAAATAAACAATAAGTATTACCAGATCCCTG							788.144	TAATGATGAGTGATCAGAATTACACCCGGAAAATT							119.85	GCCTCTCTAACCCCTTTTACACCGAAGTAGGAGTA
	785.311	AGACAACTATAAGGTTAGGTCCGTGTATATAACA							42.9481	AACGTACACACACCATTATATTAATGGCCACCGAA							1083.89	GACCCAAAATTAGCGGGGACACCGAGCGCGACTAC							640.763	GTAATAAATAAACAATAAGTATTACGAATCCCCTG							786.257	TAATGATGAGTGATCAGAATTACATCCGGGAAATT							119.85	GCCTCTCTAACCCCTTTTACACCGTATGATGAGTA
	785.311	AGACAACTATAAGGTTAGGTCCGTGTATTTAACA							42.9481	AACGTACACACACCATTATATTAATGGCCCCCGAA							1082.27	GACCCAAAATTAGCGGGGACACCGGGGAGTACTAC							640.763	GTAATAAATAAACAATAAGTATTACGAATGCCCTG							771.301	TAATGATGAGTGATCAGAATTACAGAGTGAAAATT							119.688	GCCTCTCTAACCCCTTTTACACCGGTAACAGAGTA
	785.311	AGACAACTATAAGGTTAGGTCCGTTAAAATAACA							42.9481	AACGTACACACACCATTATATTAATGGCCGCCGAA							1080.97	GACCCAAAATTAGCGGGGACACCGGTAAACACTAC							640.763	GTAATAAATAAACAATAAGTATTACGATAGCCCTG							767.147	TAATGATGAGTGATCAGAATTACAGCGGGCAAATT							119.688	GCCTCTCTAACCCCTTTTACACCGGTACAAGAGTA
	785.311	AGACAACTATAAGGTTAGGTCCGTTAAATTAACA							42.5695	AACGTACACACACCATTATATTAAAGTGAGCCGAA							1080.97	GACCCAAAATTAGCGGGGACACCGGTAACAACTAC							640.763	GTAATAAATAAACAATAAGTATTACGATCGCCCTG							767.147	TAATGATGAGTGATCAGAATTACACCTCGTAAATT							119.688	GCCTCTCTAACCCCTTTTACACCGGTACCAGAGTA
	785.311	AGACAACTATAAGGTTAGGTCCGTTAACATAACA							42.5695	AACGTACACACACCATTATATTAAACCGAGCCGAA							1080.97	GACCCAAAATTAGCGGGGACACCGGTAACCACTAC							640.763	GTAATAAATAAACAATAAGTATTACTAGCCCCCTG							767.147	TAATGATGAGTGATCAGAATTACATCAAGTAAATT							119.688	GCCTCTCTAACCCCTTTTACACCGGTATCTGAGTA
	785.311	AGACAACTATAAGGTTAGGTCCGTTAAGATAACA							42.4738	AACGTACACACACCATTATATTAAGGTGATCCGAA							1080.97	GACCCAAAATTAGCGGGGACACCGGTAACGACTAC							640.763	GTAATAAATAAACAATAAGTATTAGGTTGTCCCTG							767.147	TAATGATGAGTGATCAGAATTACACTCGGAAAATT							119.688	GCCTCTCTAACCCCTTTTACACCGGTCAAAGAGTA
	785.311	AGACAACTATAAGGTTAGGTCCGTTAATATAACA							41.9042	AACGTACACACACCATTATATTAAGTGGCACCGAA							1080.97	GACCCAAAATTAGCGGGGACACCGGTAACTACTAC							639.229	GTAATAAATAAACAATAAGTATTAAGGCTGCCCTG							767.147	TAATGATGAGTGATCAGAATTACAAGAGCAAAATT							119.688	GCCTCTCTAACCCCTTTTACACCGGTCACAGAGTA
	785.311	AGACAACTATAAGGTTAGGTCCGTTACAATAACA							41.9042	AACGTACACACACCATTATATTAAGTTGCACCGAA							1080.97	GACCCAAAATTAGCGGGGACACCGGTAATCACTAC							639.229	GTAATAAATAAACAATAAGTATTAACCCCCCCCTG							767.147	TAATGATGAGTGATCAGAATTACACGAGCAAAATT							119.688	GCCTCTCTAACCCCTTTTACACCGGTCCCAGAGTA
	785.311	AGACAACTATAAGGTTAGGTCCGTTACATTAACA							41.8039	AACGTACACACACCATTATATTAAACGTGGCCGAA							1080.97	GACCCAAAATTAGCGGGGACACCGGTACAAACTAC							639.229	GTAATAAATAAACAATAAGTATTAACGACCCCCTG							767.147	TAATGATGAGTGATCAGAATTACATGAGCAAAATT							119.688	GCCTCTCTAACCCCTTTTACACCGGTCGAAGAGTA
	785.311	AGACAACTATAAGGTTAGGTCCGTTACGTTAACA							41.8039	AACGTACACACACCATTATATTAAATGTGGCCGAA							1080.97	GACCCAAAATTAGCGGGGACACCGGTACACACTAC							639.229	GTAATAAATAAACAATAAGTATTAATGACCCCCTG							765.31	TAATGATGAGTGATCAGAATTACAAGGCGTAAATT							119.688	GCCTCTCTAACCCCTTTTACACCGGTCGATGAGTA
	785.311	AGACAACTATAAGGTTAGGTCCGTTACTATAACA							41.8039	AACGTACACACACCATTATATTAACCGTGGCCGAA							1080.97	GACCCAAAATTAGCGGGGACACCGGTACATACTAC							639.229	GTAATAAATAAACAATAAGTATTACAGATACCCTG							765.31	TAATGATGAGTGATCAGAATTACAAAAAGAAAATT							119.688	GCCTCTCTAACCCCTTTTACACCGGTCGCAGAGTA
	785.311	AGACAACTATAAGGTTAGGTCCGTTACTTTAACA							41.8039	AACGTACACACACCATTATATTAACTGTGGCCGAA							1080.97	GACCCAAAATTAGCGGGGACACCGGTACCAACTAC							639.229	GTAATAAATAAACAATAAGTATTACAGATGCCCTG							765.31	TAATGATGAGTGATCAGAATTACAAACAGAAAATT							118.403	GCCTCTCTAACCCCTTTTACACCGTGTCATGAGTA
	785.311	AGACAACTATAAGGTTAGGTCCGTTATCATAACA							41.8039	AACGTACACACACCATTATATTAATTGTGGCCGAA							1080.97	GACCCAAAATTAGCGGGGACACCGGTACCGACTAC							639.229	GTAATAAATAAACAATAAGTATTACCGACGCCCTG							765.31	TAATGATGAGTGATCAGAATTACAAATAGAAAATT							117.342	GCCTCTCTAACCCCTTTTACACCGAGAATGGAGTA
	785.311	AGACAACTATAAGGTTAGGTCCGTTATGATAACA							41.6785	AACGTACACACACCATTATATTAACGGTGCCCGAA							1080.97	GACCCAAAATTAGCGGGGACACCGGTACCTACTAC							639.229	GTAATAAATAAACAATAAGTATTACCGATACCCTG							765.31	TAATGATGAGTGATCAGAATTACAACAAGAAAATT							117.342	GCCTCTCTAACCCCTTTTACACCGAGACGCGAGTA
	785.311	AGACAACTATAAGGTTAGGTCCGTTATTATAACA							41.6162	AACGTACACACACCATTATATTAAAGGCAACCGAA							1080.97	GACCCAAAATTAGCGGGGACACCGGTACTAACTAC							639.229	GTAATAAATAAACAATAAGTATTACCGATGCCCTG							765.31	TAATGATGAGTGATCAGAATTACAACCAGAAAATT							117.342	GCCTCTCTAACCCCTTTTACACCGAGATTCGAGTA
	785.311	AGACAACTATAAGGTTAGGTCCGTTATTTTAACA							41.3795	AACGTACACACACCATTATATTAACTGGCGCCGAA							1080.97	GACCCAAAATTAGCGGGGACACCGGTACTCACTAC							639.229	GTAATAAATAAACAATAAGTATTACTGACACCCTG							765.31	TAATGATGAGTGATCAGAATTACAACTAGAAAATT							117.342	GCCTCTCTAACCCCTTTTACACCGAGCATGGAGTA
	785.311	AGACAACTATAAGGTTAGGTCCGTTCAAATAACA							41.3795	AACGTACACACACCATTATATTAAGAGCCTCCGAA							1080.97	GACCCAAAATTAGCGGGGACACCGGTACTTACTAC							639.229	GTAATAAATAAACAATAAGTATTATCGGGGCCCTG							765.31	TAATGATGAGTGATCAGAATTACAAGAAGAAAATT							117.342	GCCTCTCTAACCCCTTTTACACCGAGTATGGAGTA
	785.311	AGACAACTATAAGGTTAGGTCCGTTCAATTAACA							41.1566	AACGTACACACACCATTATATTAAACAGGGCCGAA							1080.97	GACCCAAAATTAGCGGGGACACCGGTCAACACTAC							639.229	GTAATAAATAAACAATAAGTATTAAGCCAGCCCTG							765.31	TAATGATGAGTGATCAGAATTACAAGTAGAAAATT							117.342	GCCTCTCTAACCCCTTTTACACCGAATGAAGAGTA
	785.311	AGACAACTATAAGGTTAGGTCCGTTCACATAACA							41.1566	AACGTACACACACCATTATATTAAGATTGTCCGAA							1080.97	GACCCAAAATTAGCGGGGACACCGGTCACAACTAC							639.229	GTAATAAATAAACAATAAGTATTAAGCTATCCCTG							765.31	TAATGATGAGTGATCAGAATTACAATAAGAAAATT							117.342	GCCTCTCTAACCCCTTTTACACCGACGCCTGAGTA
	785.311	AGACAACTATAAGGTTAGGTCCGTTCAGATAACA							41.1566	AACGTACACACACCATTATATTAAGCCGGGCCGAA							1080.97	GACCCAAAATTAGCGGGGACACCGGTCACGACTAC							639.229	GTAATAAATAAACAATAAGTATTAAGCTGTCCCTG							765.31	TAATGATGAGTGATCAGAATTACAATTAGAAAATT							117.342	GCCTCTCTAACCCCTTTTACACCGATCCAAGAGTA
	785.311	AGACAACTATAAGGTTAGGTCCGTTCATATAACA							41.1566	AACGTACACACACCATTATATTAAGCCTCTCCGAA							1080.97	GACCCAAAATTAGCGGGGACACCGGTCACTACTAC							639.229	GTAATAAATAAACAATAAGTATTAGACCGGCCCTG							765.31	TAATGATGAGTGATCAGAATTACACAAAGAAAATT							117.342	GCCTCTCTAACCCCTTTTACACCGATGTTCGAGTA
	785.311	AGACAACTATAAGGTTAGGTCCGTTCCAATAACA							41.1566	AACGTACACACACCATTATATTAAGCCTGACCGAA							1080.97	GACCCAAAATTAGCGGGGACACCGGTCATAACTAC							639.229	GTAATAAATAAACAATAAGTATTAGATCGGCCCTG							765.31	TAATGATGAGTGATCAGAATTACACACAGAAAATT							117.342	GCCTCTCTAACCCCTTTTACACCGTGGTGCGAGTA
	785.311	AGACAACTATAAGGTTAGGTCCGTTCCTTTAACA							41.1566	AACGTACACACACCATTATATTAAGCGCCACCGAA							1080.97	GACCCAAAATTAGCGGGGACACCGGTCATCACTAC							639.229	GTAATAAATAAACAATAAGTATTAGATTGGCCCTG							765.31	TAATGATGAGTGATCAGAATTACACATAGAAAATT							116.5	GCCTCTCTAACCCCTTTTACACCGATCGTTGAGTA
	785.311	AGACAACTATAAGGTTAGGTCCGTTCGTATAACA							41.1566	AACGTACACACACCATTATATTAAGCGCCCCCGAA							1080.97	GACCCAAAATTAGCGGGGACACCGGTCATTACTAC							639.229	GTAATAAATAAACAATAAGTATTATAGATACCCTG							765.31	TAATGATGAGTGATCAGAATTACACCAAGAAAATT							116.5	GCCTCTCTAACCCCTTTTACACCGATGGCCGAGTA
	785.311	AGACAACTATAAGGTTAGGTCCGTTCTATTAACA							41.1566	AACGTACACACACCATTATATTAAGCGCCTCCGAA							1080.97	GACCCAAAATTAGCGGGGACACCGGTCCAAACTAC							639.229	GTAATAAATAAACAATAAGTATTATAGATGCCCTG							765.31	TAATGATGAGTGATCAGAATTACACCCAGAAAATT							116.5	GCCTCTCTAACCCCTTTTACACCGGCGGCGGAGTA
	785.311	AGACAACTATAAGGTTAGGTCCGTTCTCATAACA							41.1566	AACGTACACACACCATTATATTAAGCGCGCCCGAA							1080.97	GACCCAAAATTAGCGGGGACACCGGTCCATACTAC							639.229	GTAATAAATAAACAATAAGTATTATCTTGGCCCTG							765.31	TAATGATGAGTGATCAGAATTACACCTAGAAAATT							116.5	GCCTCTCTAACCCCTTTTACACCGGTGAATGAGTA
	785.311	AGACAACTATAAGGTTAGGTCCGTTCTTTTAACA							41.1566	AACGTACACACACCATTATATTAAGCGTACCCGAA							1080.97	GACCCAAAATTAGCGGGGACACCGGTCGACACTAC							639.229	GTAATAAATAAACAATAAGTATTATTGATACCCTG							765.31	TAATGATGAGTGATCAGAATTACACGAAGAAAATT							116.5	GCCTCTCTAACCCCTTTTACACCGGTGCATGAGTA
	785.311	AGACAACTATAAGGTTAGGTCCGTTTAAATAACA							41.1566	AACGTACACACACCATTATATTAAGGTAAGCCGAA							1080.97	GACCCAAAATTAGCGGGGACACCGGTCTAAACTAC							639.229	GTAATAAATAAACAATAAGTATTATTGATGCCCTG							765.31	TAATGATGAGTGATCAGAATTACACGTAGAAAATT							116.5	GCCTCTCTAACCCCTTTTACACCGGTGCCTGAGTA
	785.311	AGACAACTATAAGGTTAGGTCCGTTTAATTAACA							41.1566	AACGTACACACACCATTATATTAAGTCATCCCGAA							1080.97	GACCCAAAATTAGCGGGGACACCGGTCTACACTAC							633.594	GTAATAAATAAACAATAAGTATTACCGGAACCCTG							765.31	TAATGATGAGTGATCAGAATTACACTAAGAAAATT							116.5	GCCTCTCTAACCCCTTTTACACCGGTGGTAGAGTA
	785.311	AGACAACTATAAGGTTAGGTCCGTTTACATAACA							41.1566	AACGTACACACACCATTATATTAAGTTATCCCGAA							1080.97	GACCCAAAATTAGCGGGGACACCGGTCTATACTAC							621.451	GTAATAAATAAACAATAAGTATTATTTTACCCCTG							765.31	TAATGATGAGTGATCAGAATTACAGAAAGAAAATT							116.5	GCCTCTCTAACCCCTTTTACACCGGAACAGGAGTA
	785.311	AGACAACTATAAGGTTAGGTCCGTTTATATAACA							41.1566	AACGTACACACACCATTATATTAATTTGGCCCGAA							1080.97	GACCCAAAATTAGCGGGGACACCGGTCTCGACTAC							615.882	GTAATAAATAAACAATAAGTATTACAGTAACCCTG							765.31	TAATGATGAGTGATCAGAATTACAGACAGAAAATT							116.5	GCCTCTCTAACCCCTTTTACACCGGAATAGGAGTA
	785.311	AGACAACTATAAGGTTAGGTCCGTTTATTTAACA							41.0581	AACGTACACACACCATTATATTAACGTGGGCCGAA							1080.97	GACCCAAAATTAGCGGGGACACCGGTCTTAACTAC							615.882	GTAATAAATAAACAATAAGTATTACAGTACCCCTG							765.31	TAATGATGAGTGATCAGAATTACAGATAGAAAATT							116.5	GCCTCTCTAACCCCTTTTACACCGGACAAGGAGTA
	785.311	AGACAACTATAAGGTTAGGTCCGTTTCATTAACA							41.0581	AACGTACACACACCATTATATTAAGCCTGGCCGAA							1080.97	GACCCAAAATTAGCGGGGACACCGGTCTTGACTAC							615.882	GTAATAAATAAACAATAAGTATTAGAGATCCCCTG							765.31	TAATGATGAGTGATCAGAATTACAGCCAGAAAATT							116.5	GCCTCTCTAACCCCTTTTACACCGGACCAGGAGTA
	785.311	AGACAACTATAAGGTTAGGTCCGTTTCTATAACA							41.0581	AACGTACACACACCATTATATTAATGTGGGCCGAA							1080.97	GACCCAAAATTAGCGGGGACACCGGTTAACACTAC							615.882	GTAATAAATAAACAATAAGTATTATAGTACCCCTG							765.31	TAATGATGAGTGATCAGAATTACAGCTAGAAAATT							116.5	GCCTCTCTAACCCCTTTTACACCGGACTAGGAGTA
	785.311	AGACAACTATAAGGTTAGGTCCGTTTCTTTAACA							41.0581	AACGTACACACACCATTATATTAACGGCGGCCGAA							1080.97	GACCCAAAATTAGCGGGGACACCGGTTACAACTAC							615.882	GTAATAAATAAACAATAAGTATTATAGTGCCCCTG							765.31	TAATGATGAGTGATCAGAATTACAGTAAGAAAATT							116.5	GCCTCTCTAACCCCTTTTACACCGGATAAGGAGTA
	785.311	AGACAACTATAAGGTTAGGTCCGTTTTAATAACA							40.6962	AACGTACACACACCATTATATTAACTGGAACCGAA							1080.97	GACCCAAAATTAGCGGGGACACCGGTTACCACTAC							612.565	GTAATAAATAAACAATAAGTATTAATAGACCCCTG							765.31	TAATGATGAGTGATCAGAATTACAGTTAGAAAATT							116.5	GCCTCTCTAACCCCTTTTACACCGGATCAGGAGTA
	785.311	AGACAACTATAAGGTTAGGTCCGTTTTATTAACA							40.6902	AACGTACACACACCATTATATTAAAGCGGGCCGAA							1080.97	GACCCAAAATTAGCGGGGACACCGGTTACGACTAC							612.565	GTAATAAATAAACAATAAGTATTACGATTACCCTG							765.31	TAATGATGAGTGATCAGAATTACATAAAGAAAATT							116.5	GCCTCTCTAACCCCTTTTACACCGGATTAGGAGTA
	785.311	AGACAACTATAAGGTTAGGTCCGTTTTCATAACA							39.8444	AACGTACACACACCATTATATTAATGGTTGCCGAA							1080.97	GACCCAAAATTAGCGGGGACACCGGTTACTACTAC							612.565	GTAATAAATAAACAATAAGTATTACGCAGTCCCTG							765.31	TAATGATGAGTGATCAGAATTACATACAGAAAATT							116.5	GCCTCTCTAACCCCTTTTACACCGGCGGTGGAGTA
	785.311	AGACAACTATAAGGTTAGGTCCGTTTTTATAACA							39.5585	AACGTACACACACCATTATATTAAGAGTGACCGAA							1080.97	GACCCAAAATTAGCGGGGACACCGGTTATAACTAC							612.565	GTAATAAATAAACAATAAGTATTAGGAAAACCCTG							765.31	TAATGATGAGTGATCAGAATTACATATAGAAAATT							116.395	GCCTCTCTAACCCCTTTTACACCGCTAGATGAGTA
	785.311	AGACAACTATAAGGTTAGGTCCGTTTTTTTAACA							39.5585	AACGTACACACACCATTATATTAATGGGCGCCGAA							1080.97	GACCCAAAATTAGCGGGGACACCGGTTATCACTAC							612.565	GTAATAAATAAACAATAAGTATTAGGAAACCCCTG							765.31	TAATGATGAGTGATCAGAATTACATCCAGAAAATT							115.872	GCCTCTCTAACCCCTTTTACACCGGGATAGGAGTA
	783.899	AGACAACTATAAGGTTAGGTCCGGGCTCGTAACA							39.3455	AACGTACACACACCATTATATTAAACGGGACCGAA							1080.97	GACCCAAAATTAGCGGGGACACCGGTTATTACTAC							612.565	GTAATAAATAAACAATAAGTATTAGGAAAGCCCTG							765.31	TAATGATGAGTGATCAGAATTACATCTAGAAAATT							115.872	GCCTCTCTAACCCCTTTTACACCGGTGTGTGAGTA
	783.899	AGACAACTATAAGGTTAGGTCCGGGTCGTTAACA							39.3455	AACGTACACACACCATTATATTAACCAGGGCCGAA							1080.97	GACCCAAAATTAGCGGGGACACCGGTTCAAACTAC							612.565	GTAATAAATAAACAATAAGTATTAGGAAATCCCTG							765.31	TAATGATGAGTGATCAGAATTACATGAAGAAAATT							115.872	GCCTCTCTAACCCCTTTTACACCGTAAAGTGAGTA
	776.875	AGACAACTATAAGGTTAGGTCCGAGGTTGTAACA							39.3455	AACGTACACACACCATTATATTAAGCCCATCCGAA							1080.97	GACCCAAAATTAGCGGGGACACCGGTTCACACTAC							612.565	GTAATAAATAAACAATAAGTATTAGGAACACCCTG							765.31	TAATGATGAGTGATCAGAATTACATTAAGAAAATT							115.872	GCCTCTCTAACCCCTTTTACACCGCGAATTGAGTA
	771.301	AGACAACTATAAGGTTAGGTCCGCAGGTTTAACA							39.3455	AACGTACACACACCATTATATTAAGCCGCACCGAA							1080.97	GACCCAAAATTAGCGGGGACACCGGTTCATACTAC							612.565	GTAATAAATAAACAATAAGTATTAGGAACCCCCTG							765.31	TAATGATGAGTGATCAGAATTACAATGAGCAAATT							115.872	GCCTCTCTAACCCCTTTTACACCGGTCGGCGAGTA
	771.301	AGACAACTATAAGGTTAGGTCCGGACATTTAACA							39.3455	AACGTACACACACCATTATATTAAGCGCACCCGAA							1080.97	GACCCAAAATTAGCGGGGACACCGGTTCCGACTAC							612.565	GTAATAAATAAACAATAAGTATTAGGAACGCCCTG							765.31	TAATGATGAGTGATCAGAATTACAGTGAGCAAATT							115.872	GCCTCTCTAACCCCTTTTACACCGTCAGTTGAGTA
	771.301	AGACAACTATAAGGTTAGGTCCGGACGAATAACA							39.3455	AACGTACACACACCATTATATTAAGTGTCGCCGAA							1080.97	GACCCAAAATTAGCGGGGACACCGGTTCTAACTAC							612.565	GTAATAAATAAACAATAAGTATTAGGAAGACCCTG							760.273	TAATGATGAGTGATCAGAATTACAGCTCGTAAATT							115.872	GCCTCTCTAACCCCTTTTACACCGTGATAAGAGTA
	771.301	AGACAACTATAAGGTTAGGTCCGGACTGTTAACA							39.3455	AACGTACACACACCATTATATTAATCAGGGCCGAA							1080.97	GACCCAAAATTAGCGGGGACACCGGTTTAAACTAC							612.565	GTAATAAATAAACAATAAGTATTAGGAAGCCCCTG							758.564	TAATGATGAGTGATCAGAATTACATCTGAGAAATT							115.595	GCCTCTCTAACCCCTTTTACACCGAAGATCGAGTA
	771.301	AGACAACTATAAGGTTAGGTCCGGATGATTAACA							39.3455	AACGTACACACACCATTATATTAACGACGTCCGAA							1080.97	GACCCAAAATTAGCGGGGACACCGGTTTACACTAC							612.565	GTAATAAATAAACAATAAGTATTAGGAATACCCTG							758.453	TAATGATGAGTGATCAGAATTACAACCCGGAAATT							115.595	GCCTCTCTAACCCCTTTTACACCGATGATCGAGTA
	771.301	AGACAACTATAAGGTTAGGTCCGGCGGCATAACA							39.2513	AACGTACACACACCATTATATTAAATCAGGCCGAA							1080.97	GACCCAAAATTAGCGGGGACACCGGTTTATACTAC							612.565	GTAATAAATAAACAATAAGTATTAGGAATCCCCTG							758.453	TAATGATGAGTGATCAGAATTACACCCCGGAAATT							115.595	GCCTCTCTAACCCCTTTTACACCGGCCAGGGAGTA
	767.147	AGACAACTATAAGGTTAGGTCCGGCTGGTTAACA							39.2513	AACGTACACACACCATTATATTAACGCGGGCCGAA							1080.97	GACCCAAAATTAGCGGGGACACCGGTTTCAACTAC							612.565	GTAATAAATAAACAATAAGTATTAGGAATGCCCTG							758.453	TAATGATGAGTGATCAGAATTACAGCCCGGAAATT							115.595	GCCTCTCTAACCCCTTTTACACCGTGCAGGGAGTA
	767.147	AGACAACTATAAGGTTAGGTCCGGGATTCTAACA							39.2513	AACGTACACACACCATTATATTAACGGAACCCGAA							1080.97	GACCCAAAATTAGCGGGGACACCGGTTTCGACTAC							612.565	GTAATAAATAAACAATAAGTATTAGGAATTCCCTG							758.453	TAATGATGAGTGATCAGAATTACATCCCGGAAATT							115.352	GCCTCTCTAACCCCTTTTACACCGCGAATAGAGTA
	767.147	AGACAACTATAAGGTTAGGTCCGTTGGGTTAACA							39.2513	AACGTACACACACCATTATATTAAGAGATGCCGAA							1080.97	GACCCAAAATTAGCGGGGACACCGGTTTCTACTAC							612.565	GTAATAAATAAACAATAAGTATTAGGACAACCCTG							758.453	TAATGATGAGTGATCAGAATTACATTCTGGAAATT							115.076	GCCTCTCTAACCCCTTTTACACCGACGATAGAGTA
	765.31	AGACAACTATAAGGTTAGGTCCGTAGAGATAACA							39.2513	AACGTACACACACCATTATATTAAGCTAGGCCGAA							1080.97	GACCCAAAATTAGCGGGGACACCGGTTTTAACTAC							612.565	GTAATAAATAAACAATAAGTATTAGGACACCCCTG							749.402	TAATGATGAGTGATCAGAATTACAGGTGACAAATT							115.076	GCCTCTCTAACCCCTTTTACACCGAGAAGAGAGTA
	765.31	AGACAACTATAAGGTTAGGTCCGTGTTGGTAACA							39.2513	AACGTACACACACCATTATATTAATCCAGGCCGAA							1080.97	GACCCAAAATTAGCGGGGACACCGGTTTTCACTAC							612.565	GTAATAAATAAACAATAAGTATTAGGACAGCCCTG							737.358	TAATGATGAGTGATCAGAATTACAGAGTCAAAATT							115.076	GCCTCTCTAACCCCTTTTACACCGATGATAGAGTA
	765.31	AGACAACTATAAGGTTAGGTCCGTTTCGGTAACA							39.2513	AACGTACACACACCATTATATTAATCGTGGCCGAA							1080.97	GACCCAAAATTAGCGGGGACACCGGTTTTTACTAC							612.565	GTAATAAATAAACAATAAGTATTAGGACATCCCTG							737.358	TAATGATGAGTGATCAGAATTACACTGGTTAAATT							115.076	GCCTCTCTAACCCCTTTTACACCGCCGATAGAGTA
	765.31	AGACAACTATAAGGTTAGGTCCGAGGATGTAACA							39.2513	AACGTACACACACCATTATATTAATGCGGGCCGAA							1076.11	GACCCAAAATTAGCGGGGACACCGGAGGAAACTAC							612.565	GTAATAAATAAACAATAAGTATTAGGACCCCCCTG							733.387	TAATGATGAGTGATCAGAATTACAACGGGCAAATT							115.076	GCCTCTCTAACCCCTTTTACACCGCTGATAGAGTA
	765.31	AGACAACTATAAGGTTAGGTCCGGGTTGGTAACA							39.2513	AACGTACACACACCATTATATTAATGCTGGCCGAA							1076.11	GACCCAAAATTAGCGGGGACACCGGGGGAAACTAC							612.565	GTAATAAATAAACAATAAGTATTAGGACCGCCCTG							733.387	TAATGATGAGTGATCAGAATTACAGGCAACAAATT							114.576	GCCTCTCTAACCCCTTTTACACCGCGGTAGGAGTA
	757.54	AGACAACTATAAGGTTAGGTCCGGTAAGCTAACA							39.2513	AACGTACACACACCATTATATTAATAGAGTCCGAA							1075.15	GACCCAAAATTAGCGGGGACACCGTATAATACTAC							612.565	GTAATAAATAAACAATAAGTATTAGGACCTCCCTG							733.387	TAATGATGAGTGATCAGAATTACAGGCCGCAAATT							114.576	GCCTCTCTAACCCCTTTTACACCGTGGTAGGAGTA
	757.54	AGACAACTATAAGGTTAGGTCCGGTACCATAACA							38.9053	AACGTACACACACCATTATATTAAAGGGAGCCGAA							1075.15	GACCCAAAATTAGCGGGGACACCGTATACTACTAC							612.565	GTAATAAATAAACAATAAGTATTAGGACGACCCTG							733.387	TAATGATGAGTGATCAGAATTACAAACTGTAAATT							114.576	GCCTCTCTAACCCCTTTTACACCGTCTGATGAGTA
	757.54	AGACAACTATAAGGTTAGGTCCGGTACGCTAACA							38.9053	AACGTACACACACCATTATATTAACGGGATCCGAA							1075.15	GACCCAAAATTAGCGGGGACACCGTATATTACTAC							612.565	GTAATAAATAAACAATAAGTATTAGGACGCCCCTG							733.387	TAATGATGAGTGATCAGAATTACACACTGTAAATT							114.576	GCCTCTCTAACCCCTTTTACACCGCAAGGGGAGTA
	757.54	AGACAACTATAAGGTTAGGTCCGGTCGCATAACA							38.2973	AACGTACACACACCATTATATTAAGAACGACCGAA							1075.15	GACCCAAAATTAGCGGGGACACCGTATCATACTAC							612.565	GTAATAAATAAACAATAAGTATTAGGATAACCCTG							733.387	TAATGATGAGTGATCAGAATTACAGACTGTAAATT							114.576	GCCTCTCTAACCCCTTTTACACCGCCGGTGGAGTA
	757.54	AGACAACTATAAGGTTAGGTCCGGTGCACTAACA							38.2973	AACGTACACACACCATTATATTAAGAATATCCGAA							1075.15	GACCCAAAATTAGCGGGGACACCGTATCCTACTAC							612.565	GTAATAAATAAACAATAAGTATTAGGATACCCCTG							733.387	TAATGATGAGTGATCAGAATTACAGCCTGTAAATT							114.576	GCCTCTCTAACCCCTTTTACACCGCTGGTGGAGTA
	757.54	AGACAACTATAAGGTTAGGTCCGGTGCGCTAACA							38.2973	AACGTACACACACCATTATATTAAGACGCCCCGAA							1075.15	GACCCAAAATTAGCGGGGACACCGTATCTTACTAC							612.565	GTAATAAATAAACAATAAGTATTAGGATAGCCCTG							733.387	TAATGATGAGTGATCAGAATTACATACTGTAAATT							114.421	GCCTCTCTAACCCCTTTTACACCGGTAAACGAGTA
	757.54	AGACAACTATAAGGTTAGGTCCGGTGCTCTAACA							38.2973	AACGTACACACACCATTATATTAAGATGCCCCGAA							1075.15	GACCCAAAATTAGCGGGGACACCGTATTATACTAC							612.565	GTAATAAATAAACAATAAGTATTAGGATATCCCTG							733.387	TAATGATGAGTGATCAGAATTACAGGATGCAAATT							114.421	GCCTCTCTAACCCCTTTTACACCGGTAACCGAGTA
	757.54	AGACAACTATAAGGTTAGGTCCGGTGTTATAACA							38.2973	AACGTACACACACCATTATATTAAGTCGCACCGAA							1075.15	GACCCAAAATTAGCGGGGACACCGTATTCTACTAC							612.565	GTAATAAATAAACAATAAGTATTAGGATCACCCTG							733.387	TAATGATGAGTGATCAGAATTACATGCGGAAAATT							114.421	GCCTCTCTAACCCCTTTTACACCGGTACACGAGTA
	757.54	AGACAACTATAAGGTTAGGTCCGGTTAGCTAACA							37.8177	AACGTACACACACCATTATATTAAATGGCCCCGAA							1075.15	GACCCAAAATTAGCGGGGACACCGTATTTTACTAC							612.565	GTAATAAATAAACAATAAGTATTAGGATCCCCCTG							733.387	TAATGATGAGTGATCAGAATTACATGCGGCAAATT							114.421	GCCTCTCTAACCCCTTTTACACCGGTACCCGAGTA
	757.54	AGACAACTATAAGGTTAGGTCCGGTTCCATAACA							37.8177	AACGTACACACACCATTATATTAAATGGCGCCGAA							1074.18	GACCCAAAATTAGCGGGGACACCGGGTCTGACTAC							612.565	GTAATAAATAAACAATAAGTATTAGGATCGCCCTG							731.631	TAATGATGAGTGATCAGAATTACATCAAGAAAATT							114.421	GCCTCTCTAACCCCTTTTACACCGGTATACGAGTA
	757.54	AGACAACTATAAGGTTAGGTCCGGTTTAGTAACA							37.8177	AACGTACACACACCATTATATTAACTGGCTCCGAA							1074.18	GACCCAAAATTAGCGGGGACACCGGGTTTGACTAC							612.565	GTAATAAATAAACAATAAGTATTAGGATCTCCCTG							730.751	TAATGATGAGTGATCAGAATTACAGTGGCCAAATT							114.421	GCCTCTCTAACCCCTTTTACACCGGTATCCGAGTA
	750.752	AGACAACTATAAGGTTAGGTCCGGTCGATTAACA							37.8177	AACGTACACACACCATTATATTAAGAGTCACCGAA							1064.55	GACCCAAAATTAGCGGGGACACCGACGTTGACTAC							612.565	GTAATAAATAAACAATAAGTATTAGGATGACCCTG							725.075	TAATGATGAGTGATCAGAATTACATGGCCCAAATT							114.421	GCCTCTCTAACCCCTTTTACACCGGTCAACGAGTA
	750.752	AGACAACTATAAGGTTAGGTCCGAACATTTAACA							37.614	AACGTACACACACCATTATATTAAAGATGTCCGAA							1064.55	GACCCAAAATTAGCGGGGACACCGAACGAAACTAC							612.565	GTAATAAATAAACAATAAGTATTAGGATGCCCCTG							720.303	TAATGATGAGTGATCAGAATTACAACCGGAAAATT							114.421	GCCTCTCTAACCCCTTTTACACCGGTCACCGAGTA
	750.752	AGACAACTATAAGGTTAGGTCCGAAGCAATAACA							37.614	AACGTACACACACCATTATATTAAGAAGACCCGAA							1064.55	GACCCAAAATTAGCGGGGACACCGACCGAAACTAC							612.565	GTAATAAATAAACAATAAGTATTAGGATTACCCTG							716.423	TAATGATGAGTGATCAGAATTACAGGTGTAAAATT							114.421	GCCTCTCTAACCCCTTTTACACCGGTCCCCGAGTA
	750.752	AGACAACTATAAGGTTAGGTCCGAAGCATTAACA							37.614	AACGTACACACACCATTATATTAAGAATCTCCGAA							1064.55	GACCCAAAATTAGCGGGGACACCGATCGAAACTAC							612.565	GTAATAAATAAACAATAAGTATTAGGATTGCCCTG							716.423	TAATGATGAGTGATCAGAATTACAGGTTCAAAATT							114.421	GCCTCTCTAACCCCTTTTACACCGGTCCCTGAGTA
	750.752	AGACAACTATAAGGTTAGGTCCGAAGCGTTAACA							37.614	AACGTACACACACCATTATATTAAGCCATGCCGAA							1064.55	GACCCAAAATTAGCGGGGACACCGATTCTCACTAC							612.565	GTAATAAATAAACAATAAGTATTAGGATTTCCCTG							710.004	TAATGATGAGTGATCAGAATTACATGGTCTAAATT							114.421	GCCTCTCTAACCCCTTTTACACCGGTCGCCGAGTA
	750.752	AGACAACTATAAGGTTAGGTCCGACGCAATAACA							37.614	AACGTACACACACCATTATATTAAGCTCAACCGAA							1064.55	GACCCAAAATTAGCGGGGACACCGATTTTAACTAC							612.565	GTAATAAATAAACAATAAGTATTAGGGGAACCCTG							710.004	TAATGATGAGTGATCAGAATTACATGGTTAAAATT							113.805	GCCTCTCTAACCCCTTTTACACCGTGCGGTGAGTA
	750.752	AGACAACTATAAGGTTAGGTCCGACGCATTAACA							37.614	AACGTACACACACCATTATATTAAGCTTGCCCGAA							1064.55	GACCCAAAATTAGCGGGGACACCGATTTTCACTAC							612.565	GTAATAAATAAACAATAAGTATTAGGGGACCCCTG							710.004	TAATGATGAGTGATCAGAATTACAGGTTCTAAATT							113.549	GCCTCTCTAACCCCTTTTACACCGACTGGGGAGTA
	750.752	AGACAACTATAAGGTTAGGTCCGAGCATTTAACA							37.614	AACGTACACACACCATTATATTAAGTACGACCGAA							1064.55	GACCCAAAATTAGCGGGGACACCGATTTTTACTAC							612.565	GTAATAAATAAACAATAAGTATTAGGGGAGCCCTG							705.862	TAATGATGAGTGATCAGAATTACACCGGAAAAATT							113.549	GCCTCTCTAACCCCTTTTACACCGCATGGGGAGTA
	750.752	AGACAACTATAAGGTTAGGTCCGAGCGAATAACA							37.614	AACGTACACACACCATTATATTAAGTATGACCGAA							1064.55	GACCCAAAATTAGCGGGGACACCGCGGTTAACTAC							612.565	GTAATAAATAAACAATAAGTATTAGGGGATCCCTG							705.862	TAATGATGAGTGATCAGAATTACACCGGACAAATT							113.549	GCCTCTCTAACCCCTTTTACACCGCCTGGGGAGTA
	750.752	AGACAACTATAAGGTTAGGTCCGATACGATAACA							37.614	AACGTACACACACCATTATATTAACCGGGACCGAA							1064.55	GACCCAAAATTAGCGGGGACACCGCGGTTCACTAC							612.565	GTAATAAATAAACAATAAGTATTAGGGGCACCCTG							705.862	TAATGATGAGTGATCAGAATTACACCGGATAAATT							113.549	GCCTCTCTAACCCCTTTTACACCGCTTGGGGAGTA
	750.752	AGACAACTATAAGGTTAGGTCCGATCATTTAACA							37.614	AACGTACACACACCATTATATTAATGTGGTCCGAA							1064.55	GACCCAAAATTAGCGGGGACACCGCGGTTTACTAC							612.565	GTAATAAATAAACAATAAGTATTAGGGGCCCCCTG							704.909	TAATGATGAGTGATCAGAATTACAAAAGTAAAATT							113.549	GCCTCTCTAACCCCTTTTACACCGTCTGGGGAGTA
	750.752	AGACAACTATAAGGTTAGGTCCGATCCATTAACA							37.524	AACGTACACACACCATTATATTAAAGTTGGCCGAA							1064.55	GACCCAAAATTAGCGGGGACACCGGGGTTGACTAC							612.565	GTAATAAATAAACAATAAGTATTAGGGGCGCCCTG							704.909	TAATGATGAGTGATCAGAATTACAAAAGTCAAATT							113.549	GCCTCTCTAACCCCTTTTACACCGTTTGGGGAGTA
	750.752	AGACAACTATAAGGTTAGGTCCGATCTTTTAACA							37.524	AACGTACACACACCATTATATTAACGGATACCGAA							1064.55	GACCCAAAATTAGCGGGGACACCGAGGTTGACTAC							612.565	GTAATAAATAAACAATAAGTATTAGGGGCTCCCTG							704.909	TAATGATGAGTGATCAGAATTACAAAAGTTAAATT							112.178	GCCTCTCTAACCCCTTTTACACCGTGGTCTGAGTA
	750.752	AGACAACTATAAGGTTAGGTCCGATGCAATAACA							37.524	AACGTACACACACCATTATATTAACGGATCCCGAA							1062.96	GACCCAAAATTAGCGGGGACACCGCTCAGGACTAC							612.565	GTAATAAATAAACAATAAGTATTATGATTACCCTG							704.909	TAATGATGAGTGATCAGAATTACAAACGTAAAATT							112.178	GCCTCTCTAACCCCTTTTACACCGAAAACCGAGTA
	750.752	AGACAACTATAAGGTTAGGTCCGATGCATTAACA							37.524	AACGTACACACACCATTATATTAACGGATTCCGAA							1062.96	GACCCAAAATTAGCGGGGACACCGCTTAGGACTAC							612.565	GTAATAAATAAACAATAAGTATTATTGTGTCCCTG							704.909	TAATGATGAGTGATCAGAATTACAAATGTCAAATT							112.178	GCCTCTCTAACCCCTTTTACACCGAAACCCGAGTA
	750.752	AGACAACTATAAGGTTAGGTCCGCACATTTAACA							37.524	AACGTACACACACCATTATATTAAGACGGGCCGAA							1056.92	GACCCAAAATTAGCGGGGACACCGGAGCATACTAC							612.565	GTAATAAATAAACAATAAGTATTAACCAGTCCCTG							704.909	TAATGATGAGTGATCAGAATTACAAATGTTAAATT							112.178	GCCTCTCTAACCCCTTTTACACCGAACACCGAGTA
	750.752	AGACAACTATAAGGTTAGGTCCGCAGCAATAACA							37.1932	AACGTACACACACCATTATATTAACAGGACCCGAA							1056.92	GACCCAAAATTAGCGGGGACACCGAAGGTTACTAC							611.099	GTAATAAATAAACAATAAGTATTAGGCCGGCCCTG							704.909	TAATGATGAGTGATCAGAATTACAACAGTCAAATT							112.178	GCCTCTCTAACCCCTTTTACACCGAACCCCGAGTA
	750.752	AGACAACTATAAGGTTAGGTCCGCGCATTTAACA							36.9429	AACGTACACACACCATTATATTAAAGACAACCGAA							1056.92	GACCCAAAATTAGCGGGGACACCGGTCAAAACTAC							611.099	GTAATAAATAAACAATAAGTATTAACCAGCCCCTG							704.909	TAATGATGAGTGATCAGAATTACAACAGTTAAATT							112.178	GCCTCTCTAACCCCTTTTACACCGAACGCTGAGTA
	750.752	AGACAACTATAAGGTTAGGTCCGCGCGAATAACA							36.9429	AACGTACACACACCATTATATTAAAGACACCCGAA							1053.44	GACCCAAAATTAGCGGGGACACCGCCATAGACTAC							611.099	GTAATAAATAAACAATAAGTATTACTGACCCCCTG							704.909	TAATGATGAGTGATCAGAATTACAATAGTAAAATT							112.178	GCCTCTCTAACCCCTTTTACACCGAACTCCGAGTA
	750.752	AGACAACTATAAGGTTAGGTCCGGCATGTTAACA							36.9429	AACGTACACACACCATTATATTAAAGACCACCGAA							1052.17	GACCCAAAATTAGCGGGGACACCGTGGGTTACTAC							611.099	GTAATAAATAAACAATAAGTATTACTGATACCCTG							704.909	TAATGATGAGTGATCAGAATTACAATAGTCAAATT							112.178	GCCTCTCTAACCCCTTTTACACCGAATACCGAGTA
	750.752	AGACAACTATAAGGTTAGGTCCGGCGCAATAACA							36.9429	AACGTACACACACCATTATATTAAAGACCCCCGAA							1052.17	GACCCAAAATTAGCGGGGACACCGGGGCGAACTAC							611.099	GTAATAAATAAACAATAAGTATTATTAAGGCCCTG							704.909	TAATGATGAGTGATCAGAATTACAATAGTTAAATT							112.178	GCCTCTCTAACCCCTTTTACACCGAATCCCGAGTA
	750.752	AGACAACTATAAGGTTAGGTCCGGCGCATTAACA							36.9429	AACGTACACACACCATTATATTAAAGACCTCCGAA							1051.22	GACCCAAAATTAGCGGGGACACCGCAGTGTACTAC							611.099	GTAATAAATAAACAATAAGTATTAAACAACCCCTG							704.909	TAATGATGAGTGATCAGAATTACACAAGTAAAATT							112.178	GCCTCTCTAACCCCTTTTACACCGAATCGCGAGTA
	750.752	AGACAACTATAAGGTTAGGTCCGTACATTTAACA							36.9429	AACGTACACACACCATTATATTAAAGACGACCGAA							1051.22	GACCCAAAATTAGCGGGGACACCGCGCGATACTAC							611.099	GTAATAAATAAACAATAAGTATTAACAAACCCCTG							704.909	TAATGATGAGTGATCAGAATTACACAAGTTAAATT							112.178	GCCTCTCTAACCCCTTTTACACCGAATGCCGAGTA
	750.752	AGACAACTATAAGGTTAGGTCCGTGCATTTAACA							36.9429	AACGTACACACACCATTATATTAAAGACTACCGAA							1051.22	GACCCAAAATTAGCGGGGACACCGTCTACTACTAC							611.099	GTAATAAATAAACAATAAGTATTAACCAACCCCTG							704.909	TAATGATGAGTGATCAGAATTACACACGTAAAATT							112.178	GCCTCTCTAACCCCTTTTACACCGAATTCCGAGTA
	750.752	AGACAACTATAAGGTTAGGTCCGTTAGATTAACA							36.9429	AACGTACACACACCATTATATTAAAGACTCCCGAA							1051.22	GACCCAAAATTAGCGGGGACACCGTCTATTACTAC							611.099	GTAATAAATAAACAATAAGTATTAACCACGCCCTG							704.909	TAATGATGAGTGATCAGAATTACACATGTCAAATT							112.178	GCCTCTCTAACCCCTTTTACACCGACAACCGAGTA
	750.752	AGACAACTATAAGGTTAGGTCCGTTCATTTAACA							36.9429	AACGTACACACACCATTATATTAAAGACTTCCGAA							1051.22	GACCCAAAATTAGCGGGGACACCGATACGTACTAC							611.099	GTAATAAATAAACAATAAGTATTAACTAACCCCTG							704.909	TAATGATGAGTGATCAGAATTACACATGTTAAATT							112.178	GCCTCTCTAACCCCTTTTACACCGACACCCGAGTA
	749.402	AGACAACTATAAGGTTAGGTCCGGGTACTTAACA							36.9429	AACGTACACACACCATTATATTAAAGATAACCGAA							1051.22	GACCCAAAATTAGCGGGGACACCGATCTGTACTAC							611.099	GTAATAAATAAACAATAAGTATTAAGTTTCCCCTG							704.909	TAATGATGAGTGATCAGAATTACACCAGTTAAATT							112.178	GCCTCTCTAACCCCTTTTACACCGACATCCGAGTA
	749.402	AGACAACTATAAGGTTAGGTCCGGGTTTCTAACA							36.9429	AACGTACACACACCATTATATTAAAGATACCCGAA							1051.22	GACCCAAAATTAGCGGGGACACCGATTTGTACTAC							611.099	GTAATAAATAAACAATAAGTATTAATAAACCCCTG							704.909	TAATGATGAGTGATCAGAATTACACTAGTAAAATT							112.178	GCCTCTCTAACCCCTTTTACACCGACCACCGAGTA
	749.402	AGACAACTATAAGGTTAGGTCCGGGCTAGTAACA							36.9429	AACGTACACACACCATTATATTAAAGATGACCGAA							1051.22	GACCCAAAATTAGCGGGGACACCGACAGTCACTAC							611.099	GTAATAAATAAACAATAAGTATTAATACGGCCCTG							704.909	TAATGATGAGTGATCAGAATTACACTAGTTAAATT							112.178	GCCTCTCTAACCCCTTTTACACCGACCCCCGAGTA
	744.025	AGACAACTATAAGGTTAGGTCCGGTTCGTTAACA							36.9429	AACGTACACACACCATTATATTAAAGATTCCCGAA							1051.22	GACCCAAAATTAGCGGGGACACCGTAGGGTACTAC							611.099	GTAATAAATAAACAATAAGTATTAATTAACCCCTG							704.909	TAATGATGAGTGATCAGAATTACAGAAGTAAAATT							112.178	GCCTCTCTAACCCCTTTTACACCGACCGCCGAGTA
	737.358	AGACAACTATAAGGTTAGGTCCGGAAATTTAACA							36.9429	AACGTACACACACCATTATATTAAAGATTTCCGAA							1050.28	GACCCAAAATTAGCGGGGACACCGACTTTGACTAC							611.099	GTAATAAATAAACAATAAGTATTATAACGGCCCTG							704.909	TAATGATGAGTGATCAGAATTACAGAAGTCAAATT							112.178	GCCTCTCTAACCCCTTTTACACCGACCTCCGAGTA
	737.358	AGACAACTATAAGGTTAGGTCCGGACTAATAACA							36.9429	AACGTACACACACCATTATATTAACGAAAACCGAA							1048.71	GACCCAAAATTAGCGGGGACACCGAGGGCCACTAC							611.099	GTAATAAATAAACAATAAGTATTATAGCGGCCCTG							704.909	TAATGATGAGTGATCAGAATTACAGAAGTTAAATT							112.178	GCCTCTCTAACCCCTTTTACACCGACTACCGAGTA
	737.358	AGACAACTATAAGGTTAGGTCCGGATTCATAACA							36.9429	AACGTACACACACCATTATATTAACGAAACCCGAA							1048.71	GACCCAAAATTAGCGGGGACACCGAGTCGGACTAC							611.099	GTAATAAATAAACAATAAGTATTATTGACACCCTG							704.909	TAATGATGAGTGATCAGAATTACAGACGTAAAATT							112.178	GCCTCTCTAACCCCTTTTACACCGACTCCCGAGTA
	737.358	AGACAACTATAAGGTTAGGTCCGGAGCTATAACA							36.9429	AACGTACACACACCATTATATTAACGAAATCCGAA							1048.71	GACCCAAAATTAGCGGGGACACCGCCCTCGACTAC							611.099	GTAATAAATAAACAATAAGTATTAAAGAACCCCTG							704.909	TAATGATGAGTGATCAGAATTACAGATGTCAAATT							112.178	GCCTCTCTAACCCCTTTTACACCGACTCGCGAGTA
	737.358	AGACAACTATAAGGTTAGGTCCGGGGGCGTAACA							36.9429	AACGTACACACACCATTATATTAACGAACACCGAA							1048.71	GACCCAAAATTAGCGGGGACACCGCCTCCGACTAC							611.099	GTAATAAATAAACAATAAGTATTAATGAATCCCTG							704.909	TAATGATGAGTGATCAGAATTACAGATGTTAAATT							112.178	GCCTCTCTAACCCCTTTTACACCGACTGAAGAGTA
	733.387	AGACAACTATAAGGTTAGGTCCGACAGGATAACA							36.9429	AACGTACACACACCATTATATTAACGAACCCCGAA							1048.71	GACCCAAAATTAGCGGGGACACCGTTTCTGACTAC							611.099	GTAATAAATAAACAATAAGTATTAGCGAAACCCTG							704.909	TAATGATGAGTGATCAGAATTACAGCTGTAAAATT							112.178	GCCTCTCTAACCCCTTTTACACCGACTGCCGAGTA
	733.387	AGACAACTATAAGGTTAGGTCCGATAGGATAACA							36.9429	AACGTACACACACCATTATATTAACGAACGCCGAA							1048.71	GACCCAAAATTAGCGGGGACACCGACGACAACTAC							611.099	GTAATAAATAAACAATAAGTATTAGCGAACCCCTG							704.909	TAATGATGAGTGATCAGAATTACAGTAGTAAAATT							112.178	GCCTCTCTAACCCCTTTTACACCGAGATTAGAGTA
	733.387	AGACAACTATAAGGTTAGGTCCGCTAGGATAACA							36.9429	AACGTACACACACCATTATATTAACGAACTCCGAA							1048.71	GACCCAAAATTAGCGGGGACACCGAGGGGCACTAC							611.099	GTAATAAATAAACAATAAGTATTAGCGAAGCCCTG							704.909	TAATGATGAGTGATCAGAATTACAGTAGTTAAATT							112.178	GCCTCTCTAACCCCTTTTACACCGAGCCATGAGTA
	733.387	AGACAACTATAAGGTTAGGTCCGTCAGGATAACA							36.9429	AACGTACACACACCATTATATTAACGAATACCGAA							1046.5	GACCCAAAATTAGCGGGGACACCGAGCGGAACTAC							611.099	GTAATAAATAAACAATAAGTATTAGCGAATCCCTG							704.909	TAATGATGAGTGATCAGAATTACATACGTAAAATT							112.178	GCCTCTCTAACCCCTTTTACACCGAGCGACGAGTA
	733.387	AGACAACTATAAGGTTAGGTCCGTTAGGATAACA							36.9429	AACGTACACACACCATTATATTAACGAATCCCGAA							1045.56	GACCCAAAATTAGCGGGGACACCGAACTATACTAC							611.099	GTAATAAATAAACAATAAGTATTAGCGACACCCTG							704.909	TAATGATGAGTGATCAGAATTACATATGTCAAATT							112.178	GCCTCTCTAACCCCTTTTACACCGAGCTTAGAGTA
	731.631	AGACAACTATAAGGTTAGGTCCGGAAGAGTAACA							36.9429	AACGTACACACACCATTATATTAACGAATGCCGAA							1039.46	GACCCAAAATTAGCGGGGACACCGCAAGCGACTAC							611.099	GTAATAAATAAACAATAAGTATTAGCGACCCCCTG							704.909	TAATGATGAGTGATCAGAATTACATATGTTAAATT							112.178	GCCTCTCTAACCCCTTTTACACCGAGTCTCGAGTA
	731.631	AGACAACTATAAGGTTAGGTCCGGACGAGTAACA							36.9429	AACGTACACACACCATTATATTAACGAATTCCGAA							1032.47	GACCCAAAATTAGCGGGGACACCGGCGGGTACTAC							611.099	GTAATAAATAAACAATAAGTATTAGCGACGCCCTG							704.909	TAATGATGAGTGATCAGAATTACATTAGTCAAATT							112.178	GCCTCTCTAACCCCTTTTACACCGAGTCTTGAGTA
	731.631	AGACAACTATAAGGTTAGGTCCGGATGAGTAACA							36.9429	AACGTACACACACCATTATATTAACGACAACCGAA							1026.91	GACCCAAAATTAGCGGGGACACCGGGTGTAACTAC							611.099	GTAATAAATAAACAATAAGTATTAGCGATACCCTG							704.909	TAATGATGAGTGATCAGAATTACATTAGTTAAATT							112.178	GCCTCTCTAACCCCTTTTACACCGAGTTTAGAGTA
	731.631	AGACAACTATAAGGTTAGGTCCGGCAGAGTAACA							36.9429	AACGTACACACACCATTATATTAACGACCACCGAA							1025.37	GACCCAAAATTAGCGGGGACACCGTACAGAACTAC							611.099	GTAATAAATAAACAATAAGTATTAGCGATCCCCTG							704.909	TAATGATGAGTGATCAGAATTACAACGGCAAAATT							112.178	GCCTCTCTAACCCCTTTTACACCGATAACCGAGTA
	724.203	AGACAACTATAAGGTTAGGTCCGGTATCTTAACA							36.9429	AACGTACACACACCATTATATTAACGACCCCCGAA							1017.71	GACCCAAAATTAGCGGGGACACCGAGTAAGACTAC							611.099	GTAATAAATAAACAATAAGTATTAGCGATGCCCTG							704.909	TAATGATGAGTGATCAGAATTACAATGGCAAAATT							112.178	GCCTCTCTAACCCCTTTTACACCGATATCCGAGTA
	724.203	AGACAACTATAAGGTTAGGTCCGGTGAACTAACA							36.9429	AACGTACACACACCATTATATTAACGACCTCCGAA							1017.71	GACCCAAAATTAGCGGGGACACCGAGTCGTACTAC							611.099	GTAATAAATAAACAATAAGTATTAGTGAAACCCTG							704.909	TAATGATGAGTGATCAGAATTACAGAGCACAAATT							112.178	GCCTCTCTAACCCCTTTTACACCGATCACCGAGTA
	724.203	AGACAACTATAAGGTTAGGTCCGGTTTCTTAACA							36.9429	AACGTACACACACCATTATATTAACGACGACCGAA							1017.71	GACCCAAAATTAGCGGGGACACCGAGTGCGACTAC							611.099	GTAATAAATAAACAATAAGTATTAGTGAACCCCTG							704.909	TAATGATGAGTGATCAGAATTACAGAGTATAAATT							112.178	GCCTCTCTAACCCCTTTTACACCGATCCCCGAGTA
	717.714	AGACAACTATAAGGTTAGGTCCGAAAATTTAACA							36.9429	AACGTACACACACCATTATATTAACGACTACCGAA							1017.71	GACCCAAAATTAGCGGGGACACCGAACCATACTAC							611.099	GTAATAAATAAACAATAAGTATTAGTGAAGCCCTG							704.909	TAATGATGAGTGATCAGAATTACAGTGGCGAAATT							112.178	GCCTCTCTAACCCCTTTTACACCGATCGCCGAGTA
	717.714	AGACAACTATAAGGTTAGGTCCGAACTAATAACA							36.9429	AACGTACACACACCATTATATTAACGACTCCCGAA							1017.71	GACCCAAAATTAGCGGGGACACCGAACCGAACTAC							611.099	GTAATAAATAAACAATAAGTATTAGTGAATCCCTG							704.909	TAATGATGAGTGATCAGAATTACATCGGCAAAATT							112.178	GCCTCTCTAACCCCTTTTACACCGATCTCCGAGTA
	717.714	AGACAACTATAAGGTTAGGTCCGACAATTTAACA							36.9429	AACGTACACACACCATTATATTAACGACTTCCGAA							1017.71	GACCCAAAATTAGCGGGGACACCGACACATACTAC							611.099	GTAATAAATAAACAATAAGTATTAGTGACACCCTG							704.909	TAATGATGAGTGATCAGAATTACATTGGCAAAATT							112.178	GCCTCTCTAACCCCTTTTACACCGATTACCGAGTA
	717.714	AGACAACTATAAGGTTAGGTCCGACCAAATAACA							36.9429	AACGTACACACACCATTATATTAACGATAACCGAA							1017.71	GACCCAAAATTAGCGGGGACACCGACACCGACTAC							611.099	GTAATAAATAAACAATAAGTATTAGTGACCCCCTG							701.113	TAATGATGAGTGATCAGAATTACAATAAGTAAATT							112.178	GCCTCTCTAACCCCTTTTACACCGATTCCCGAGTA
	717.714	AGACAACTATAAGGTTAGGTCCGACCAATTAACA							36.9429	AACGTACACACACCATTATATTAACGATATCCGAA							1017.71	GACCCAAAATTAGCGGGGACACCGACCACGACTAC							611.099	GTAATAAATAAACAATAAGTATTAGTGACGCCCTG							701.113	TAATGATGAGTGATCAGAATTACACGATGTAAATT							112.178	GCCTCTCTAACCCCTTTTACACCGATTCGCGAGTA
	717.714	AGACAACTATAAGGTTAGGTCCGACCACATAACA							36.9429	AACGTACACACACCATTATATTAACGATGACCGAA							1017.71	GACCCAAAATTAGCGGGGACACCGACCCATACTAC							611.099	GTAATAAATAAACAATAAGTATTAGTGATACCCTG							701.113	TAATGATGAGTGATCAGAATTACAGTAAGTAAATT							112.178	GCCTCTCTAACCCCTTTTACACCGATTGAAGAGTA
	717.714	AGACAACTATAAGGTTAGGTCCGACCATTTAACA							36.9429	AACGTACACACACCATTATATTAACGATGCCCGAA							1017.71	GACCCAAAATTAGCGGGGACACCGACGCCTACTAC							611.099	GTAATAAATAAACAATAAGTATTAGTGATCCCCTG							699.434	TAATGATGAGTGATCAGAATTACAAAGAAAAAATT							112.178	GCCTCTCTAACCCCTTTTACACCGATTGCCGAGTA
	717.714	AGACAACTATAAGGTTAGGTCCGACCCAATAACA							36.9429	AACGTACACACACCATTATATTAACGATTCCCGAA							1017.71	GACCCAAAATTAGCGGGGACACCGACTCATACTAC							611.099	GTAATAAATAAACAATAAGTATTAGTGATGCCCTG							699.434	TAATGATGAGTGATCAGAATTACAAAGAACAAATT							112.178	GCCTCTCTAACCCCTTTTACACCGATTTCCGAGTA
	717.714	AGACAACTATAAGGTTAGGTCCGACCCATTAACA							36.9429	AACGTACACACACCATTATATTAACGATTTCCGAA							1017.71	GACCCAAAATTAGCGGGGACACCGATACACACTAC							605.712	GTAATAAATAAACAATAAGTATTAGGCGAGCCCTG							699.434	TAATGATGAGTGATCAGAATTACAAAGAAGAAATT							112.178	GCCTCTCTAACCCCTTTTACACCGAAGTACGAGTA
	717.714	AGACAACTATAAGGTTAGGTCCGACCCGTTAACA							36.9429	AACGTACACACACCATTATATTAATGAAAACCGAA							1017.71	GACCCAAAATTAGCGGGGACACCGATCTTCACTAC							598.935	GTAATAAATAAACAATAAGTATTATTTGGCCCCTG							699.434	TAATGATGAGTGATCAGAATTACAAAGAATAAATT							112.178	GCCTCTCTAACCCCTTTTACACCGAAGTATGAGTA
	717.714	AGACAACTATAAGGTTAGGTCCGACCCTTTAACA							36.9429	AACGTACACACACCATTATATTAATGAAACCCGAA							1017.71	GACCCAAAATTAGCGGGGACACCGGGGTGCACTAC							594.103	GTAATAAATAAACAATAAGTATTATACAACCCCTG							699.434	TAATGATGAGTGATCAGAATTACAAAGACAAAATT							112.178	GCCTCTCTAACCCCTTTTACACCGACGTATGAGTA
	717.714	AGACAACTATAAGGTTAGGTCCGACCGATTAACA							36.9429	AACGTACACACACCATTATATTAATGAAATCCGAA							1016.18	GACCCAAAATTAGCGGGGACACCGGTCAGGACTAC							594.103	GTAATAAATAAACAATAAGTATTATACCTACCCTG							699.434	TAATGATGAGTGATCAGAATTACAAAGACCAAATT							112.178	GCCTCTCTAACCCCTTTTACACCGACGTGCGAGTA
	717.714	AGACAACTATAAGGTTAGGTCCGACCGTTTAACA							36.9429	AACGTACACACACCATTATATTAATGAACACCGAA							1016.18	GACCCAAAATTAGCGGGGACACCGAGCCGGACTAC							594.103	GTAATAAATAAACAATAAGTATTATGCAACCCCTG							699.434	TAATGATGAGTGATCAGAATTACAAAGACGAAATT							111.373	GCCTCTCTAACCCCTTTTACACCGACGGCTGAGTA
	717.714	AGACAACTATAAGGTTAGGTCCGAGAATTTAACA							36.9429	AACGTACACACACCATTATATTAATGAACCCCGAA							1010.4	GACCCAAAATTAGCGGGGACACCGTCTGTCACTAC							594.103	GTAATAAATAAACAATAAGTATTATGCACCCCCTG							699.434	TAATGATGAGTGATCAGAATTACAAAGACTAAATT							111.373	GCCTCTCTAACCCCTTTTACACCGAAGCCCGAGTA
	717.714	AGACAACTATAAGGTTAGGTCCGAGACGATAACA							36.9429	AACGTACACACACCATTATATTAATGAACGCCGAA							1010.4	GACCCAAAATTAGCGGGGACACCGGAACAGACTAC							594.103	GTAATAAATAAACAATAAGTATTATTCCTACCCTG							699.434	TAATGATGAGTGATCAGAATTACAAAGATAAAATT							111.373	GCCTCTCTAACCCCTTTTACACCGACTGTTGAGTA
	717.714	AGACAACTATAAGGTTAGGTCCGATAATTTAACA							36.9429	AACGTACACACACCATTATATTAATGAACTCCGAA							1010.4	GACCCAAAATTAGCGGGGACACCGGAACGAACTAC							588.779	GTAATAAATAAACAATAAGTATTACACGTACCCTG							699.434	TAATGATGAGTGATCAGAATTACAAAGATGAAATT							111.373	GCCTCTCTAACCCCTTTTACACCGGAACTGGAGTA
	717.714	AGACAACTATAAGGTTAGGTCCGATGAAATAACA							36.9429	AACGTACACACACCATTATATTAATGAATACCGAA							1010.4	GACCCAAAATTAGCGGGGACACCGGAATGAACTAC							588.779	GTAATAAATAAACAATAAGTATTACCCGTACCCTG							699.434	TAATGATGAGTGATCAGAATTACAAAGATTAAATT							111.373	GCCTCTCTAACCCCTTTTACACCGGACCTGGAGTA
	717.714	AGACAACTATAAGGTTAGGTCCGATGATATAACA							36.9429	AACGTACACACACCATTATATTAATGAATCCCGAA							1010.4	GACCCAAAATTAGCGGGGACACCGGAATGTACTAC							588.779	GTAATAAATAAACAATAAGTATTACGCGTACCCTG							699.434	TAATGATGAGTGATCAGAATTACAACGAAAAAATT							111.373	GCCTCTCTAACCCCTTTTACACCGGATCTGGAGTA
	717.714	AGACAACTATAAGGTTAGGTCCGCAAATTTAACA							36.9429	AACGTACACACACCATTATATTAATGAATGCCGAA							1010.4	GACCCAAAATTAGCGGGGACACCGGACAATACTAC							588.779	GTAATAAATAAACAATAAGTATTATACGTACCCTG							699.434	TAATGATGAGTGATCAGAATTACAACGAACAAATT							110.773	GCCTCTCTAACCCCTTTTACACCGAATCGTGAGTA
	717.714	AGACAACTATAAGGTTAGGTCCGCACCTTTAACA							36.9429	AACGTACACACACCATTATATTAATGAATTCCGAA							1010.4	GACCCAAAATTAGCGGGGACACCGGACAGTACTAC							588.779	GTAATAAATAAACAATAAGTATTATACGTGCCCTG							699.434	TAATGATGAGTGATCAGAATTACAACGAAGAAATT							110.773	GCCTCTCTAACCCCTTTTACACCGACTCGTGAGTA
	717.714	AGACAACTATAAGGTTAGGTCCGCACTAATAACA							36.9429	AACGTACACACACCATTATATTAATGACAACCGAA							1010.4	GACCCAAAATTAGCGGGGACACCGGACCGAACTAC							588.779	GTAATAAATAAACAATAAGTATTATAGTCCCCCTG							699.434	TAATGATGAGTGATCAGAATTACAACGAATAAATT							110.773	GCCTCTCTAACCCCTTTTACACCGATTAGTGAGTA
	717.714	AGACAACTATAAGGTTAGGTCCGCGAATTTAACA							36.9429	AACGTACACACACCATTATATTAATGACCACCGAA							1010.4	GACCCAAAATTAGCGGGGACACCGGATCGAACTAC							588.779	GTAATAAATAAACAATAAGTATTATGCGTACCCTG							699.434	TAATGATGAGTGATCAGAATTACAACGACAAAATT							110.773	GCCTCTCTAACCCCTTTTACACCGATTCGTGAGTA
	717.714	AGACAACTATAAGGTTAGGTCCGCGACGATAACA							36.9429	AACGTACACACACCATTATATTAATGACCCCCGAA							1010.4	GACCCAAAATTAGCGGGGACACCGGATTGAACTAC							588.779	GTAATAAATAAACAATAAGTATTATGTGTCCCCTG							699.434	TAATGATGAGTGATCAGAATTACAACGACCAAATT							110.773	GCCTCTCTAACCCCTTTTACACCGCCTCGTGAGTA
	717.714	AGACAACTATAAGGTTAGGTCCGCTAAAATAACA							36.9429	AACGTACACACACCATTATATTAATGACCTCCGAA							1010.4	GACCCAAAATTAGCGGGGACACCGACGGTCACTAC							585.608	GTAATAAATAAACAATAAGTATTACTTTGTCCCTG							699.434	TAATGATGAGTGATCAGAATTACAACGACGAAATT							110.773	GCCTCTCTAACCCCTTTTACACCGACAGACGAGTA
	717.714	AGACAACTATAAGGTTAGGTCCGCTAAATTAACA							36.9429	AACGTACACACACCATTATATTAATGACTACCGAA							1010.4	GACCCAAAATTAGCGGGGACACCGGGGCTCACTAC							585.608	GTAATAAATAAACAATAAGTATTATCCTGTCCCTG							699.434	TAATGATGAGTGATCAGAATTACAACGACTAAATT							110.773	GCCTCTCTAACCCCTTTTACACCGTCAGACGAGTA
	717.714	AGACAACTATAAGGTTAGGTCCGCTAAGATAACA							36.9429	AACGTACACACACCATTATATTAATGACTCCCGAA							1010.4	GACCCAAAATTAGCGGGGACACCGGGGCTTACTAC							585.608	GTAATAAATAAACAATAAGTATTAACTGGTCCCTG							699.434	TAATGATGAGTGATCAGAATTACAACGATTAAATT							110.773	GCCTCTCTAACCCCTTTTACACCGCGAAACGAGTA
	717.714	AGACAACTATAAGGTTAGGTCCGCTAATATAACA							36.9429	AACGTACACACACCATTATATTAATGACTTCCGAA							1005.87	GACCCAAAATTAGCGGGGACACCGCGGGTAACTAC							585.608	GTAATAAATAAACAATAAGTATTACGAAAACCCTG							699.434	TAATGATGAGTGATCAGAATTACAATGAAAAAATT							110.773	GCCTCTCTAACCCCTTTTACACCGCGAACCGAGTA
	717.714	AGACAACTATAAGGTTAGGTCCGCTACAATAACA							36.9429	AACGTACACACACCATTATATTAATGATAACCGAA							1005.87	GACCCAAAATTAGCGGGGACACCGCGGGTGACTAC							585.608	GTAATAAATAAACAATAAGTATTACGAAAGCCCTG							699.434	TAATGATGAGTGATCAGAATTACAATGAACAAATT							110.773	GCCTCTCTAACCCCTTTTACACCGCGACACGAGTA
	717.714	AGACAACTATAAGGTTAGGTCCGCTACATTAACA							36.9429	AACGTACACACACCATTATATTAATGATACCCGAA							1004.96	GACCCAAAATTAGCGGGGACACCGTTCAATACTAC							585.608	GTAATAAATAAACAATAAGTATTACGATTGCCCTG							699.434	TAATGATGAGTGATCAGAATTACAATGAAGAAATT							110.773	GCCTCTCTAACCCCTTTTACACCGCGACCCGAGTA
	717.714	AGACAACTATAAGGTTAGGTCCGCTACGATAACA							36.9429	AACGTACACACACCATTATATTAATGATATCCGAA							1004.96	GACCCAAAATTAGCGGGGACACCGTTCACTACTAC							585.608	GTAATAAATAAACAATAAGTATTAGCAGTACCCTG							699.434	TAATGATGAGTGATCAGAATTACAATGAATAAATT							110.773	GCCTCTCTAACCCCTTTTACACCGCGATACGAGTA
	717.714	AGACAACTATAAGGTTAGGTCCGCTACGTTAACA							36.9429	AACGTACACACACCATTATATTAATGATGACCGAA							1004.96	GACCCAAAATTAGCGGGGACACCGTTCCATACTAC							585.608	GTAATAAATAAACAATAAGTATTAGCAGTCCCCTG							699.434	TAATGATGAGTGATCAGAATTACAATGACAAAATT							110.773	GCCTCTCTAACCCCTTTTACACCGCGATCCGAGTA
	717.714	AGACAACTATAAGGTTAGGTCCGCTACTATAACA							36.9429	AACGTACACACACCATTATATTAATGATGCCCGAA							1004.96	GACCCAAAATTAGCGGGGACACCGTTCGATACTAC							585.608	GTAATAAATAAACAATAAGTATTAGTAGAACCCTG							699.434	TAATGATGAGTGATCAGAATTACAATGACCAAATT							110.773	GCCTCTCTAACCCCTTTTACACCGGGAGTGGAGTA
	717.714	AGACAACTATAAGGTTAGGTCCGCTAGAATAACA							36.9429	AACGTACACACACCATTATATTAATGATTCCCGAA							1004.96	GACCCAAAATTAGCGGGGACACCGTTCTATACTAC							585.608	GTAATAAATAAACAATAAGTATTAGTAGACCCCTG							699.434	TAATGATGAGTGATCAGAATTACAATGACTAAATT							110.773	GCCTCTCTAACCCCTTTTACACCGGGATTTGAGTA
	717.714	AGACAACTATAAGGTTAGGTCCGCTAGATTAACA							36.9429	AACGTACACACACCATTATATTAATGATTTCCGAA							1004.96	GACCCAAAATTAGCGGGGACACCGTTCTTTACTAC							585.608	GTAATAAATAAACAATAAGTATTAGTAGATCCCTG							699.434	TAATGATGAGTGATCAGAATTACAATGATAAAATT							110.773	GCCTCTCTAACCCCTTTTACACCGGTAGACGAGTA
	717.714	AGACAACTATAAGGTTAGGTCCGCTATCATAACA							36.8545	AACGTACACACACCATTATATTAAAGCCAACCGAA							1004.96	GACCCAAAATTAGCGGGGACACCGTTTAATACTAC							585.608	GTAATAAATAAACAATAAGTATTAGTAGCACCCTG							699.434	TAATGATGAGTGATCAGAATTACAATGATGAAATT							110.773	GCCTCTCTAACCCCTTTTACACCGGTAGATGAGTA
	717.714	AGACAACTATAAGGTTAGGTCCGCTCAAATAACA							36.8545	AACGTACACACACCATTATATTAAAGCCACCCGAA							1004.96	GACCCAAAATTAGCGGGGACACCGTTTACTACTAC							585.608	GTAATAAATAAACAATAAGTATTAGTAGCCCCCTG							699.434	TAATGATGAGTGATCAGAATTACACAGAAAAAATT							110.773	GCCTCTCTAACCCCTTTTACACCGGTAGCAGAGTA
	717.714	AGACAACTATAAGGTTAGGTCCGCTCAATTAACA							36.8545	AACGTACACACACCATTATATTAAAGCCCACCGAA							1004.96	GACCCAAAATTAGCGGGGACACCGTTTCATACTAC							585.608	GTAATAAATAAACAATAAGTATTAGTAGTACCCTG							699.434	TAATGATGAGTGATCAGAATTACACAGAACAAATT							110.773	GCCTCTCTAACCCCTTTTACACCGTGAAGCGAGTA
	717.714	AGACAACTATAAGGTTAGGTCCGCTCACATAACA							36.8545	AACGTACACACACCATTATATTAAAGCCCCCCGAA							1004.96	GACCCAAAATTAGCGGGGACACCGTTTCTTACTAC							585.608	GTAATAAATAAACAATAAGTATTAGTAGTCCCCTG							699.434	TAATGATGAGTGATCAGAATTACACAGAAGAAATT							110.773	GCCTCTCTAACCCCTTTTACACCGTGACAAGAGTA
	717.714	AGACAACTATAAGGTTAGGTCCGCTCAGATAACA							36.8545	AACGTACACACACCATTATATTAAAGCCCGCCGAA							1004.96	GACCCAAAATTAGCGGGGACACCGTTTGATACTAC							585.608	GTAATAAATAAACAATAAGTATTAGTAGTGCCCTG							699.434	TAATGATGAGTGATCAGAATTACACAGAATAAATT							110.773	GCCTCTCTAACCCCTTTTACACCGTGACACGAGTA
	717.714	AGACAACTATAAGGTTAGGTCCGCTCATATAACA							36.8545	AACGTACACACACCATTATATTAAAGCCGCCCGAA							1004.96	GACCCAAAATTAGCGGGGACACCGTTTTATACTAC							585.608	GTAATAAATAAACAATAAGTATTAGTAGTTCCCTG							699.434	TAATGATGAGTGATCAGAATTACACAGACAAAATT							110.773	GCCTCTCTAACCCCTTTTACACCGTGACATGAGTA
	717.714	AGACAACTATAAGGTTAGGTCCGCTCATTTAACA							36.8545	AACGTACACACACCATTATATTAAAGCCTACCGAA							1004.96	GACCCAAAATTAGCGGGGACACCGTTTTCTACTAC							585.608	GTAATAAATAAACAATAAGTATTATGATAACCCTG							699.434	TAATGATGAGTGATCAGAATTACACAGACCAAATT							110.773	GCCTCTCTAACCCCTTTTACACCGTGAGTCGAGTA
	717.714	AGACAACTATAAGGTTAGGTCCGCTCCAATAACA							36.8545	AACGTACACACACCATTATATTAAAGCCTCCCGAA							1002.56	GACCCAAAATTAGCGGGGACACCGAGAAGGACTAC							585.608	GTAATAAATAAACAATAAGTATTATGATAGCCCTG							699.434	TAATGATGAGTGATCAGAATTACACAGACGAAATT							110.773	GCCTCTCTAACCCCTTTTACACCGTGATGCGAGTA
	717.714	AGACAACTATAAGGTTAGGTCCGCTCCATTAACA							36.8545	AACGTACACACACCATTATATTAAAGTACACCGAA							1002.56	GACCCAAAATTAGCGGGGACACCGCACCCGACTAC							585.608	GTAATAAATAAACAATAAGTATTATGATTGCCCTG							699.434	TAATGATGAGTGATCAGAATTACACAGACTAAATT							110.508	GCCTCTCTAACCCCTTTTACACCGAGGGATGAGTA
	717.714	AGACAACTATAAGGTTAGGTCCGCTCCGATAACA							36.8545	AACGTACACACACCATTATATTAAAGTACCCCGAA							1002.56	GACCCAAAATTAGCGGGGACACCGCTCACGACTAC							585.608	GTAATAAATAAACAATAAGTATTATGTAGTCCCTG							699.434	TAATGATGAGTGATCAGAATTACACAGATAAAATT							110.508	GCCTCTCTAACCCCTTTTACACCGAGGGCTGAGTA
	717.714	AGACAACTATAAGGTTAGGTCCGCTCCGTTAACA							36.8545	AACGTACACACACCATTATATTAAAGTACGCCGAA							1002.56	GACCCAAAATTAGCGGGGACACCGCTCCAGACTAC							585.608	GTAATAAATAAACAATAAGTATTATTGGGACCCTG							699.434	TAATGATGAGTGATCAGAATTACACAGATGAAATT							110.508	GCCTCTCTAACCCCTTTTACACCGAGGGTCGAGTA
	717.714	AGACAACTATAAGGTTAGGTCCGCTCCTTTAACA							36.8545	AACGTACACACACCATTATATTAAAGTCAACCGAA							1002.56	GACCCAAAATTAGCGGGGACACCGCTCCTGACTAC							584.206	GTAATAAATAAACAATAAGTATTAAGTTATCCCTG							699.434	TAATGATGAGTGATCAGAATTACACAGATTAAATT							110.508	GCCTCTCTAACCCCTTTTACACCGCGGAACGAGTA
	717.714	AGACAACTATAAGGTTAGGTCCGCTCGATTAACA							36.8545	AACGTACACACACCATTATATTAAAGTCACCCGAA							1002.56	GACCCAAAATTAGCGGGGACACCGCTCGCGACTAC							584.206	GTAATAAATAAACAATAAGTATTATTGCGGCCCTG							699.434	TAATGATGAGTGATCAGAATTACACTGAAAAAATT							110.508	GCCTCTCTAACCCCTTTTACACCGCGGACCGAGTA
	717.714	AGACAACTATAAGGTTAGGTCCGCTCGTATAACA							36.8545	AACGTACACACACCATTATATTAAAGTCCACCGAA							1002.56	GACCCAAAATTAGCGGGGACACCGCTCTCGACTAC							584.206	GTAATAAATAAACAATAAGTATTAACCCACCCCTG							699.434	TAATGATGAGTGATCAGAATTACACTGAAGAAATT							110.508	GCCTCTCTAACCCCTTTTACACCGAGACGGGAGTA
	717.714	AGACAACTATAAGGTTAGGTCCGCTCGTTTAACA							36.8545	AACGTACACACACCATTATATTAAAGTCCCCCGAA							1002.56	GACCCAAAATTAGCGGGGACACCGCTCTTGACTAC							584.206	GTAATAAATAAACAATAAGTATTACTGATGCCCTG							699.434	TAATGATGAGTGATCAGAATTACACTGAATAAATT							110.508	GCCTCTCTAACCCCTTTTACACCGGGAAGGGAGTA
	717.714	AGACAACTATAAGGTTAGGTCCGCTCTAATAACA							36.8545	AACGTACACACACCATTATATTAAAGTCGACCGAA							1002.56	GACCCAAAATTAGCGGGGACACCGCTTACGACTAC							584.206	GTAATAAATAAACAATAAGTATTATCGTGGCCCTG							699.434	TAATGATGAGTGATCAGAATTACACTGACTAAATT							110.508	GCCTCTCTAACCCCTTTTACACCGTCCAGGGAGTA
	717.714	AGACAACTATAAGGTTAGGTCCGCTCTATTAACA							36.8545	AACGTACACACACCATTATATTAAAGTCGCCCGAA							1002.56	GACCCAAAATTAGCGGGGACACCGCTTATGACTAC							584.206	GTAATAAATAAACAATAAGTATTATTGACCCCCTG							699.434	TAATGATGAGTGATCAGAATTACACTTAGAAAATT							109.534	GCCTCTCTAACCCCTTTTACACCGGCAGAGGAGTA
	717.714	AGACAACTATAAGGTTAGGTCCGCTCTCATAACA							36.8545	AACGTACACACACCATTATATTAAAGTCTACCGAA							1002.56	GACCCAAAATTAGCGGGGACACCGCTTCAGACTAC							584.206	GTAATAAATAAACAATAAGTATTATTGATCCCCTG							699.434	TAATGATGAGTGATCAGAATTACAGCGAAAAAATT							109.534	GCCTCTCTAACCCCTTTTACACCGAAGAAGGAGTA
	717.714	AGACAACTATAAGGTTAGGTCCGCTCTTTTAACA							36.8545	AACGTACACACACCATTATATTAAAGTCTCCCGAA							1002.56	GACCCAAAATTAGCGGGGACACCGCTTCCGACTAC							567.958	GTAATAAATAAACAATAAGTATTATAATACCCCTG							699.434	TAATGATGAGTGATCAGAATTACAGCGAATAAATT							109.534	GCCTCTCTAACCCCTTTTACACCGAAGCGGGAGTA
	717.714	AGACAACTATAAGGTTAGGTCCGCTTAAATAACA							36.8545	AACGTACACACACCATTATATTAAAGTGCCCCGAA							1002.56	GACCCAAAATTAGCGGGGACACCGCTTCTGACTAC							567.958	GTAATAAATAAACAATAAGTATTATACCGCCCCTG							699.434	TAATGATGAGTGATCAGAATTACAGCGACAAAATT							109.386	GCCTCTCTAACCCCTTTTACACCGGTTCCTGAGTA
	717.714	AGACAACTATAAGGTTAGGTCCGCTTACATAACA							36.8545	AACGTACACACACCATTATATTAAAGTTAACCGAA							1002.56	GACCCAAAATTAGCGGGGACACCGCTTGCGACTAC							567.958	GTAATAAATAAACAATAAGTATTATGCCCCCCCTG							699.434	TAATGATGAGTGATCAGAATTACAGCGACGAAATT							107.822	GCCTCTCTAACCCCTTTTACACCGCTTAGTGAGTA
	717.714	AGACAACTATAAGGTTAGGTCCGCTTATATAACA							36.8545	AACGTACACACACCATTATATTAAAGTTACCCGAA							1002.56	GACCCAAAATTAGCGGGGACACCGCTTGTGACTAC							567.958	GTAATAAATAAACAATAAGTATTATGTCCGCCCTG							699.434	TAATGATGAGTGATCAGAATTACAGCGACTAAATT							107.822	GCCTCTCTAACCCCTTTTACACCGTTTAGTGAGTA
	717.714	AGACAACTATAAGGTTAGGTCCGCTTATTTAACA							36.8545	AACGTACACACACCATTATATTAAAGTTCACCGAA							1002.56	GACCCAAAATTAGCGGGGACACCGCTTTCGACTAC							567.958	GTAATAAATAAACAATAAGTATTATTCCGCCCCTG							699.434	TAATGATGAGTGATCAGAATTACATAGAAAAAATT							107.241	GCCTCTCTAACCCCTTTTACACCGACGCCAGAGTA
	717.714	AGACAACTATAAGGTTAGGTCCGCTTCGTTAACA							36.8545	AACGTACACACACCATTATATTAAAGTTCCCCGAA							1002.56	GACCCAAAATTAGCGGGGACACCGACGAAGACTAC							567.958	GTAATAAATAAACAATAAGTATTATTCTACCCCTG							699.434	TAATGATGAGTGATCAGAATTACATAGAACAAATT							107.241	GCCTCTCTAACCCCTTTTACACCGATACCAGAGTA
	717.714	AGACAACTATAAGGTTAGGTCCGCTTCTATAACA							36.8545	AACGTACACACACCATTATATTAAAGTTGACCGAA							1002.56	GACCCAAAATTAGCGGGGACACCGAATAGGACTAC							567.958	GTAATAAATAAACAATAAGTATTATTCTGCCCCTG							699.434	TAATGATGAGTGATCAGAATTACATAGAAGAAATT							107.241	GCCTCTCTAACCCCTTTTACACCGATACCCGAGTA
	717.714	AGACAACTATAAGGTTAGGTCCGCTTCTTTAACA							36.8545	AACGTACACACACCATTATATTAAAGTTGCCCGAA							1002.56	GACCCAAAATTAGCGGGGACACCGGGGAGCACTAC							567.958	GTAATAAATAAACAATAAGTATTATTTCCCCCCTG							699.434	TAATGATGAGTGATCAGAATTACATAGAATAAATT							107.241	GCCTCTCTAACCCCTTTTACACCGATACCTGAGTA
	717.714	AGACAACTATAAGGTTAGGTCCGCTTGAATAACA							36.8545	AACGTACACACACCATTATATTAAAGTTTACCGAA							1000.45	GACCCAAAATTAGCGGGGACACCGGGAAGCACTAC							567.958	GTAATAAATAAACAATAAGTATTATTTCCGCCCTG							699.434	TAATGATGAGTGATCAGAATTACATAGACAAAATT							107.241	GCCTCTCTAACCCCTTTTACACCGATCTATGAGTA
	717.714	AGACAACTATAAGGTTAGGTCCGCTTGTATAACA							36.8545	AACGTACACACACCATTATATTAAAGTTTCCCGAA							999.549	GACCCAAAATTAGCGGGGACACCGACATACACTAC							567.958	GTAATAAATAAACAATAAGTATTATTTTGCCCCTG							699.434	TAATGATGAGTGATCAGAATTACATAGACCAAATT							107.241	GCCTCTCTAACCCCTTTTACACCGATGCCAGAGTA
	717.714	AGACAACTATAAGGTTAGGTCCGCTTTCATAACA							36.8545	AACGTACACACACCATTATATTAAAGTTTGCCGAA							999.549	GACCCAAAATTAGCGGGGACACCGATTTACACTAC							566.937	GTAATAAATAAACAATAAGTATTACCGTACCCCTG							699.434	TAATGATGAGTGATCAGAATTACATAGACGAAATT							107.241	GCCTCTCTAACCCCTTTTACACCGATGCCCGAGTA
	717.714	AGACAACTATAAGGTTAGGTCCGCTTTTATAACA							36.8102	AACGTACACACACCATTATATTAAGAGGCCCCGAA							998.054	GACCCAAAATTAGCGGGGACACCGTGAAAGACTAC							566.937	GTAATAAATAAACAATAAGTATTACCGTTCCCCTG							699.434	TAATGATGAGTGATCAGAATTACATAGACTAAATT							107.241	GCCTCTCTAACCCCTTTTACACCGATGCCTGAGTA
	717.714	AGACAACTATAAGGTTAGGTCCGCTTTTTTAACA							36.6119	AACGTACACACACCATTATATTAAGAACATCCGAA							993.718	GACCCAAAATTAGCGGGGACACCGACCGAGACTAC							566.937	GTAATAAATAAACAATAAGTATTACTGTTACCCTG							699.434	TAATGATGAGTGATCAGAATTACATAGATAAAATT							107.241	GCCTCTCTAACCCCTTTTACACCGCCGTCTGAGTA
	717.714	AGACAACTATAAGGTTAGGTCCGGCAATTTAACA							36.5243	AACGTACACACACCATTATATTAAAGCCGGCCGAA							992.378	GACCCAAAATTAGCGGGGACACCGGTCACCACTAC							566.937	GTAATAAATAAACAATAAGTATTACTGTTCCCCTG							699.434	TAATGATGAGTGATCAGAATTACATAGATGAAATT							106.472	GCCTCTCTAACCCCTTTTACACCGGCAAAAGAGTA
	717.714	AGACAACTATAAGGTTAGGTCCGTAAATTTAACA							36.3603	AACGTACACACACCATTATATTAATGGCTACCGAA							992.378	GACCCAAAATTAGCGGGGACACCGGTCCACACTAC							566.937	GTAATAAATAAACAATAAGTATTACTGTTTCCCTG							699.434	TAATGATGAGTGATCAGAATTACATAGATTAAATT							106.472	GCCTCTCTAACCCCTTTTACACCGGCAAATGAGTA
	717.714	AGACAACTATAAGGTTAGGTCCGTACTAATAACA							36.1535	AACGTACACACACCATTATATTAAAGTGTCCCGAA							987.921	GACCCAAAATTAGCGGGGACACCGGACTGAACTAC							562.869	GTAATAAATAAACAATAAGTATTATCCGTACCCTG							699.434	TAATGATGAGTGATCAGAATTACATCGAAAAAATT							106.472	GCCTCTCTAACCCCTTTTACACCGGCACAAGAGTA
	717.714	AGACAACTATAAGGTTAGGTCCGTGAATTTAACA							35.9587	AACGTACACACACCATTATATTAAAGAAAACCGAA							983.485	GACCCAAAATTAGCGGGGACACCGGAAAAAACTAC							562.869	GTAATAAATAAACAATAAGTATTATCGGTACCCTG							699.434	TAATGATGAGTGATCAGAATTACATCGAACAAATT							106.472	GCCTCTCTAACCCCTTTTACACCGGCACATGAGTA
	717.714	AGACAACTATAAGGTTAGGTCCGTGTTAATAACA							35.9587	AACGTACACACACCATTATATTAAAGAAACCCGAA							983.485	GACCCAAAATTAGCGGGGACACCGGAAATTACTAC							562.869	GTAATAAATAAACAATAAGTATTATCGGTCCCCTG							699.434	TAATGATGAGTGATCAGAATTACATCGAAGAAATT							106.472	GCCTCTCTAACCCCTTTTACACCGGCACCAGAGTA
	717.714	AGACAACTATAAGGTTAGGTCCGTGTTATTAACA							35.9587	AACGTACACACACCATTATATTAAAGAACCCCGAA							983.485	GACCCAAAATTAGCGGGGACACCGGACAAAACTAC							562.869	GTAATAAATAAACAATAAGTATTATCGGTGCCCTG							699.434	TAATGATGAGTGATCAGAATTACATCGAATAAATT							106.472	GCCTCTCTAACCCCTTTTACACCGGCACCTGAGTA
	717.714	AGACAACTATAAGGTTAGGTCCGTTAATTTAACA							35.9587	AACGTACACACACCATTATATTAAAGAACTCCGAA							983.485	GACCCAAAATTAGCGGGGACACCGGATAAAACTAC							562.869	GTAATAAATAAACAATAAGTATTATCGGTTCCCTG							699.434	TAATGATGAGTGATCAGAATTACATCGACAAAATT							106.472	GCCTCTCTAACCCCTTTTACACCGGCATAAGAGTA
	716.423	AGACAACTATAAGGTTAGGTCCGGGTATCTAACA							35.9587	AACGTACACACACCATTATATTAAAGAATACCGAA							982.6	GACCCAAAATTAGCGGGGACACCGTAAAATACTAC							562.869	GTAATAAATAAACAATAAGTATTATGCGTGCCCTG							699.434	TAATGATGAGTGATCAGAATTACATCGACCAAATT							106.472	GCCTCTCTAACCCCTTTTACACCGGCATATGAGTA
	716.423	AGACAACTATAAGGTTAGGTCCGGGCACGTAACA							35.9587	AACGTACACACACCATTATATTAAAGAATCCCGAA							982.6	GACCCAAAATTAGCGGGGACACCGTAAACTACTAC							559.837	GTAATAAATAAACAATAAGTATTACCACGTCCCTG							699.434	TAATGATGAGTGATCAGAATTACATCGACGAAATT							106.472	GCCTCTCTAACCCCTTTTACACCGGCCAAAGAGTA
	716.423	AGACAACTATAAGGTTAGGTCCGGGCTATTAACA							35.9587	AACGTACACACACCATTATATTAAAGAATTCCGAA							982.6	GACCCAAAATTAGCGGGGACACCGTAACATACTAC							559.837	GTAATAAATAAACAATAAGTATTAGGACCACCCTG							699.434	TAATGATGAGTGATCAGAATTACATCGACTAAATT							106.472	GCCTCTCTAACCCCTTTTACACCGGCCAATGAGTA
	710.004	AGACAACTATAAGGTTAGGTCCGGGGTAGTAACA							35.9587	AACGTACACACACCATTATATTAAAGAGAGCCGAA							982.6	GACCCAAAATTAGCGGGGACACCGTAACCTACTAC							559.837	GTAATAAATAAACAATAAGTATTAGGACTACCCTG							699.434	TAATGATGAGTGATCAGAATTACATCGATTAAATT							106.472	GCCTCTCTAACCCCTTTTACACCGGCCACAGAGTA
	710.004	AGACAACTATAAGGTTAGGTCCGGGGTCTTAACA							35.9587	AACGTACACACACCATTATATTAAAGAGCACCGAA							982.6	GACCCAAAATTAGCGGGGACACCGTAACTTACTAC							559.837	GTAATAAATAAACAATAAGTATTATACAGTCCCTG							699.434	TAATGATGAGTGATCAGAATTACATTGAAAAAATT							106.472	GCCTCTCTAACCCCTTTTACACCGGCCACTGAGTA
	704.909	AGACAACTATAAGGTTAGGTCCGCTGGTGTAACA							35.9587	AACGTACACACACCATTATATTAAGACGGCCCGAA							982.6	GACCCAAAATTAGCGGGGACACCGTAATATACTAC							559.837	GTAATAAATAAACAATAAGTATTATTCTGTCCCTG							699.434	TAATGATGAGTGATCAGAATTACATTGAACAAATT							106.472	GCCTCTCTAACCCCTTTTACACCGGCCCAAGAGTA
	704.909	AGACAACTATAAGGTTAGGTCCGGACTGATAACA							35.9587	AACGTACACACACCATTATATTAAGATTTTCCGAA							982.6	GACCCAAAATTAGCGGGGACACCGTAATCTACTAC							559.837	GTAATAAATAAACAATAAGTATTACCAGCGCCCTG							699.434	TAATGATGAGTGATCAGAATTACATTGAAGAAATT							106.472	GCCTCTCTAACCCCTTTTACACCGGCCCATGAGTA
	701.113	AGACAACTATAAGGTTAGGTCCGCCCGGTTAACA							35.9587	AACGTACACACACCATTATATTAAGCCGTGCCGAA							973.796	GACCCAAAATTAGCGGGGACACCGGGAGATACTAC							559.837	GTAATAAATAAACAATAAGTATTACGAAACCCCTG							699.434	TAATGATGAGTGATCAGAATTACATTGACAAAATT							106.472	GCCTCTCTAACCCCTTTTACACCGGCCCCAGAGTA
	699.434	AGACAACTATAAGGTTAGGTCCGAAAGGGTAACA							35.9587	AACGTACACACACCATTATATTAAGCGCCGCCGAA							972.92	GACCCAAAATTAGCGGGGACACCGTCGTAAACTAC							559.837	GTAATAAATAAACAATAAGTATTACGAAGACCCTG							699.434	TAATGATGAGTGATCAGAATTACATTGACCAAATT							106.472	GCCTCTCTAACCCCTTTTACACCGGCCCCTGAGTA
	699.434	AGACAACTATAAGGTTAGGTCCGAAATGGTAACA							35.9587	AACGTACACACACCATTATATTAAGCGCTACCGAA							972.92	GACCCAAAATTAGCGGGGACACCGTCGTACACTAC							559.837	GTAATAAATAAACAATAAGTATTACGAAGCCCCTG							699.434	TAATGATGAGTGATCAGAATTACATTGACGAAATT							106.472	GCCTCTCTAACCCCTTTTACACCGGCCGAAGAGTA
	699.434	AGACAACTATAAGGTTAGGTCCGACATGGTAACA							35.9587	AACGTACACACACCATTATATTAAGCGTTACCGAA							972.92	GACCCAAAATTAGCGGGGACACCGTCGTCAACTAC							559.837	GTAATAAATAAACAATAAGTATTACGATATCCCTG							699.434	TAATGATGAGTGATCAGAATTACATTGACTAAATT							106.472	GCCTCTCTAACCCCTTTTACACCGGCCGATGAGTA
	699.434	AGACAACTATAAGGTTAGGTCCGAGATGGTAACA							35.9587	AACGTACACACACCATTATATTAAGTAAATCCGAA							972.92	GACCCAAAATTAGCGGGGACACCGTCGTTCACTAC							559.837	GTAATAAATAAACAATAAGTATTACGATGCCCCTG							699.434	TAATGATGAGTGATCAGAATTACATTTAGAAAATT							106.472	GCCTCTCTAACCCCTTTTACACCGGCCGCAGAGTA
	699.434	AGACAACTATAAGGTTAGGTCCGCAAGGGTAACA							35.9587	AACGTACACACACCATTATATTAAGTAACTCCGAA							972.92	GACCCAAAATTAGCGGGGACACCGACCACCACTAC							559.837	GTAATAAATAAACAATAAGTATTATCGGGTCCCTG							693.167	TAATGATGAGTGATCAGAATTACAAACCGGAAATT							106.472	GCCTCTCTAACCCCTTTTACACCGGCCGCTGAGTA
	699.434	AGACAACTATAAGGTTAGGTCCGGAAGGGTAACA							35.9587	AACGTACACACACCATTATATTAAGTAAGTCCGAA							972.92	GACCCAAAATTAGCGGGGACACCGACCCACACTAC							558.497	GTAATAAATAAACAATAAGTATTAAACAGCCCCTG							693.167	TAATGATGAGTGATCAGAATTACACACCGGAAATT							106.472	GCCTCTCTAACCCCTTTTACACCGGCCTAAGAGTA
	699.434	AGACAACTATAAGGTTAGGTCCGTAATGGTAACA							35.9587	AACGTACACACACCATTATATTAAGTACATCCGAA							972.92	GACCCAAAATTAGCGGGGACACCGACCGATACTAC							558.497	GTAATAAATAAACAATAAGTATTAACAATACCCTG							693.167	TAATGATGAGTGATCAGAATTACAGACCGGAAATT							106.472	GCCTCTCTAACCCCTTTTACACCGGCCTATGAGTA
	699.434	AGACAACTATAAGGTTAGGTCCGTGAGGGTAACA							35.9587	AACGTACACACACCATTATATTAAGTACGTCCGAA							972.92	GACCCAAAATTAGCGGGGACACCGATAACGACTAC							558.497	GTAATAAATAAACAATAAGTATTAATATACCCCTG							693.167	TAATGATGAGTGATCAGAATTACATACCGGAAATT							105.898	GCCTCTCTAACCCCTTTTACACCGAAAGATGAGTA
	699.434	AGACAACTATAAGGTTAGGTCCGAAGTGGTAACA							35.9587	AACGTACACACACCATTATATTAAGTATATCCGAA							972.92	GACCCAAAATTAGCGGGGACACCGATACCGACTAC							558.497	GTAATAAATAAACAATAAGTATTAATCGCCCCCTG							678.759	TAATGATGAGTGATCAGAATTACATGGTCCAAATT							105.898	GCCTCTCTAACCCCTTTTACACCGACAGCCGAGTA
	699.434	AGACAACTATAAGGTTAGGTCCGACGTGGTAACA							35.9587	AACGTACACACACCATTATATTAAGTATGTCCGAA							972.92	GACCCAAAATTAGCGGGGACACCGATCCTAACTAC							558.497	GTAATAAATAAACAATAAGTATTAATCTACCCCTG							673.889	TAATGATGAGTGATCAGAATTACAAATGTAAAATT							105.898	GCCTCTCTAACCCCTTTTACACCGCCAGACGAGTA
	696.294	AGACAACTATAAGGTTAGGTCCGAGCCGGTAACA							35.9587	AACGTACACACACCATTATATTAAGTCATTCCGAA							972.92	GACCCAAAATTAGCGGGGACACCGATCTCGACTAC							558.497	GTAATAAATAAACAATAAGTATTAATTTACCCCTG							673.889	TAATGATGAGTGATCAGAATTACAACTGTAAAATT							105.898	GCCTCTCTAACCCCTTTTACACCGTAAGGTGAGTA
	693.269	AGACAACTATAAGGTTAGGTCCGAGTGAGTAACA							35.9587	AACGTACACACACCATTATATTAAGTCGTCCCGAA							972.92	GACCCAAAATTAGCGGGGACACCGATCTGAACTAC							558.497	GTAATAAATAAACAATAAGTATTAAACTGGCCCTG							673.889	TAATGATGAGTGATCAGAATTACACAAGTCAAATT							105.898	GCCTCTCTAACCCCTTTTACACCGTAGGGTGAGTA
	692.333	AGACAACTATAAGGTTAGGTCCGGTGACATAACA							35.9587	AACGTACACACACCATTATATTAAGTTAATCCGAA							972.92	GACCCAAAATTAGCGGGGACACCGATTACGACTAC							558.497	GTAATAAATAAACAATAAGTATTAAGCCTTCCCTG							673.889	TAATGATGAGTGATCAGAATTACACATGTAAAATT							105.898	GCCTCTCTAACCCCTTTTACACCGCCCGGCGAGTA
	692.333	AGACAACTATAAGGTTAGGTCCGGTTGAGTAACA							35.9587	AACGTACACACACCATTATATTAAGTTAGTCCGAA							972.92	GACCCAAAATTAGCGGGGACACCGATTCCGACTAC							558.497	GTAATAAATAAACAATAAGTATTAAGTCTTCCCTG							673.889	TAATGATGAGTGATCAGAATTACACTGGCCAAATT							105.898	GCCTCTCTAACCCCTTTTACACCGCCGGGAGAGTA
	692.333	AGACAACTATAAGGTTAGGTCCGGTTGCGTAACA							35.9587	AACGTACACACACCATTATATTAAGTTGTCCCGAA							972.92	GACCCAAAATTAGCGGGGACACCGATTTGAACTAC							558.497	GTAATAAATAAACAATAAGTATTATGGCCGCCCTG							673.889	TAATGATGAGTGATCAGAATTACAGATGTAAAATT							105.898	GCCTCTCTAACCCCTTTTACACCGCGAGCTGAGTA
	686.13	AGACAACTATAAGGTTAGGTCCGAAAGTTTAACA							35.9587	AACGTACACACACCATTATATTAATGACGACCGAA							971.607	GACCCAAAATTAGCGGGGACACCGTGGGACACTAC							558.497	GTAATAAATAAACAATAAGTATTATGGCGCCCCTG							673.889	TAATGATGAGTGATCAGAATTACAGCGGCAAAATT							105.898	GCCTCTCTAACCCCTTTTACACCGGCAGGCGAGTA
	686.13	AGACAACTATAAGGTTAGGTCCGAACTGATAACA							35.8726	AACGTACACACACCATTATATTAATGGACGCCGAA							971.465	GACCCAAAATTAGCGGGGACACCGTACTAGACTAC							558.497	GTAATAAATAAACAATAAGTATTAATGATCCCCTG							673.889	TAATGATGAGTGATCAGAATTACATATGTAAAATT							105.898	GCCTCTCTAACCCCTTTTACACCGGGAAGCGAGTA
	686.13	AGACAACTATAAGGTTAGGTCCGAATACATAACA							35.8726	AACGTACACACACCATTATATTAATGGATGCCGAA							971.465	GACCCAAAATTAGCGGGGACACCGTCCTAGACTAC							558.497	GTAATAAATAAACAATAAGTATTACGGCCGCCCTG							673.889	TAATGATGAGTGATCAGAATTACATCAGTTAAATT							105.898	GCCTCTCTAACCCCTTTTACACCGGGACGCGAGTA
	686.13	AGACAACTATAAGGTTAGGTCCGACAGTATAACA							35.8726	AACGTACACACACCATTATATTAAAGTGCGCCGAA							971.465	GACCCAAAATTAGCGGGGACACCGTTCTAGACTAC							558.497	GTAATAAATAAACAATAAGTATTACGGCGACCCTG							670.259	TAATGATGAGTGATCAGAATTACAGGCGCAAAATT							105.898	GCCTCTCTAACCCCTTTTACACCGGGATCGGAGTA
	686.13	AGACAACTATAAGGTTAGGTCCGACAGTTTAACA							35.8726	AACGTACACACACCATTATATTAACAAAGGCCGAA							971.465	GACCCAAAATTAGCGGGGACACCGTGCGGGACTAC							558.497	GTAATAAATAAACAATAAGTATTACGGCGCCCCTG							670.259	TAATGATGAGTGATCAGAATTACAGGGCATAAATT							105.898	GCCTCTCTAACCCCTTTTACACCGGGATGCGAGTA
	686.13	AGACAACTATAAGGTTAGGTCCGACGAAATAACA							35.8726	AACGTACACACACCATTATATTAACACAGGCCGAA							965.939	GACCCAAAATTAGCGGGGACACCGTCGGTGACTAC							553.574	GTAATAAATAAACAATAAGTATTACTCGAGCCCTG							670.259	TAATGATGAGTGATCAGAATTACACGCTGTAAATT							105.898	GCCTCTCTAACCCCTTTTACACCGTCGGGAGAGTA
	686.13	AGACAACTATAAGGTTAGGTCCGACGATATAACA							35.8726	AACGTACACACACCATTATATTAACATAGGCCGAA							965.939	GACCCAAAATTAGCGGGGACACCGGAAGCTACTAC							553.574	GTAATAAATAAACAATAAGTATTAGAAGAGCCCTG							670.259	TAATGATGAGTGATCAGAATTACACGTAGTAAATT							105.898	GCCTCTCTAACCCCTTTTACACCGTGAAACGAGTA
	686.13	AGACAACTATAAGGTTAGGTCCGAGTACATAACA							35.5564	AACGTACACACACCATTATATTAAAACGAGCCGAA							965.939	GACCCAAAATTAGCGGGGACACCGGACGCTACTAC							553.574	GTAATAAATAAACAATAAGTATTAGACGAGCCCTG							670.259	TAATGATGAGTGATCAGAATTACAGAGCGTAAATT							105.898	GCCTCTCTAACCCCTTTTACACCGTGAAATGAGTA
	686.13	AGACAACTATAAGGTTAGGTCCGCAAGTTTAACA							35.5564	AACGTACACACACCATTATATTAACCGGAGCCGAA							965.07	GACCCAAAATTAGCGGGGACACCGGGAAAGACTAC							553.574	GTAATAAATAAACAATAAGTATTAGATGAGCCCTG							668.655	TAATGATGAGTGATCAGAATTACACGGCACAAATT							105.898	GCCTCTCTAACCCCTTTTACACCGTGAATCGAGTA
	686.13	AGACAACTATAAGGTTAGGTCCGCACTGATAACA							35.5564	AACGTACACACACCATTATATTAACTGGAGCCGAA							964.202	GACCCAAAATTAGCGGGGACACCGAACATAACTAC							542.964	GTAATAAATAAACAATAAGTATTATGTTTACCCTG							668.655	TAATGATGAGTGATCAGAATTACACGGCCGAAATT							105.645	GCCTCTCTAACCCCTTTTACACCGAAGAAAGAGTA
	686.13	AGACAACTATAAGGTTAGGTCCGCGAGATTAACA							35.5512	AACGTACACACACCATTATATTAAAGCCTGCCGAA							964.202	GACCCAAAATTAGCGGGGACACCGACAATAACTAC							541.988	GTAATAAATAAACAATAAGTATTACCGTAACCCTG							668.655	TAATGATGAGTGATCAGAATTACATGGCCGAAATT							105.645	GCCTCTCTAACCCCTTTTACACCGAAGACAGAGTA
	686.13	AGACAACTATAAGGTTAGGTCCGGCGAAATAACA							35.3172	AACGTACACACACCATTATATTAACGCGGCCCGAA							964.202	GACCCAAAATTAGCGGGGACACCGATAATAACTAC							541.988	GTAATAAATAAACAATAAGTATTACCGTATCCCTG							668.655	TAATGATGAGTGATCAGAATTACAATCAGAAAATT							105.645	GCCTCTCTAACCCCTTTTACACCGCTGAACGAGTA
	686.13	AGACAACTATAAGGTTAGGTCCGGCGAATTAACA							35.3172	AACGTACACACACCATTATATTAATGCGGCCCGAA							962.76	GACCCAAAATTAGCGGGGACACCGTTCGGGACTAC							541.988	GTAATAAATAAACAATAAGTATTACTGTAACCCTG							668.655	TAATGATGAGTGATCAGAATTACAGCAAGAAAATT							105.645	GCCTCTCTAACCCCTTTTACACCGCTGACCGAGTA
	686.13	AGACAACTATAAGGTTAGGTCCGGCGATATAACA							35.2378	AACGTACACACACCATTATATTAAACTGAGCCGAA							962.76	GACCCAAAATTAGCGGGGACACCGCCCGGGACTAC							538.099	GTAATAAATAAACAATAAGTATTAACTGTTCCCTG							668.655	TAATGATGAGTGATCAGAATTACATTGAGTAAATT							105.645	GCCTCTCTAACCCCTTTTACACCGGCAAGGGAGTA
	686.13	AGACAACTATAAGGTTAGGTCCGGCTAAATAACA							34.5625	AACGTACACACACCATTATATTAACAGGCACCGAA							960.737	GACCCAAAATTAGCGGGGACACCGCACCCTACTAC							538.099	GTAATAAATAAACAATAAGTATTACCTGTCCCCTG							668.655	TAATGATGAGTGATCAGAATTACACTGACGAAATT							105.645	GCCTCTCTAACCCCTTTTACACCGTAGAATGAGTA
	686.13	AGACAACTATAAGGTTAGGTCCGGCTAATTAACA							34.5625	AACGTACACACACCATTATATTAATAGGCGCCGAA							960.737	GACCCAAAATTAGCGGGGACACCGCACGTTACTAC							538.099	GTAATAAATAAACAATAAGTATTACGCGTTCCCTG							664.253	TAATGATGAGTGATCAGAATTACAACTCGTAAATT							105.645	GCCTCTCTAACCCCTTTTACACCGGACAGGGAGTA
	686.13	AGACAACTATAAGGTTAGGTCCGGCTACATAACA							34.5625	AACGTACACACACCATTATATTAACAGGTGCCGAA							960.737	GACCCAAAATTAGCGGGGACACCGCCTGTTACTAC							538.099	GTAATAAATAAACAATAAGTATTAGAGAATCCCTG							644.233	TAATGATGAGTGATCAGAATTACAATTGTCAAATT							105.423	GCCTCTCTAACCCCTTTTACACCGCGACTAGAGTA
	686.13	AGACAACTATAAGGTTAGGTCCGGCTAGATAACA							34.5625	AACGTACACACACCATTATATTAAGAGTCGCCGAA							960.737	GACCCAAAATTAGCGGGGACACCGACCGGTACTAC							538.099	GTAATAAATAAACAATAAGTATTATCCGTGCCCTG							644.233	TAATGATGAGTGATCAGAATTACACCAGTCAAATT							105.328	GCCTCTCTAACCCCTTTTACACCGAGTTGAGAGTA
	686.13	AGACAACTATAAGGTTAGGTCCGGCTCATTAACA							34.5625	AACGTACACACACCATTATATTAAGTGGTCCCGAA							960.737	GACCCAAAATTAGCGGGGACACCGATAAGTACTAC							535.201	GTAATAAATAAACAATAAGTATTACACTGTCCCTG							644.233	TAATGATGAGTGATCAGAATTACACTGGCAAAATT							104.714	GCCTCTCTAACCCCTTTTACACCGCGGACGGAGTA
	686.13	AGACAACTATAAGGTTAGGTCCGGCTCGTTAACA							34.3763	AACGTACACACACCATTATATTAACCAGGTCCGAA							960.737	GACCCAAAATTAGCGGGGACACCGACAAGTACTAC							535.201	GTAATAAATAAACAATAAGTATTACAGGGTCCCTG							644.233	TAATGATGAGTGATCAGAATTACAGAGCAAAAATT							104.714	GCCTCTCTAACCCCTTTTACACCGGTTGAGGAGTA
	686.13	AGACAACTATAAGGTTAGGTCCGGCTCTTTAACA							34.3763	AACGTACACACACCATTATATTAAGTAGGGCCGAA							960.737	GACCCAAAATTAGCGGGGACACCGTCCTGTACTAC							535.201	GTAATAAATAAACAATAAGTATTACATTGTCCCTG							644.233	TAATGATGAGTGATCAGAATTACAGCGGTCAAATT							104.572	GCCTCTCTAACCCCTTTTACACCGGTATAAGAGTA
	686.13	AGACAACTATAAGGTTAGGTCCGGCTTATTAACA							34.3763	AACGTACACACACCATTATATTAACGATCCCCGAA							960.737	GACCCAAAATTAGCGGGGACACCGTTTTTTACTAC							535.201	GTAATAAATAAACAATAAGTATTACGAAGTCCCTG							640.763	TAATGATGAGTGATCAGAATTACAACCTGTAAATT							104.572	GCCTCTCTAACCCCTTTTACACCGGTATCAGAGTA
	686.13	AGACAACTATAAGGTTAGGTCCGTAAGTTTAACA							34.3763	AACGTACACACACCATTATATTAAGAAATGCCGAA							960.737	GACCCAAAATTAGCGGGGACACCGCGAGGCACTAC							535.201	GTAATAAATAAACAATAAGTATTATATAGTCCCTG							640.763	TAATGATGAGTGATCAGAATTACAGCAAGTAAATT							104.572	GCCTCTCTAACCCCTTTTACACCGGTCTAAGAGTA
	686.13	AGACAACTATAAGGTTAGGTCCGTCAAAATAACA							34.3763	AACGTACACACACCATTATATTAAGAAGAACCGAA							960.737	GACCCAAAATTAGCGGGGACACCGCAAAGTACTAC							535.201	GTAATAAATAAACAATAAGTATTATGAAGTCCCTG							640.763	TAATGATGAGTGATCAGAATTACATCACGTAAATT							102.522	GCCTCTCTAACCCCTTTTACACCGACCATTGAGTA
	686.13	AGACAACTATAAGGTTAGGTCCGTCAAATTAACA							34.3763	AACGTACACACACCATTATATTAAGAATTGCCGAA							960.737	GACCCAAAATTAGCGGGGACACCGCAACGTACTAC							535.201	GTAATAAATAAACAATAAGTATTATTTAGTCCCTG							640.763	TAATGATGAGTGATCAGAATTACATCGGGCAAATT							102.522	GCCTCTCTAACCCCTTTTACACCGATGTGCGAGTA
	686.13	AGACAACTATAAGGTTAGGTCCGTCAACATAACA							34.3763	AACGTACACACACCATTATATTAAGACTTGCCGAA							960.737	GACCCAAAATTAGCGGGGACACCGCACAGTACTAC							535.201	GTAATAAATAAACAATAAGTATTAGGACTGCCCTG							640.763	TAATGATGAGTGATCAGAATTACAAGTGGCAAATT							101.786	GCCTCTCTAACCCCTTTTACACCGGAGCCGGAGTA
	686.13	AGACAACTATAAGGTTAGGTCCGTCAAGATAACA							34.3763	AACGTACACACACCATTATATTAAGATTTACCGAA							960.737	GACCCAAAATTAGCGGGGACACCGCACCGTACTAC							533.92	GTAATAAATAAACAATAAGTATTAAGAAGTCCCTG							640.763	TAATGATGAGTGATCAGAATTACACTCGGCAAATT							101.786	GCCTCTCTAACCCCTTTTACACCGGCGGTAGAGTA
	686.13	AGACAACTATAAGGTTAGGTCCGTCAATATAACA							34.3763	AACGTACACACACCATTATATTAAGATTTCCCGAA							960.737	GACCCAAAATTAGCGGGGACACCGCCAAGTACTAC							533.92	GTAATAAATAAACAATAAGTATTATTTAGCCCCTG							640.763	TAATGATGAGTGATCAGAATTACATGTGGCAAATT							101.786	GCCTCTCTAACCCCTTTTACACCGGTAGTGGAGTA
	686.13	AGACAACTATAAGGTTAGGTCCGTCAATTTAACA							34.3763	AACGTACACACACCATTATATTAAGCCCGTCCGAA							960.737	GACCCAAAATTAGCGGGGACACCGCCACGTACTAC							533.92	GTAATAAATAAACAATAAGTATTAAGCTTCCCCTG							639.229	TAATGATGAGTGATCAGAATTACAAGGCATAAATT							101.786	GCCTCTCTAACCCCTTTTACACCGGTTGTTGAGTA
	686.13	AGACAACTATAAGGTTAGGTCCGTCACAATAACA							34.3763	AACGTACACACACCATTATATTAAGCCTCACCGAA							960.737	GACCCAAAATTAGCGGGGACACCGCCCAGTACTAC							533.92	GTAATAAATAAACAATAAGTATTAGACTGGCCCTG							639.229	TAATGATGAGTGATCAGAATTACAGCGAACAAATT							101.786	GCCTCTCTAACCCCTTTTACACCGTATGTTGAGTA
	686.13	AGACAACTATAAGGTTAGGTCCGTCACATTAACA							34.3763	AACGTACACACACCATTATATTAAGCTATTCCGAA							960.737	GACCCAAAATTAGCGGGGACACCGCCTTGTACTAC							533.92	GTAATAAATAAACAATAAGTATTAAACCCCCCCTG							625.942	TAATGATGAGTGATCAGAATTACAGGTGCCAAATT							101.786	GCCTCTCTAACCCCTTTTACACCGTTTGTTGAGTA
	686.13	AGACAACTATAAGGTTAGGTCCGTCACGATAACA							34.3763	AACGTACACACACCATTATATTAAGCTCTTCCGAA							960.737	GACCCAAAATTAGCGGGGACACCGCGCCGTACTAC							533.92	GTAATAAATAAACAATAAGTATTAAAGACCCCCTG							620.892	TAATGATGAGTGATCAGAATTACATGACGTAAATT							101.786	GCCTCTCTAACCCCTTTTACACCGCCAAATGAGTA
	686.13	AGACAACTATAAGGTTAGGTCCGTCACGTTAACA							34.3763	AACGTACACACACCATTATATTAAGCTGTTCCGAA							960.737	GACCCAAAATTAGCGGGGACACCGCGTCGTACTAC							533.92	GTAATAAATAAACAATAAGTATTAACCGCACCCTG							620.333	TAATGATGAGTGATCAGAATTACACGGTGTAAATT							101.786	GCCTCTCTAACCCCTTTTACACCGCCAACTGAGTA
	686.13	AGACAACTATAAGGTTAGGTCCGTCACTATAACA							34.3763	AACGTACACACACCATTATATTAAGCTTTTCCGAA							958.437	GACCCAAAATTAGCGGGGACACCGCTCCCGACTAC							533.92	GTAATAAATAAACAATAAGTATTAACCGCGCCCTG							620.333	TAATGATGAGTGATCAGAATTACATGGTGTAAATT							101.786	GCCTCTCTAACCCCTTTTACACCGCCACATGAGTA
	686.13	AGACAACTATAAGGTTAGGTCCGTCACTTTAACA							34.3763	AACGTACACACACCATTATATTAAGTAACACCGAA							958.437	GACCCAAAATTAGCGGGGACACCGACAAGAACTAC							533.92	GTAATAAATAAACAATAAGTATTAACTACCCCCTG							615.882	TAATGATGAGTGATCAGAATTACACGGGCGAAATT							101.786	GCCTCTCTAACCCCTTTTACACCGCCACCTGAGTA
	686.13	AGACAACTATAAGGTTAGGTCCGTCAGAATAACA							34.3763	AACGTACACACACCATTATATTAAGTATCTCCGAA							958.437	GACCCAAAATTAGCGGGGACACCGACCAGAACTAC							533.92	GTAATAAATAAACAATAAGTATTAACTTCCCCCTG							615.882	TAATGATGAGTGATCAGAATTACAAACGTTAAATT							101.786	GCCTCTCTAACCCCTTTTACACCGCCCAATGAGTA
	686.13	AGACAACTATAAGGTTAGGTCCGTCAGATTAACA							34.3763	AACGTACACACACCATTATATTAAGTATTCCCGAA							958.437	GACCCAAAATTAGCGGGGACACCGAGCAGAACTAC							533.92	GTAATAAATAAACAATAAGTATTAATGTACCCCTG							615.882	TAATGATGAGTGATCAGAATTACAATTGTGAAATT							101.786	GCCTCTCTAACCCCTTTTACACCGCCCACTGAGTA
	686.13	AGACAACTATAAGGTTAGGTCCGTCAGTATAACA							34.3763	AACGTACACACACCATTATATTAAGTCGACCCGAA							958.437	GACCCAAAATTAGCGGGGACACCGTTTTCGACTAC							533.92	GTAATAAATAAACAATAAGTATTAATTACACCCTG							615.882	TAATGATGAGTGATCAGAATTACAATTGTTAAATT							101.786	GCCTCTCTAACCCCTTTTACACCGCCCCCTGAGTA
	686.13	AGACAACTATAAGGTTAGGTCCGTCAGTTTAACA							34.3763	AACGTACACACACCATTATATTAAGTTGACCCGAA							957.284	GACCCAAAATTAGCGGGGACACCGGAAGTAACTAC							533.92	GTAATAAATAAACAATAAGTATTACCTCGGCCCTG							615.882	TAATGATGAGTGATCAGAATTACACTTGTGAAATT							101.786	GCCTCTCTAACCCCTTTTACACCGCCTAATGAGTA
	686.13	AGACAACTATAAGGTTAGGTCCGTCATAATAACA							34.3763	AACGTACACACACCATTATATTAATGACGCCCGAA							956.423	GACCCAAAATTAGCGGGGACACCGGTAGGAACTAC							533.92	GTAATAAATAAACAATAAGTATTACTCAGGCCCTG							615.882	TAATGATGAGTGATCAGAATTACAGACGTTAAATT							101.786	GCCTCTCTAACCCCTTTTACACCGCCTACTGAGTA
	686.13	AGACAACTATAAGGTTAGGTCCGTCATATTAACA							34.3763	AACGTACACACACCATTATATTAATGATCCCCGAA							955.562	GACCCAAAATTAGCGGGGACACCGAACTAAACTAC							529.213	GTAATAAATAAACAATAAGTATTAAAGTAGCCCTG							615.882	TAATGATGAGTGATCAGAATTACAGAGCCGAAATT							101.786	GCCTCTCTAACCCCTTTTACACCGCCTCATGAGTA
	686.13	AGACAACTATAAGGTTAGGTCCGTCATCATAACA							34.3763	AACGTACACACACCATTATATTAATTCGGACCGAA							955.562	GACCCAAAATTAGCGGGGACACCGACATATACTAC							529.213	GTAATAAATAAACAATAAGTATTAACAGAGCCCTG							615.882	TAATGATGAGTGATCAGAATTACAGTTGTGAAATT							101.786	GCCTCTCTAACCCCTTTTACACCGTATAATGAGTA
	686.13	AGACAACTATAAGGTTAGGTCCGTCATTTTAACA							34.294	AACGTACACACACCATTATATTAACGGAAACCGAA							955.562	GACCCAAAATTAGCGGGGACACCGATTTATACTAC							529.213	GTAATAAATAAACAATAAGTATTAGCAGAGCCCTG							615.882	TAATGATGAGTGATCAGAATTACATACGTTAAATT							101.786	GCCTCTCTAACCCCTTTTACACCGTATCATGAGTA
	686.13	AGACAACTATAAGGTTAGGTCCGTCCAAATAACA							34.294	AACGTACACACACCATTATATTAAGCGACGCCGAA							954.133	GACCCAAAATTAGCGGGGACACCGCGGAGTACTAC							529.213	GTAATAAATAAACAATAAGTATTAGGTGAGCCCTG							612.565	TAATGATGAGTGATCAGAATTACAAAAGAAAAATT							101.786	GCCTCTCTAACCCCTTTTACACCGTATTATGAGTA
	686.13	AGACAACTATAAGGTTAGGTCCGTCCAATTAACA							34.294	AACGTACACACACCATTATATTAATCCTGGCCGAA							952.985	GACCCAAAATTAGCGGGGACACCGGTTCTGACTAC							519.07	GTAATAAATAAACAATAAGTATTATACCTGCCCTG							612.565	TAATGATGAGTGATCAGAATTACAAAAGACAAATT							101.786	GCCTCTCTAACCCCTTTTACACCGTCAAATGAGTA
	686.13	AGACAACTATAAGGTTAGGTCCGTCCACATAACA							34.294	AACGTACACACACCATTATATTAATTCTGGCCGAA							952.128	GACCCAAAATTAGCGGGGACACCGATTAGTACTAC							519.07	GTAATAAATAAACAATAAGTATTATATACACCCTG							612.565	TAATGATGAGTGATCAGAATTACAAAAGATAAATT							101.786	GCCTCTCTAACCCCTTTTACACCGTCAATTGAGTA
	686.13	AGACAACTATAAGGTTAGGTCCGTCCAGATAACA							34.2528	AACGTACACACACCATTATATTAAGAGCTACCGAA							948.706	GACCCAAAATTAGCGGGGACACCGGTTCTTACTAC							519.07	GTAATAAATAAACAATAAGTATTATATCCCCCCTG							612.565	TAATGATGAGTGATCAGAATTACAAAAGCCAAATT							101.238	GCCTCTCTAACCCCTTTTACACCGGGTAGTGAGTA
	686.13	AGACAACTATAAGGTTAGGTCCGTCCATATAACA							34.2528	AACGTACACACACCATTATATTAAGAGCTCCCGAA							945.584	GACCCAAAATTAGCGGGGACACCGTCGAACACTAC							519.07	GTAATAAATAAACAATAAGTATTATATCCGCCCTG							612.565	TAATGATGAGTGATCAGAATTACAACAGAAAAATT							101.238	GCCTCTCTAACCCCTTTTACACCGTGAACAGAGTA
	686.13	AGACAACTATAAGGTTAGGTCCGTCCCAATAACA							34.0683	AACGTACACACACCATTATATTAAGTGTGTCCGAA							944.446	GACCCAAAATTAGCGGGGACACCGTACGTCACTAC							519.07	GTAATAAATAAACAATAAGTATTATATTACCCCTG							612.565	TAATGATGAGTGATCAGAATTACAACAGACAAATT							101.238	GCCTCTCTAACCCCTTTTACACCGTGAACCGAGTA
	686.13	AGACAACTATAAGGTTAGGTCCGTCCCATTAACA							33.9917	AACGTACACACACCATTATATTAAACGGACCCGAA							940.205	GACCCAAAATTAGCGGGGACACCGGAAAGAACTAC							519.07	GTAATAAATAAACAATAAGTATTATATTGCCCCTG							612.565	TAATGATGAGTGATCAGAATTACAACAGATAAATT							101.238	GCCTCTCTAACCCCTTTTACACCGTGAACTGAGTA
	686.13	AGACAACTATAAGGTTAGGTCCGTCCCGATAACA							33.9917	AACGTACACACACCATTATATTAACCCGAGCCGAA							940.205	GACCCAAAATTAGCGGGGACACCGGACAGAACTAC							519.07	GTAATAAATAAACAATAAGTATTATGCCGCCCCTG							612.565	TAATGATGAGTGATCAGAATTACAACAGCCAAATT							101.238	GCCTCTCTAACCCCTTTTACACCGTGACTAGAGTA
	686.13	AGACAACTATAAGGTTAGGTCCGTCCCGTTAACA							33.8341	AACGTACACACACCATTATATTAAAGTCCTCCGAA							938.514	GACCCAAAATTAGCGGGGACACCGGGTGCGACTAC							519.07	GTAATAAATAAACAATAAGTATTATGCCTACCCTG							612.565	TAATGATGAGTGATCAGAATTACAATAGAAAAATT							101.238	GCCTCTCTAACCCCTTTTACACCGTGACTCGAGTA
	686.13	AGACAACTATAAGGTTAGGTCCGTCCCTATAACA							33.5309	AACGTACACACACCATTATATTAATGGCGCCCGAA							930.942	GACCCAAAATTAGCGGGGACACCGGGCGGGACTAC							519.07	GTAATAAATAAACAATAAGTATTATGCCTGCCCTG							612.565	TAATGATGAGTGATCAGAATTACAATAGACAAATT							101.238	GCCTCTCTAACCCCTTTTACACCGTGACTTGAGTA
	686.13	AGACAACTATAAGGTTAGGTCCGTCCCTTTAACA							33.4605	AACGTACACACACCATTATATTAAGAACAACCGAA							930.105	GACCCAAAATTAGCGGGGACACCGAACACGACTAC							519.07	GTAATAAATAAACAATAAGTATTATGTACACCCTG							612.565	TAATGATGAGTGATCAGAATTACAATAGATAAATT							101.238	GCCTCTCTAACCCCTTTTACACCGAAAGCTGAGTA
	686.13	AGACAACTATAAGGTTAGGTCCGTCCGATTAACA							33.4605	AACGTACACACACCATTATATTAAGAATGTCCGAA							930.105	GACCCAAAATTAGCGGGGACACCGAACCTTACTAC							519.07	GTAATAAATAAACAATAAGTATTATGTTACCCCTG							612.565	TAATGATGAGTGATCAGAATTACAATAGCCAAATT							101.238	GCCTCTCTAACCCCTTTTACACCGTCAGCTGAGTA
	686.13	AGACAACTATAAGGTTAGGTCCGTCCGTATAACA							33.0415	AACGTACACACACCATTATATTAAATGGTTCCGAA							930.105	GACCCAAAATTAGCGGGGACACCGAACTCGACTAC							519.07	GTAATAAATAAACAATAAGTATTATGTTGCCCCTG							612.565	TAATGATGAGTGATCAGAATTACACAAGAAAAATT							101.238	GCCTCTCTAACCCCTTTTACACCGGGAGTCGAGTA
	686.13	AGACAACTATAAGGTTAGGTCCGTCCGTTTAACA							33.0415	AACGTACACACACCATTATATTAAGAGCCGCCGAA							930.105	GACCCAAAATTAGCGGGGACACCGATACAAACTAC							519.07	GTAATAAATAAACAATAAGTATTATGTTTGCCCTG							612.565	TAATGATGAGTGATCAGAATTACACAAGACAAATT							100.996	GCCTCTCTAACCCCTTTTACACCGACTAGGGAGTA
	686.13	AGACAACTATAAGGTTAGGTCCGTCCTCATAACA							33.0415	AACGTACACACACCATTATATTAATGGGCACCGAA							930.105	GACCCAAAATTAGCGGGGACACCGAGCCTGACTAC							519.07	GTAATAAATAAACAATAAGTATTATTCCCACCCTG							612.565	TAATGATGAGTGATCAGAATTACACAAGATAAATT							100.996	GCCTCTCTAACCCCTTTTACACCGATGAAAGAGTA
	686.13	AGACAACTATAAGGTTAGGTCCGTCCTTTTAACA							32.8635	AACGTACACACACCATTATATTAAAGAACACCGAA							930.105	GACCCAAAATTAGCGGGGACACCGAGTCTGACTAC							519.07	GTAATAAATAAACAATAAGTATTATTCCTGCCCTG							612.565	TAATGATGAGTGATCAGAATTACACAAGCCAAATT							100.996	GCCTCTCTAACCCCTTTTACACCGCATAGGGAGTA
	686.13	AGACAACTATAAGGTTAGGTCCGTCGAAATAACA							32.8635	AACGTACACACACCATTATATTAACGAAGACCGAA							928.85	GACCCAAAATTAGCGGGGACACCGCGGGACACTAC							519.07	GTAATAAATAAACAATAAGTATTATTTACACCCTG							612.565	TAATGATGAGTGATCAGAATTACACCAGAAAAATT							100.996	GCCTCTCTAACCCCTTTTACACCGCCTAGGGAGTA
	686.13	AGACAACTATAAGGTTAGGTCCGTCGATATAACA							32.8635	AACGTACACACACCATTATATTAACGACTGCCGAA							927.597	GACCCAAAATTAGCGGGGACACCGGCGGTGACTAC							518.136	GTAATAAATAAACAATAAGTATTACTGTCCCCCTG							612.565	TAATGATGAGTGATCAGAATTACACCAGACAAATT							100.996	GCCTCTCTAACCCCTTTTACACCGCGATGGGAGTA
	686.13	AGACAACTATAAGGTTAGGTCCGTCGCGTTAACA							32.8635	AACGTACACACACCATTATATTAAGACGTGCCGAA							927.597	GACCCAAAATTAGCGGGGACACCGTACGTAACTAC							518.136	GTAATAAATAAACAATAAGTATTAGCGTAACCCTG							612.565	TAATGATGAGTGATCAGAATTACACCAGATAAATT							100.996	GCCTCTCTAACCCCTTTTACACCGCTTAGGGAGTA
	686.13	AGACAACTATAAGGTTAGGTCCGTCGTAATAACA							32.8635	AACGTACACACACCATTATATTAAGCAGGTCCGAA							927.597	GACCCAAAATTAGCGGGGACACCGTCCGTAACTAC							518.136	GTAATAAATAAACAATAAGTATTAGCGTACCCCTG							612.565	TAATGATGAGTGATCAGAATTACACCAGCCAAATT							100.996	GCCTCTCTAACCCCTTTTACACCGTACAGGGAGTA
	686.13	AGACAACTATAAGGTTAGGTCCGTCGTATTAACA							32.8635	AACGTACACACACCATTATATTAAGCCAGCCCGAA							927.597	GACCCAAAATTAGCGGGGACACCGTCTGTAACTAC							518.136	GTAATAAATAAACAATAAGTATTAGCGTAGCCCTG							612.565	TAATGATGAGTGATCAGAATTACACTAGAAAAATT							100.996	GCCTCTCTAACCCCTTTTACACCGTCTAGGGAGTA
	686.13	AGACAACTATAAGGTTAGGTCCGTCGTTATAACA							32.8635	AACGTACACACACCATTATATTAAGCCTTCCCGAA							923.431	GACCCAAAATTAGCGGGGACACCGGAGCAGACTAC							518.136	GTAATAAATAAACAATAAGTATTAGCGTATCCCTG							612.565	TAATGATGAGTGATCAGAATTACACTAGACAAATT							100.996	GCCTCTCTAACCCCTTTTACACCGACCAGCGAGTA
	686.13	AGACAACTATAAGGTTAGGTCCGTGAGAATAACA							32.8635	AACGTACACACACCATTATATTAAGCGTGCCCGAA							923.431	GACCCAAAATTAGCGGGGACACCGGAGCGGACTAC							518.136	GTAATAAATAAACAATAAGTATTAGCGTGACCCTG							612.565	TAATGATGAGTGATCAGAATTACACTAGATAAATT							100.996	GCCTCTCTAACCCCTTTTACACCGCGGATAGAGTA
	686.13	AGACAACTATAAGGTTAGGTCCGTTATAATAACA							32.8635	AACGTACACACACCATTATATTAAGCTTAACCGAA							923.431	GACCCAAAATTAGCGGGGACACCGGATGTGACTAC							518.136	GTAATAAATAAACAATAAGTATTAGCGTGCCCCTG							612.565	TAATGATGAGTGATCAGAATTACACTAGCCAAATT							100.996	GCCTCTCTAACCCCTTTTACACCGTGGATAGAGTA
	686.13	AGACAACTATAAGGTTAGGTCCGTTATATTAACA							32.8635	AACGTACACACACCATTATATTAAGTAATACCGAA							923.431	GACCCAAAATTAGCGGGGACACCGGAACGCACTAC							518.136	GTAATAAATAAACAATAAGTATTAGCGTGTCCCTG							612.565	TAATGATGAGTGATCAGAATTACAGAAGAAAAATT							100.996	GCCTCTCTAACCCCTTTTACACCGGTACGGGAGTA
	686.13	AGACAACTATAAGGTTAGGTCCGTTCCGTTAACA							32.8635	AACGTACACACACCATTATATTAATGACTGCCGAA							923.431	GACCCAAAATTAGCGGGGACACCGGACCCGACTAC							518.136	GTAATAAATAAACAATAAGTATTAGCGTTACCCTG							612.565	TAATGATGAGTGATCAGAATTACAGAAGACAAATT							100.784	GCCTCTCTAACCCCTTTTACACCGACAGTAGAGTA
	684.896	AGACAACTATAAGGTTAGGTCCGGGTCCATAACA							32.8635	AACGTACACACACCATTATATTAATGATGTCCGAA							923.431	GACCCAAAATTAGCGGGGACACCGGATAATACTAC							518.136	GTAATAAATAAACAATAAGTATTAGCGTTGCCCTG							612.565	TAATGATGAGTGATCAGAATTACAGAAGATAAATT							100.784	GCCTCTCTAACCCCTTTTACACCGATAGTAGAGTA
	684.896	AGACAACTATAAGGTTAGGTCCGGGTGTTTAACA							32.7848	AACGTACACACACCATTATATTAAAGATGGCCGAA							923.431	GACCCAAAATTAGCGGGGACACCGGTTAAAACTAC							518.136	GTAATAAATAAACAATAAGTATTAGCGTTTCCCTG							612.565	TAATGATGAGTGATCAGAATTACAGAAGCCAAATT							100.784	GCCTCTCTAACCCCTTTTACACCGCCAGTAGAGTA
	684.896	AGACAACTATAAGGTTAGGTCCGGGCAACTAACA							32.7848	AACGTACACACACCATTATATTAATGGCTCCCGAA							923.431	GACCCAAAATTAGCGGGGACACCGGGGCTAACTAC							514.419	GTAATAAATAAACAATAAGTATTACACGTGCCCTG							612.565	TAATGATGAGTGATCAGAATTACAGTAGAAAAATT							100.784	GCCTCTCTAACCCCTTTTACACCGTCAGTAGAGTA
	684.896	AGACAACTATAAGGTTAGGTCCGGGCTACTAACA							32.7848	AACGTACACACACCATTATATTAAGAAAGGCCGAA							923.431	GACCCAAAATTAGCGGGGACACCGTCGGTTACTAC							514.419	GTAATAAATAAACAATAAGTATTACCCGTGCCCTG							612.565	TAATGATGAGTGATCAGAATTACAGTAGATAAATT							100.542	GCCTCTCTAACCCCTTTTACACCGATGAGAGAGTA
	678.759	AGACAACTATAAGGTTAGGTCCGAGGGTTTAACA							32.4958	AACGTACACACACCATTATATTAACAGGAACCGAA							921.77	GACCCAAAATTAGCGGGGACACCGCGGTGTACTAC							514.419	GTAATAAATAAACAATAAGTATTACGCGTGCCCTG							612.565	TAATGATGAGTGATCAGAATTACATTAGAAAAATT							100.542	GCCTCTCTAACCCCTTTTACACCGCTGAGAGAGTA
	678.759	AGACAACTATAAGGTTAGGTCCGGGTTCGTAACA							32.4958	AACGTACACACACCATTATATTAACCGGACCCGAA							920.392	GACCCAAAATTAGCGGGGACACCGCCGTAGACTAC							514.419	GTAATAAATAAACAATAAGTATTACAGTGACCCTG							612.565	TAATGATGAGTGATCAGAATTACATTAGACAAATT							100.105	GCCTCTCTAACCCCTTTTACACCGGGTGAGGAGTA
	677.744	AGACAACTATAAGGTTAGGTCCGCGTTGGTAACA							32.3452	AACGTACACACACCATTATATTAAAGTGACCCGAA							920.392	GACCCAAAATTAGCGGGGACACCGCGGAAGACTAC							511.648	GTAATAAATAAACAATAAGTATTACCCCGTCCCTG							612.565	TAATGATGAGTGATCAGAATTACATTAGCCAAATT							100.105	GCCTCTCTAACCCCTTTTACACCGCCCGAAGAGTA
	673.889	AGACAACTATAAGGTTAGGTCCGGACGTCTAACA							32.06	AACGTACACACACCATTATATTAAAGCGAGCCGAA							920.392	GACCCAAAATTAGCGGGGACACCGCGGACGACTAC							511.648	GTAATAAATAAACAATAAGTATTAACAGTACCCTG							612.565	TAATGATGAGTGATCAGAATTACAGTGGGCAAATT							100.105	GCCTCTCTAACCCCTTTTACACCGTAGCGGGAGTA
	673.889	AGACAACTATAAGGTTAGGTCCGGACTTATAACA							31.988	AACGTACACACACCATTATATTAAGAAAGCCCGAA							920.392	GACCCAAAATTAGCGGGGACACCGTCCATGACTAC							511.648	GTAATAAATAAACAATAAGTATTAACAGTGCCCTG							612.565	TAATGATGAGTGATCAGAATTACAACTTGTAAATT							100.105	GCCTCTCTAACCCCTTTTACACCGTGGGATGAGTA
	673.889	AGACAACTATAAGGTTAGGTCCGGTGGCATAACA							31.988	AACGTACACACACCATTATATTAAGAACGCCCGAA							920.392	GACCCAAAATTAGCGGGGACACCGTTCATGACTAC							511.648	GTAATAAATAAACAATAAGTATTAACAGTTCCCTG							612.565	TAATGATGAGTGATCAGAATTACAGCACGTAAATT							100.105	GCCTCTCTAACCCCTTTTACACCGCTAGGGGAGTA
	673.889	AGACAACTATAAGGTTAGGTCCGCTGGTTTAACA							31.988	AACGTACACACACCATTATATTAAGAATGCCCGAA							918.458	GACCCAAAATTAGCGGGGACACCGATTCGTACTAC							511.648	GTAATAAATAAACAATAAGTATTAAGAGTTCCCTG							612.565	TAATGATGAGTGATCAGAATTACATCTCGTAAATT							99.9704	GCCTCTCTAACCCCTTTTACACCGGTCGACGAGTA
	670.259	AGACAACTATAAGGTTAGGTCCGACTGGTTAACA							31.988	AACGTACACACACCATTATATTAAGATGATCCGAA							918.458	GACCCAAAATTAGCGGGGACACCGTGACGTACTAC							511.648	GTAATAAATAAACAATAAGTATTAATAGTACCCTG							612.565	TAATGATGAGTGATCAGAATTACATCTTGTAAATT							99.9704	GCCTCTCTAACCCCTTTTACACCGGTCTCAGAGTA
	670.259	AGACAACTATAAGGTTAGGTCCGGCCGGTTAACA							31.988	AACGTACACACACCATTATATTAAGTAAGCCCGAA							918.458	GACCCAAAATTAGCGGGGACACCGAGCGGTACTAC							511.648	GTAATAAATAAACAATAAGTATTACAAGTACCCTG							612.565	TAATGATGAGTGATCAGAATTACATGCTGTAAATT							99.9704	GCCTCTCTAACCCCTTTTACACCGGTCTCTGAGTA
	670.259	AGACAACTATAAGGTTAGGTCCGGCTGGATAACA							31.5874	AACGTACACACACCATTATATTAAACGGCCCCGAA							918.458	GACCCAAAATTAGCGGGGACACCGATATGTACTAC							511.648	GTAATAAATAAACAATAAGTATTACAAGTGCCCTG							612.565	TAATGATGAGTGATCAGAATTACATTAAGTAAATT							98.8964	GCCTCTCTAACCCCTTTTACACCGTGTTCTGAGTA
	670.259	AGACAACTATAAGGTTAGGTCCGCCGGGATAACA							31.5874	AACGTACACACACCATTATATTAAATGGCACCGAA							918.458	GACCCAAAATTAGCGGGGACACCGCCGCCTACTAC							511.648	GTAATAAATAAACAATAAGTATTACAAGTTCCCTG							612.565	TAATGATGAGTGATCAGAATTACACCTGGCAAATT							98.0103	GCCTCTCTAACCCCTTTTACACCGAGATTGGAGTA
	668.655	AGACAACTATAAGGTTAGGTCCGAGGAACTAACA							31.5874	AACGTACACACACCATTATATTAACCGGCCCCGAA							918.458	GACCCAAAATTAGCGGGGACACCGCTAGGTACTAC							511.648	GTAATAAATAAACAATAAGTATTACCAGTACCCTG							612.565	TAATGATGAGTGATCAGAATTACACGCGGCAAATT							98.0103	GCCTCTCTAACCCCTTTTACACCGAGTTTGGAGTA
	668.655	AGACAACTATAAGGTTAGGTCCGCAATGGTAACA							31.5874	AACGTACACACACCATTATATTAAGAGCGCCCGAA							918.458	GACCCAAAATTAGCGGGGACACCGTCTGTTACTAC							511.648	GTAATAAATAAACAATAAGTATTACCAGTGCCCTG							611.099	TAATGATGAGTGATCAGAATTACACGGCAAAAATT							98.0103	GCCTCTCTAACCCCTTTTACACCGCGGTCTGAGTA
	668.655	AGACAACTATAAGGTTAGGTCCGGCCCGGTAACA							31.5874	AACGTACACACACCATTATATTAAGAGTAACCGAA							918.458	GACCCAAAATTAGCGGGGACACCGTTCTCTACTAC							511.648	GTAATAAATAAACAATAAGTATTACGAACACCCTG							611.099	TAATGATGAGTGATCAGAATTACAGTGTGGAAATT							98.0103	GCCTCTCTAACCCCTTTTACACCGAGGCTTGAGTA
	668.655	AGACAACTATAAGGTTAGGTCCGCAGTGGTAACA							31.4173	AACGTACACACACCATTATATTAAGGCTAGCCGAA							918.458	GACCCAAAATTAGCGGGGACACCGTTTATTACTAC							511.648	GTAATAAATAAACAATAAGTATTACGATCACCCTG							611.099	TAATGATGAGTGATCAGAATTACAGTTCGGAAATT							97.307	GCCTCTCTAACCCCTTTTACACCGGTCGTGGAGTA
	668.655	AGACAACTATAAGGTTAGGTCCGCGGAAGTAACA							31.4173	AACGTACACACACCATTATATTAAGGGAAGCCGAA							918.458	GACCCAAAATTAGCGGGGACACCGCAATGTACTAC							511.648	GTAATAAATAAACAATAAGTATTACTAGTACCCTG							611.099	TAATGATGAGTGATCAGAATTACATGGCAAAAATT							97.307	GCCTCTCTAACCCCTTTTACACCGCTAAATGAGTA
	668.655	AGACAACTATAAGGTTAGGTCCGTGGAAGTAACA							31.4173	AACGTACACACACCATTATATTAAATTGGCCCGAA							918.458	GACCCAAAATTAGCGGGGACACCGCACTGTACTAC							511.648	GTAATAAATAAACAATAAGTATTACTAGTGCCCTG							598.396	TAATGATGAGTGATCAGAATTACAGGTCATAAATT							97.307	GCCTCTCTAACCCCTTTTACACCGCTAACTGAGTA
	668.655	AGACAACTATAAGGTTAGGTCCGAGAGCGTAACA							31.4173	AACGTACACACACCATTATATTAACACGGACCGAA							918.458	GACCCAAAATTAGCGGGGACACCGCATCGTACTAC							511.648	GTAATAAATAAACAATAAGTATTAGCAGCGCCCTG							594.905	TAATGATGAGTGATCAGAATTACATCCGAGAAATT							97.307	GCCTCTCTAACCCCTTTTACACCGCTATATGAGTA
	668.655	AGACAACTATAAGGTTAGGTCCGCGAGCGTAACA							31.4173	AACGTACACACACCATTATATTAACATGGACCGAA							918.458	GACCCAAAATTAGCGGGGACACCGCATTGTACTAC							511.648	GTAATAAATAAACAATAAGTATTAGGAACTCCCTG							588.779	TAATGATGAGTGATCAGAATTACAAAAGTGAAATT							97.307	GCCTCTCTAACCCCTTTTACACCGCTATCTGAGTA
	668.655	AGACAACTATAAGGTTAGGTCCGTGAGCGTAACA							31.4173	AACGTACACACACCATTATATTAAGAATCACCGAA							916.259	GACCCAAAATTAGCGGGGACACCGAAGAGCACTAC							511.648	GTAATAAATAAACAATAAGTATTAGTAGCGCCCTG							588.779	TAATGATGAGTGATCAGAATTACAAATGTGAAATT							97.307	GCCTCTCTAACCCCTTTTACACCGTCGGTCGAGTA
	662.76	AGACAACTATAAGGTTAGGTCCGTTGGAGTAACA							31.4173	AACGTACACACACCATTATATTAAGATTGCCCGAA							916.259	GACCCAAAATTAGCGGGGACACCGACGAGCACTAC							511.648	GTAATAAATAAACAATAAGTATTATAAGTACCCTG							588.779	TAATGATGAGTGATCAGAATTACAATAGTGAAATT							97.307	GCCTCTCTAACCCCTTTTACACCGTTGGTAGAGTA
	661.866	AGACAACTATAAGGTTAGGTCCGGTCCCGTAACA							31.4173	AACGTACACACACCATTATATTAAGCGCTTCCGAA							916.259	GACCCAAAATTAGCGGGGACACCGAGGAATACTAC							511.648	GTAATAAATAAACAATAAGTATTATAAGTGCCCTG							588.779	TAATGATGAGTGATCAGAATTACACAAGTGAAATT							97.307	GCCTCTCTAACCCCTTTTACACCGTTGGTCGAGTA
	661.866	AGACAACTATAAGGTTAGGTCCGGTTGGATAACA							31.4173	AACGTACACACACCATTATATTAAGCTATGCCGAA							916.259	GACCCAAAATTAGCGGGGACACCGTAGAGGACTAC							511.648	GTAATAAATAAACAATAAGTATTATAAGTTCCCTG							588.779	TAATGATGAGTGATCAGAATTACACATGTGAAATT							97.307	GCCTCTCTAACCCCTTTTACACCGGCGGTCGAGTA
	655.935	AGACAACTATAAGGTTAGGTCCGAACCATTAACA							31.4173	AACGTACACACACCATTATATTAAGCTCGACCGAA							916.259	GACCCAAAATTAGCGGGGACACCGTCGTCGACTAC							511.648	GTAATAAATAAACAATAAGTATTATCCGGACCCTG							588.779	TAATGATGAGTGATCAGAATTACACTAGTGAAATT							97.307	GCCTCTCTAACCCCTTTTACACCGGGGGATGAGTA
	655.935	AGACAACTATAAGGTTAGGTCCGAACTTATAACA							31.4173	AACGTACACACACCATTATATTAAGCTCTCCCGAA							916.259	GACCCAAAATTAGCGGGGACACCGTGACAGACTAC							511.648	GTAATAAATAAACAATAAGTATTATGAACACCCTG							588.779	TAATGATGAGTGATCAGAATTACAGAAGTGAAATT							97.307	GCCTCTCTAACCCCTTTTACACCGGGGGCTGAGTA
	655.935	AGACAACTATAAGGTTAGGTCCGAAGAAATAACA							31.4173	AACGTACACACACCATTATATTAAGCTGTGCCGAA							916.259	GACCCAAAATTAGCGGGGACACCGTGATCGACTAC							511.648	GTAATAAATAAACAATAAGTATTATGATCGCCCTG							588.779	TAATGATGAGTGATCAGAATTACAGAGATCAAATT							96.783	GCCTCTCTAACCCCTTTTACACCGAAAAGTGAGTA
	655.935	AGACAACTATAAGGTTAGGTCCGAAGATATAACA							31.4173	AACGTACACACACCATTATATTAAGCTTTGCCGAA							916.259	GACCCAAAATTAGCGGGGACACCGTGATTGACTAC							511.648	GTAATAAATAAACAATAAGTATTATTAGGACCCTG							588.779	TAATGATGAGTGATCAGAATTACAGTAGTGAAATT							96.783	GCCTCTCTAACCCCTTTTACACCGAAATGTGAGTA
	655.935	AGACAACTATAAGGTTAGGTCCGACGCGATAACA							31.4173	AACGTACACACACCATTATATTAAGTAATGCCGAA							916.259	GACCCAAAATTAGCGGGGACACCGTGCCAGACTAC							511.648	GTAATAAATAAACAATAAGTATTATTAGGCCCCTG							588.779	TAATGATGAGTGATCAGAATTACAGTTGTCAAATT							96.783	GCCTCTCTAACCCCTTTTACACCGACATGTGAGTA
	655.935	AGACAACTATAAGGTTAGGTCCGACTTGTTAACA							31.4173	AACGTACACACACCATTATATTAATCGGGACCGAA							916.259	GACCCAAAATTAGCGGGGACACCGCTTTTGACTAC							511.648	GTAATAAATAAACAATAAGTATTATTAGGGCCCTG							588.779	TAATGATGAGTGATCAGAATTACATATGTGAAATT							96.783	GCCTCTCTAACCCCTTTTACACCGACGGGAGAGTA
	655.935	AGACAACTATAAGGTTAGGTCCGAGTCATTAACA							31.4173	AACGTACACACACCATTATATTAATCGGGCCCGAA							916.259	GACCCAAAATTAGCGGGGACACCGTGGACTACTAC							510.423	GTAATAAATAAACAATAAGTATTAAAGACACCCTG							585.608	TAATGATGAGTGATCAGAATTACACTTCGTAAATT							96.783	GCCTCTCTAACCCCTTTTACACCGATATGTGAGTA
	655.935	AGACAACTATAAGGTTAGGTCCGATCTAATAACA							31.3421	AACGTACACACACCATTATATTAACGGCCACCGAA							913.511	GACCCAAAATTAGCGGGGACACCGATATACACTAC							510.423	GTAATAAATAAACAATAAGTATTAACAATGCCCTG							585.608	TAATGATGAGTGATCAGAATTACATATAGTAAATT							96.783	GCCTCTCTAACCCCTTTTACACCGCAAAGTGAGTA
	655.935	AGACAACTATAAGGTTAGGTCCGATTAGATAACA							31.3421	AACGTACACACACCATTATATTAACGGCCCCCGAA							911.048	GACCCAAAATTAGCGGGGACACCGGTAAAGACTAC							510.423	GTAATAAATAAACAATAAGTATTAACCGACCCCTG							585.608	TAATGATGAGTGATCAGAATTACATCTAGTAAATT							96.783	GCCTCTCTAACCCCTTTTACACCGCAATGTGAGTA
	655.935	AGACAACTATAAGGTTAGGTCCGATTTGTTAACA							31.3421	AACGTACACACACCATTATATTAACGGCCTCCGAA							911.048	GACCCAAAATTAGCGGGGACACCGGTACAGACTAC							510.423	GTAATAAATAAACAATAAGTATTAACGAAACCCTG							585.608	TAATGATGAGTGATCAGAATTACATGAAGTAAATT							96.783	GCCTCTCTAACCCCTTTTACACCGCACAGTGAGTA
	655.935	AGACAACTATAAGGTTAGGTCCGCAGAAATAACA							31.3421	AACGTACACACACCATTATATTAACGGCTACCGAA							911.048	GACCCAAAATTAGCGGGGACACCGGTCAAGACTAC							510.423	GTAATAAATAAACAATAAGTATTAACGAAGCCCTG							585.608	TAATGATGAGTGATCAGAATTACATGTAGTAAATT							96.783	GCCTCTCTAACCCCTTTTACACCGCACCGTGAGTA
	655.935	AGACAACTATAAGGTTAGGTCCGCAGATATAACA							31.3421	AACGTACACACACCATTATATTAACGGCTCCCGAA							911.048	GACCCAAAATTAGCGGGGACACCGGTCCAGACTAC							510.423	GTAATAAATAAACAATAAGTATTAACTGACCCCTG							585.608	TAATGATGAGTGATCAGAATTACAAAAGCGAAATT							96.783	GCCTCTCTAACCCCTTTTACACCGCATAGTGAGTA
	655.935	AGACAACTATAAGGTTAGGTCCGCAGTATTAACA							31.3421	AACGTACACACACCATTATATTAACGGCTTCCGAA							909.409	GACCCAAAATTAGCGGGGACACCGAGACAAACTAC							510.423	GTAATAAATAAACAATAAGTATTAATCGACCCCTG							585.608	TAATGATGAGTGATCAGAATTACAACAGCGAAATT							96.783	GCCTCTCTAACCCCTTTTACACCGCATCGTGAGTA
	655.935	AGACAACTATAAGGTTAGGTCCGCATTGTTAACA							31.3421	AACGTACACACACCATTATATTAAGACAGGCCGAA							909.409	GACCCAAAATTAGCGGGGACACCGAGACACACTAC							510.423	GTAATAAATAAACAATAAGTATTAATGTCCCCCTG							585.608	TAATGATGAGTGATCAGAATTACACAAGCGAAATT							96.783	GCCTCTCTAACCCCTTTTACACCGCCATGTGAGTA
	655.935	AGACAACTATAAGGTTAGGTCCGCGTCATTAACA							31.3421	AACGTACACACACCATTATATTAAGCGACTCCGAA							909.409	GACCCAAAATTAGCGGGGACACCGAGACCAACTAC							510.423	GTAATAAATAAACAATAAGTATTAATTACCCCCTG							585.608	TAATGATGAGTGATCAGAATTACACCAGCGAAATT							96.783	GCCTCTCTAACCCCTTTTACACCGCGGGGTGAGTA
	655.935	AGACAACTATAAGGTTAGGTCCGCTATAATAACA							31.3421	AACGTACACACACCATTATATTAATGGCTGCCGAA							909.409	GACCCAAAATTAGCGGGGACACCGAGACCCACTAC							510.423	GTAATAAATAAACAATAAGTATTAATTGACCCCTG							585.608	TAATGATGAGTGATCAGAATTACACTAGCGAAATT							96.783	GCCTCTCTAACCCCTTTTACACCGCGTCGTGAGTA
	655.935	AGACAACTATAAGGTTAGGTCCGCTATATTAACA							31.3421	AACGTACACACACCATTATATTAAAAGTGGCCGAA							909.409	GACCCAAAATTAGCGGGGACACCGAGACCGACTAC							510.423	GTAATAAATAAACAATAAGTATTACAGAAACCCTG							585.608	TAATGATGAGTGATCAGAATTACAGAAGCGAAATT							96.783	GCCTCTCTAACCCCTTTTACACCGCTATGTGAGTA
	655.935	AGACAACTATAAGGTTAGGTCCGCTTAGATAACA							31.3044	AACGTACACACACCATTATATTAAACGGCTCCGAA							909.409	GACCCAAAATTAGCGGGGACACCGAGACCTACTAC							510.423	GTAATAAATAAACAATAAGTATTACAGAAGCCCTG							585.608	TAATGATGAGTGATCAGAATTACAGTAGACAAATT							96.783	GCCTCTCTAACCCCTTTTACACCGGGAGTAGAGTA
	655.935	AGACAACTATAAGGTTAGGTCCGGCGCGATAACA							31.3044	AACGTACACACACCATTATATTAACCGGCTCCGAA							909.409	GACCCAAAATTAGCGGGGACACCGAGACGAACTAC							510.423	GTAATAAATAAACAATAAGTATTACAGACACCCTG							585.608	TAATGATGAGTGATCAGAATTACATCAGAAAAATT							96.783	GCCTCTCTAACCCCTTTTACACCGTAATGTGAGTA
	655.935	AGACAACTATAAGGTTAGGTCCGGCGTGTTAACA							31.0658	AACGTACACACACCATTATATTAACTGGATCCGAA							909.409	GACCCAAAATTAGCGGGGACACCGAGACTAACTAC							510.423	GTAATAAATAAACAATAAGTATTACTGAAACCCTG							585.608	TAATGATGAGTGATCAGAATTACATCAGACAAATT							96.783	GCCTCTCTAACCCCTTTTACACCGTCATGTGAGTA
	655.935	AGACAACTATAAGGTTAGGTCCGGCTCTATAACA							31.0612	AACGTACACACACCATTATATTAAGGCAGACCGAA							909.409	GACCCAAAATTAGCGGGGACACCGAGACTCACTAC							510.423	GTAATAAATAAACAATAAGTATTACTGAAGCCCTG							585.608	TAATGATGAGTGATCAGAATTACATCAGCCAAATT							96.783	GCCTCTCTAACCCCTTTTACACCGTTCAGTGAGTA
	655.935	AGACAACTATAAGGTTAGGTCCGGCTTGTTAACA							30.8568	AACGTACACACACCATTATATTAACGTTGTCCGAA							906.957	GACCCAAAATTAGCGGGGACACCGGTACCCACTAC							510.423	GTAATAAATAAACAATAAGTATTAGGCAGACCCTG							585.608	TAATGATGAGTGATCAGAATTACATCAGCGAAATT							96.783	GCCTCTCTAACCCCTTTTACACCGCCAGTTGAGTA
	655.935	AGACAACTATAAGGTTAGGTCCGTAACGTTAACA							30.5803	AACGTACACACACCATTATATTAAGAAAATCCGAA							906.957	GACCCAAAATTAGCGGGGACACCGGTCTTTACTAC							510.423	GTAATAAATAAACAATAAGTATTAGGCAGCCCCTG							585.608	TAATGATGAGTGATCAGAATTACATTAGCGAAATT							96.783	GCCTCTCTAACCCCTTTTACACCGCGCGGTGAGTA
	655.935	AGACAACTATAAGGTTAGGTCCGTACTTATAACA							30.5803	AACGTACACACACCATTATATTAAGAAAGTCCGAA							898.021	GACCCAAAATTAGCGGGGACACCGTTGGGTACTAC							510.423	GTAATAAATAAACAATAAGTATTAAGATAACCCTG							584.206	TAATGATGAGTGATCAGAATTACACTGATAAAATT							96.5513	GCCTCTCTAACCCCTTTTACACCGACGATCGAGTA
	655.935	AGACAACTATAAGGTTAGGTCCGTCATTATAACA							30.5803	AACGTACACACACCATTATATTAAGTGCGACCGAA							898.021	GACCCAAAATTAGCGGGGACACCGTAAGACACTAC							510.423	GTAATAAATAAACAATAAGTATTAAGATACCCCTG							584.206	TAATGATGAGTGATCAGAATTACAGTCAGAAAATT							96.5513	GCCTCTCTAACCCCTTTTACACCGCTGAAAGAGTA
	655.935	AGACAACTATAAGGTTAGGTCCGTCCATTTAACA							30.4156	AACGTACACACACCATTATATTAACGGTCACCGAA							898.021	GACCCAAAATTAGCGGGGACACCGTAAGCCACTAC							510.423	GTAATAAATAAACAATAAGTATTAAGATAGCCCTG							584.206	TAATGATGAGTGATCAGAATTACAGTGAAAAAATT							96.5513	GCCTCTCTAACCCCTTTTACACCGTTTAGGGAGTA
	655.935	AGACAACTATAAGGTTAGGTCCGTCGAATTAACA							30.4156	AACGTACACACACCATTATATTAACGGTTGCCGAA							898.021	GACCCAAAATTAGCGGGGACACCGTAAGTAACTAC							510.423	GTAATAAATAAACAATAAGTATTATAGAAACCCTG							584.206	TAATGATGAGTGATCAGAATTACAGTGAACAAATT							96.5513	GCCTCTCTAACCCCTTTTACACCGTAAAGCGAGTA
	655.935	AGACAACTATAAGGTTAGGTCCGTCGCAATAACA							30.4156	AACGTACACACACCATTATATTAATGGTCACCGAA							898.021	GACCCAAAATTAGCGGGGACACCGTAAGTCACTAC							510.423	GTAATAAATAAACAATAAGTATTATAGAAGCCCTG							584.206	TAATGATGAGTGATCAGAATTACAGTGAAGAAATT							96.5513	GCCTCTCTAACCCCTTTTACACCGTACAGCGAGTA
	655.935	AGACAACTATAAGGTTAGGTCCGTCGCATTAACA							30.279	AACGTACACACACCATTATATTAACGGTATCCGAA							895.871	GACCCAAAATTAGCGGGGACACCGTAAAGAACTAC							510.423	GTAATAAATAAACAATAAGTATTATAGACACCCTG							584.206	TAATGATGAGTGATCAGAATTACAGTGAATAAATT							96.5513	GCCTCTCTAACCCCTTTTACACCGTATAGCGAGTA
	655.935	AGACAACTATAAGGTTAGGTCCGTGTGATTAACA							30.1974	AACGTACACACACCATTATATTAAAGTGTGCCGAA							894.794	GACCCAAAATTAGCGGGGACACCGAGAGTAACTAC							510.423	GTAATAAATAAACAATAAGTATTATCGCGGCCCTG							584.206	TAATGATGAGTGATCAGAATTACAGTGACCAAATT							96.5513	GCCTCTCTAACCCCTTTTACACCGTCAAGCGAGTA
	655.935	AGACAACTATAAGGTTAGGTCCGTGTGTATAACA							30.1974	AACGTACACACACCATTATATTAACTGGCACCGAA							894.794	GACCCAAAATTAGCGGGGACACCGAGAGTCACTAC							510.423	GTAATAAATAAACAATAAGTATTACGTCGGCCCTG							584.206	TAATGATGAGTGATCAGAATTACAGTGACTAAATT							96.5513	GCCTCTCTAACCCCTTTTACACCGTTTAGCGAGTA
	655.935	AGACAACTATAAGGTTAGGTCCGTTTAGATAACA							30.1974	AACGTACACACACCATTATATTAATGGGCTCCGAA							894.794	GACCCAAAATTAGCGGGGACACCGAGAGTTACTAC							509.351	GTAATAAATAAACAATAAGTATTAACAGACCCCTG							584.206	TAATGATGAGTGATCAGAATTACAGTGATAAAATT							96.5513	GCCTCTCTAACCCCTTTTACACCGCGACGGGAGTA
	655.935	AGACAACTATAAGGTTAGGTCCGTTTTGTTAACA							30.1974	AACGTACACACACCATTATATTAATTGGCCCCGAA							889.974	GACCCAAAATTAGCGGGGACACCGAGAGCCACTAC							509.351	GTAATAAATAAACAATAAGTATTAACAGATCCCTG							584.206	TAATGATGAGTGATCAGAATTACAGTGATTAAATT							96.5513	GCCTCTCTAACCCCTTTTACACCGTAGAGCGAGTA
	654.756	AGACAACTATAAGGTTAGGTCCGGGCACATAACA							30.0347	AACGTACACACACCATTATATTAACGAAGTCCGAA							889.174	GACCCAAAATTAGCGGGGACACCGACGTATACTAC							496.825	GTAATAAATAAACAATAAGTATTAAATAGCCCCTG							584.206	TAATGATGAGTGATCAGAATTACATTGATAAAATT							95.7001	GCCTCTCTAACCCCTTTTACACCGCAAGGAGAGTA
[truncated: 2,748 more rows]
