# Supplementary material for: Efficient search, mapping, and optimization of multi-protein genetic systems in diverse bacteria
Source: Mol Syst Biol. 2014 Jul 1;10(6):731. doi: 10.15252/msb.20134955 (PMC4265053; doi:10.15252/msb.20134955)
Supplement: Supplementary file 29 — Supplementary Table S18 [file msb0010-0731-sd29.xlsx]

## Sheet: Sheet1
	Model	Error vs Training size	Interpolation	Extrapolation	False positive rejection	Run time (sec)	Found optimal?
	Kinetic	Insensitive	Yes	Yes	Yes	0.1	Yes
	Geometry	Sensitive	Yes	No	Yes	<0.01	No
	Statistical 1	Sensitive	*Conditional	No	Yes	<0.01	No
	Statistical 2	Sensitive	*Conditional	No	No	<0.01	No
